# Supplementary material for: The transcriptional landscape of basidiosporogenesis in mature Pisolithus microcarpus basidiocarp
Source: BMC Genomics. 2017 Feb 14;18:157. doi: 10.1186/s12864-017-3545-5 (PMC5310086; doi:10.1186/s12864-017-3545-5)
Supplement: Additional file 1: Table S1. — Summary of read alignments to the reference transcripts. (XLSX 25 kb) [file 12864_2017_3545_MOESM1_ESM.xlsx]

## Sheet: Legend
Additional file 1: Table S1. Summary of read alignments to the reference transcripts.

## Sheet: Table S1
Compartment	ID	# reads (paired) after trimming	unmapped reads	mapped reads	% mapped	remark
Unconsolidated peridioles	UP1	79 653 314	20 684 490	58 968 824	74
Unconsolidated peridioles	UP2	58 949 534	14 114 660	44 834 874	76.1
Unconsolidated peridioles	UP3	42 879 822	10 666 725	32 213 097	75.1
Young peridioles	YP1	67 574 186	19 864 659	47 709 527	70.6
Young peridioles	YP2	177 304 720	47 863 704	129 441 016	73
Young peridioles	YP3	77 089 810	20 163 812	56 925 998	73.8
Mature peridioles	MP1	76 701 274	23 145 798	53 555 476	69.8
Mature peridioles	MP2	60 492 840	14 610 548	45 882 292	75.8
Mature peridioles	MP3	53 009 728	13 039 867	39 969 861	75.4
Internal spores	IS1	73 052 400	20 248 636	52 803 767	72.3
Internal spores	IS2	79 719 618	22 075 190	57 644 428	72.3
Internal spores	IS3	74 149 706	31 649 257	42 500 449	57.3	BlastN of unmapped reads; 65.8% with Hit mainly rRNA from Pisolithus sp and related fungi
Free spores	FS1	301 601 056	242 435 537	59 165 519	19.6	unknown contamination; BlastN of unmapped reads; only 5% with Hit (Chlorophyte, Cocomyxa, Chlamydomonas mRNA)
Free spores	FS2	50 277 264	25 321 487	24 955 777	49.6	BlastN of unmapped reads;76.7% with Hit mainly rRNA from Pisolithus sp and related fungi
Free spores	FS3	49 449 522	11 489 837	37 959 685	76.8
