# Supplementary material for: The transcriptional landscape of basidiosporogenesis in mature Pisolithus microcarpus basidiocarp
Source: BMC Genomics. 2017 Feb 14;18:157. doi: 10.1186/s12864-017-3545-5 (PMC5310086; doi:10.1186/s12864-017-3545-5)
Supplement: Additional file 4: Table S2. — List of differentially expressed genes between compartments of the Pisolithus microcarpus basidiocarp. UP: Unconsolidated peridioles, YP: young peridioles, MP: Mature peridioles, IS: Internal spores, and FS: Free spores. (XLSX 363 kb) [file 12864_2017_3545_MOESM4_ESM.xlsx]

## Sheet: Legend
Additional file 4 -Table S2. List of differentially expressed genes between compartments of the Pisolithus microcarpus basidiocarp. UP: Unconsolidated peridioles, YP: young peridioles, MP: Mature peridioles, IS: Internal spores, and FS: Free spores.

## Sheet: Table S2
Transcript ID	Protein ID	Ranking	Cluster	Regulated in UP	Regulated in YP	Regulated in MP	Regulated in IS	Regulated in FS	regulated	Fold change>5,FDR<0.05	ratio MP vs IS	Fold change>5,FDR<0.05	ratio UP vs IS	Fold change>5,FDR<0.05	ratio FS vs IS	Fold change>5,FDR<0.05	ratio YP vs IS	Fold change>5,FDR<0.05	ratio UP vs MP	Fold change>5,FDR<0.05	ratio FS vs MP	Fold change>5,FDR<0.05	ratioYP vs MP	Fold change>5,FDR<0.05	ratio FS vs UP	Fold change>5,FDR<0.05	ratio YP vs UP	Fold change>5,FDR<0.05	ratio YP vs FS	UP - RPKM means	YP - RPKM means	MP - RPKM means	IS - RPKM means	FS - RPKM means	IPR (InterPro)	kogdefline	kogClass	kogGroup
jgi|Pismi1|671494|	671365	550	F			X	X	X	x		0.676326	down	0.126221		0.939611		0.550964	down	0.186627		1.38929		0.814643	up	7.44418		4.36508		0.586374	62.7171	273.765	336.055	496.884	466.878	Protein of unknown function DUF250	GDP-fucose transporter	Carbohydrate transport and metabolism	METABOLISM
jgi|Pismi1|678232|	678103	564	F			X	X	X	x		0.273431	down	0.0198828		0.427946	down	0.121846	down	0.0727162		1.5651		0.445618	up	21.5234		6.12818		0.284722	1.09509	6.71089	15.0597	55.077	23.57
jgi|Pismi1|686526|	686397	558	F			X	X	X	x		0.751433	down	0.134087		1.29736		0.282444	down	0.178441		1.72652		0.375874	up	9.67553		2.10643		0.217706	11.5193	24.2646	64.5553	85.9096	111.456
jgi|Pismi1|685523|	685394	626	F				X	X	x		0.367826	down	0.185403		1.63184	down	0.191928		0.504052		4.43646		0.52179	up	8.80158		1.03519	down	0.117614	36.4675	37.7508	72.3487	196.693	320.972	Transaldolase ; Transaldolase AB ; Transaldolase ; Transaldolase	Transaldolase	Carbohydrate transport and metabolism	METABOLISM
jgi|Pismi1|31242|	31113	653	F				X	X	x	down	0.0869944	down	0.0629026		2.09051	down	0.0496533		0.723065	up	24.0304		0.570764	up	33.2341		0.789367	down	0.0237517	47.9921	37.8834	66.373	762.958	1594.97	Glycoside hydrolase, family 30 ; Glycoside hydrolase, catalytic core	Beta-glucocerebrosidase	Carbohydrate transport and metabolism	METABOLISM
jgi|Pismi1|652301|	652172	629	F				X	X	x	down	0.194092	down	0.087054		1.39077	down	0.0804708		0.448519	up	7.16551		0.414601	up	15.976		0.924378	down	0.0578606	42.1483	38.961	93.9723	484.163	673.36	Amidohydrolase-like ; Amidohydrolase 3 ; Metal-dependent hydrolase, composite	N-acetyl-glucosamine-6-phosphate deacetylase	Carbohydrate transport and metabolism	METABOLISM
jgi|Pismi1|655544|	655415	627	F				X	X	x		0.336554	down	0.158719		1.73434	down	0.178229		0.471599	up	5.15322		0.529571	up	10.9271		1.12293	down	0.102765	27.5494	30.9359	58.417	173.574	301.035	Metallophosphoesterase	Predicted mutarotase	Carbohydrate transport and metabolism	METABOLISM
jgi|Pismi1|671495|	671366	548	F				X	X	x		0.857679	down	0.183879		1.02033		0.533733		0.214392		1.18964		0.6223	up	5.5489		2.90263		0.523099	30.234	87.758	141.022	164.423	167.765		GDP-fucose transporter	Carbohydrate transport and metabolism	METABOLISM
jgi|Pismi1|412974|	412845	676	F				X	X	x	down	0.078424	down	0.0345398		0.258498	down	0.0591813		0.440424		3.29616		0.754633	up	7.48407		1.71342		0.228943	5.66363	9.7042	12.8595	163.974	42.387		Chromatin-associated protein Dek and related proteins, contains SAP DNA binding domain	Chromatin structure and dynamics	INFORMATION STORAGE AND PROCESSING
jgi|Pismi1|87550|	87421	597	F				X	X	x		0.454085	down	0.143857		1.55859	down	0.174298		0.316807		3.43239		0.383845	up	10.8343		1.2116	down	0.11183	13.7044	16.6042	43.2577	95.2636	148.477	Alpha/beta hydrolase fold-3 ; Lipase, GDXG, active site ; Lipase, GDXG, active site	Arylacetamide deacetylase	Defense mechanisms	CELLULAR PROCESSES AND SIGNALING
jgi|Pismi1|681336|	681207	658	F				X	X	x		0.154993	down	0.0754002		2.22458	down	0.037981		0.486476	up	14.3529		0.24505	up	29.5037		0.503725	down	0.0170733	20.2724	10.2117	41.6718	268.864	598.11		Uncharacterized conserved protein	Function unknown	POORLY CHARACTERIZED
jgi|Pismi1|678060|	677931	595	F				X	X	x		0.384694	down	0.181303		1.01027		0.21325		0.471291		2.62618		0.554336	up	5.57231		1.17621		0.211081	38.8991	45.7535	82.5375	214.554	216.758	Zinc finger, C2H2-type ; Zinc finger, C2H2-like ; Zinc finger, C2H2-type ; Zinc finger, C2H2-type	FOG: Zn-finger	General function prediction only	POORLY CHARACTERIZED
jgi|Pismi1|674725|	674596	645	F				X	X	x	down	0.147426	down	0.118099		0.860877	down	0.0832564		0.801077	up	5.8394		0.564735	up	7.28944		0.70497	down	0.0967111	357.719	252.181	446.548	3028.97	2607.57	Dienelactone hydrolase	Predicted hydrolase related to dienelactone hydrolase	General function prediction only	POORLY CHARACTERIZED
jgi|Pismi1|5645|	5516	576	F				X	X	x		0.315499		0.598914		1.64377	down	0.166639		1.89831	up	5.21005		0.528175		2.74458		0.278235	down	0.101376	115.595	32.1627	60.894	193.008	317.261	Tetracycline resistance protein, TetB ; Major facilitator superfamily MFS-1 ; Drug resistance transporter EmrB/QacA subfamily ; Major facilitator superfamily ; MFS general substrate transporter	Predicted transporter (major facilitator superfamily)	General function prediction only	POORLY CHARACTERIZED
jgi|Pismi1|124568|	124439	537	E				X	X	x		0.668917		1.3047		3.91194		0.742057		1.95047	up	5.84816		1.10934		2.99834		0.568756	down	0.18969	7.26503	4.13203	3.72476	5.56835	21.783	ATPase, P-type cation-transporter, C-terminal	Calcium transporting ATPase	Inorganic ion transport and metabolism	METABOLISM
jgi|Pismi1|680110|	679981	557	F				X	X	x		0.558197	down	0.108637		1.13931		0.23087		0.194622		2.04106		0.413599	up	10.4873		2.12514		0.20264	31.9934	67.9904	164.387	294.497	335.524	Peptidase A1 ; Peptidase A1 ; Peptidase aspartic, active site ; Peptidase aspartic, catalytic	Aspartyl protease	Posttranslational modification, protein turnover, chaperones	CELLULAR PROCESSES AND SIGNALING
jgi|Pismi1|5796|	5667	556	F				X	X	x		0.596504	down	0.165198		1.25054		0.326663		0.276944		2.09645		0.547629	up	7.56995		1.9774		0.261217	4.61514	9.12598	16.6645	27.937	34.9364	Zinc finger, LIM-type ; Zinc finger, LIM-type ; Zinc finger, LIM-type ; Zinc finger, LIM-type ; Zinc finger, LIM-type	Adaptor protein Enigma and related PDZ-LIM proteins	Signal transduction mechanisms	CELLULAR PROCESSES AND SIGNALING
jgi|Pismi1|275025|	274896	677	F				X	X	x	down	0.0995939	down	0.0206972		0.303318	down	0.0437172		0.207816		3.04555		0.438954	up	14.655		2.11223	down	0.14413	1.41627	2.99148	6.81502	68.4281	20.7555		C-type lectin	Signal transduction mechanisms	CELLULAR PROCESSES AND SIGNALING
jgi|Pismi1|671778|	671649	662	F				X	X	x	down	0.128199	down	0.0343444	up	5.87352	down	0.0432129		0.267899	up	45.8156		0.337076	up	171.018		1.25822	down	0.00735724	4.02873	5.06904	15.0383	117.304	688.987	Membrane-associated proteins in eicosanoid and glutathione metabolism (MAPEG)
jgi|Pismi1|675481|	675352	661	F				X	X	x	down	0.138732	down	0.0460869		4.79513	down	0.0557682		0.3322	up	34.5639		0.401985	up	104.045		1.21007	down	0.0116302	45.0819	54.5522	135.707	978.195	4690.57	Concanavalin A-like lectin/glucanase
jgi|Pismi1|89896|	89767	563	F				X	X	x		0.247381	down	0.0501541		0.472477	down	0.0915427		0.20274		1.90992		0.370047	up	9.4205		1.82523	down	0.193751	30.326	55.3519	149.581	604.657	285.686	Beta-glucan synthesis-associated, SKN1 ; Concanavalin A-like lectin/glucanase
jgi|Pismi1|101304|	101175	663	F				X	X	x		0.129115	down	0.0220413		5.92786	down	0.0308993		0.170711	up	45.9115		0.239316	up	268.944		1.40188	down	0.00521255	8.88258	12.4523	52.033	402.998	2388.91	Glycoside hydrolase, catalytic core
jgi|Pismi1|485950|	485821	668	F				X	X	x	down	0.00659382	down	0.000872808		0.566802	down	0.000995281		0.132368	up	85.9596		0.150941	up	649.401		1.14032	down	0.00175596	39.9491	45.5548	301.805	45770.8	25943	Fungal hydrophobin ; Fungal hydrophobin
jgi|Pismi1|21414|	21285	667	F				X	X	x	down	0.0100709	down	0.00078409		0.518257	down	0.000847103		0.0778569	up	51.4608		0.0841138	up	660.966		1.08036	down	0.00163452	31.6309	34.1728	406.269	40340.8	20906.9	Fungal hydrophobin ; Fungal hydrophobin
jgi|Pismi1|87696|	87567	679	F				X	X	x	down	0.0920515	down	0.0271245		0.400382	down	0.0306731		0.294666		4.34954		0.333217	up	14.7609		1.13083	down	0.0766097	7.66381	8.66645	26.0084	282.542	113.125	Phospholipase C, phosphatidylinositol-specific , X region ; Aminoacyl-tRNA synthetase, class I, conserved site
jgi|Pismi1|231840|	231711	660	F				X	X	x	down	0.144981	down	0.0488739		4.34719	down	0.0386152		0.337105	up	29.9844		0.266346	up	88.9469		0.790099	down	0.00888281	6.4674	5.10989	19.1852	132.328	575.256
jgi|Pismi1|232634|	232505	643	F				X	X	x	down	0.163362	down	0.109228		1.3867	down	0.125108		0.668623	up	8.48849		0.76583	up	12.6955		1.14538	down	0.0902198	13.7889	15.7936	20.6229	126.24	175.057
jgi|Pismi1|677879|	677750	644	F				X	X	x	down	0.164026	down	0.120847		0.946371	down	0.110896		0.736755	up	5.76965		0.676091	up	7.83116		0.91766	down	0.117181	27.7703	25.4837	37.6927	229.798	217.474
jgi|Pismi1|8192|	8063	610	F				X	X	x	down	0.180884	down	0.028111		0.847761	down	0.0567402		0.155409		4.68676		0.313683	up	30.1576		2.01843	down	0.0669296	2.67326	5.3958	17.2015	95.0965	80.6191
jgi|Pismi1|9328|	9199	639	F				X	X	x	down	0.198975	down	0.154209		1.64784	down	0.0919265		0.775018	up	8.28163		0.462	up	10.6857		0.596116	down	0.0557862	49.4709	29.4904	63.8319	320.804	528.632	Cupin 2, conserved barrel ; Bicupin, oxalate decarboxylase/oxidase ; Cupin, RmlC-type
jgi|Pismi1|679797|	679668	609	F				X	X	x		0.235151	down	0.0425415		0.953745	down	0.0428964		0.180912		4.05589		0.182421	up	22.4192		1.00834	down	0.0449768	0.480687	0.484696	2.65702	11.2992	10.7766
jgi|Pismi1|88379|	88250	631	F				X	X	x		0.265871	down	0.170925		1.80085	down	0.139318		0.642887	up	6.77338		0.524006	up	10.5359		0.815082	down	0.0773625	95.0217	77.4505	147.805	555.925	1001.14	Glutathione S-transferase, C-terminal-like ; Thioredoxin-like fold
jgi|Pismi1|672324|	672195	623	F				X	X	x		0.280525	down	0.181404		1.36238	down	0.198056		0.646661		4.85656		0.70602	up	7.51021		1.09179	down	0.145375	139.468	152.27	215.674	768.825	1047.44
jgi|Pismi1|89017|	88888	656	F				X	X	x		0.329312	down	0.12389		2.82052	down	0.116887		0.376208	up	8.56491		0.354943	up	22.7664		0.943475	down	0.0414416	8.76042	8.26524	23.2861	70.7114	199.443	Chondroitin AC/alginate lyase
jgi|Pismi1|679791|	679662	562	F				X	X	x		0.365119	down	0.104441		0.705602	down	0.18219		0.286046		1.93253		0.498987	up	6.75601		1.74443		0.258204	4.14965	7.23878	14.5069	39.7321	28.0351
jgi|Pismi1|676272|	676143	589	F				X	X	x	down	0.133861		0.238926		0.681089	down	0.0775474		1.78488	up	5.08804		0.579314		2.85063		0.324567	down	0.113858	2927.05	950.021	1639.91	12250.9	8343.92
jgi|Pismi1|315486|	315357	621	F				X	X	x	down	0.190625		0.207735		2.32777		0.204461		1.08975	up	12.2112		1.07258	up	11.2055		0.984239		0.0878355	10.2999	10.1375	9.45156	49.5819	115.415
jgi|Pismi1|681995|	681866	584	F				X	X	x	down	0.198276		0.393049		1.24772		0.308761		1.98233	up	6.29286		1.55722		3.17448		0.785553		0.247459	190.832	149.908	96.2664	485.516	605.791
jgi|Pismi1|34450|	34321	612	F				X	X	x		0.183134		0.0883645		0.731452	down	0.0515381		0.482514		3.99408		0.281423		8.27766		0.583244	down	0.07046	5.13619	2.99566	10.6447	58.1251	42.5157	Zinc finger, C2H2-type ; Zinc finger, C2H2-type ; Zinc finger, C2H2-type
jgi|Pismi1|672132|	672003	640	F				X	X	x		0.222783		0.207531		1.39813	down	0.19484		0.931541	up	6.27576		0.874576	up	6.73697		0.938848	down	0.139358	38.4949	36.1409	41.324	185.49	259.339	Glutathione S-transferase, C-terminal-like ; Thioredoxin-like fold
jgi|Pismi1|688291|	688162	638	F				X	X	x		0.231284		0.247511		1.56068	down	0.147786		1.07016	up	6.7479		0.638982	up	6.3055		0.59709	down	0.0946935	24.9517	14.8984	23.3159	100.81	157.333
jgi|Pismi1|681292|	681163	637	F				X	X	x		0.29194		0.355051		1.29815	down	0.190565		1.21618		4.44665		0.652756		3.65625		0.536726	down	0.146797	188.59	101.221	155.068	531.164	689.533
jgi|Pismi1|369215|	369086	560	F			X		X	x		0.602611		0.0828819		0.998065		0.229789	down	0.137538		1.65623		0.381323	up	12.042		2.77249		0.230235	218.106	604.696	1585.79	2631.52	2626.43
jgi|Pismi1|674736|	674607	522	E			X		X	x		1.56866		0.215948		1.1553		0.590245	down	0.137664		0.736489		0.376274	up	5.34989		2.73328		0.510903	2.67222	7.30392	19.4111	12.3744	14.2961
jgi|Pismi1|676743|	676614	521	E			X		X	x		1.99496		0.280904		1.43645		0.878533	down	0.140807		0.720042		0.440377	up	5.11368		3.12752		0.611599	3.72953	11.6642	26.4868	13.2769	19.0716
jgi|Pismi1|27622|	27493	698	G					X	x		2.04287		0.479539	up	10.8789		0.976718		0.234738	up	5.32531		0.478111	up	22.6862		2.03679	down	0.0897808	17.1459	34.9225	73.0428	35.755	388.975	Alcohol dehydrogenase, zinc-binding ; Alcohol dehydrogenase GroES-like ; Alcohol dehydrogenase, zinc-containing, conserved site ; GroES-like ; NAD(P)-binding	Sorbitol dehydrogenase	Secondary metabolites biosynthesis, transport and catabolism	METABOLISM
jgi|Pismi1|111296|	111167	736	G					X	x		0.294201		0.11774		23.5399		0.0905849		0.400203	up	80.0131		0.307902	up	199.931		0.769363	down	0.00384814	1.69477	1.30389	4.23476	14.3941	338.836	Alcohol dehydrogenase, zinc-binding ; Alcohol dehydrogenase GroES-like ; GroES-like ; NAD(P)-binding	Zinc-binding oxidoreductase	Energy production and conversion	METABOLISM
jgi|Pismi1|89800|	89671	722	G					X	x		0.519861		0.420022	up	5.50704		0.477595		0.80795	up	10.5933		0.918698	up	13.1113		1.13707	down	0.0867246	17.779	20.216	22.005	42.3287	233.105	Short-chain dehydrogenase/reductase SDR ; Glucose/ribitol dehydrogenase ; Short-chain dehydrogenase/reductase SDR ; Short-chain dehydrogenase/reductase SDR ; NAD(P)-binding	Mitochondrial/plastidial beta-ketoacyl-ACP reductase	Lipid transport and metabolism	METABOLISM
jgi|Pismi1|683923|	683794	647	F					X	x		0.0842978		0.0878356		0.55654		0.0475897		1.04197	up	6.60207		0.564543	up	6.33616		0.541804	down	0.0855099	244.869	132.671	235.006	2787.81	1551.53	Alcohol dehydrogenase, zinc-binding ; Alcohol dehydrogenase GroES-like ; Alcohol dehydrogenase, zinc-containing, conserved site ; GroES-like ; NAD(P)-binding	Sorbitol dehydrogenase	Secondary metabolites biosynthesis, transport and catabolism	METABOLISM
jgi|Pismi1|319526|	319397	650	F					X	x		0.104539		0.052897		1.41823		0.0444876		0.506004	up	13.5666		0.425561	up	26.8112		0.841024	down	0.0313683	7.17597	6.03517	14.1817	135.659	192.397	Aldo/keto reductase ; Aldo/keto reductase ; Aldo/keto reductase ; Aldo/keto reductase	Voltage-gated shaker-like K+ channel, subunit beta/KCNAB	Energy production and conversion	METABOLISM
jgi|Pismi1|89083|	88954	596	F					X	x		0.463072		0.179064		1.06413		0.192149		0.386686		2.29799		0.414944	up	5.94276		1.07308	down	0.180569	5.45784	5.85669	14.1144	30.4799	32.4347	FMN-dependent alpha-hydroxy acid dehydrogenase ; Alpha-hydroxy acid dehydrogenase, FMN-dependent	Glycolate oxidase	Energy production and conversion	METABOLISM
jgi|Pismi1|683122|	682993	725	G					X	x		0.421991		0.662408		4.88464		0.312266		1.56972	up	11.5752		0.739983		7.37406		0.47141	down	0.0639282	22.9017	10.7961	14.5897	34.5735	168.879	Monooxygenase, FAD-binding	Monooxygenase involved in coenzyme Q (ubiquinone) biosynthesis	Coenzyme transport and metabolism	METABOLISM
jgi|Pismi1|675611|	675482	614	F					X	x		0.304166		0.266999		2.476		0.337415		0.877807	up	8.14028		1.10931	up	9.27343		1.26373	down	0.136274	162.348	205.164	184.947	608.047	1505.52	Cytochrome P450, E-class, group I ; Cytochrome P450 ; Cytochrome P450	Cytochrome P450 CYP2 subfamily	Secondary metabolites biosynthesis, transport and catabolism	METABOLISM
jgi|Pismi1|104179|	104050	733	G					X	x		0.601823		0.210246	up	13.6474		0.251539		0.349349	up	22.6768		0.417962	up	64.9117		1.1964	down	0.0184312	7.73598	9.25534	22.144	36.7948	502.155	Alcohol dehydrogenase, zinc-binding ; Alcohol dehydrogenase GroES-like ; GroES-like ; NAD(P)-binding	Zinc-binding oxidoreductase	Energy production and conversion	METABOLISM
jgi|Pismi1|678442|	678313	538	E					X	x		1.05992		1.39573	up	5.96377		0.939269		1.31682	up	5.62661		0.886167		4.27286		0.672957	down	0.157496	24.314	16.3623	18.4641	17.4202	103.89	O-methyltransferase, family 3	O-methyltransferase	Secondary metabolites biosynthesis, transport and catabolism	METABOLISM
jgi|Pismi1|675376|	675247	618	F					X	x		0.447389		0.393567		1.99307		0.3766		0.879699		4.45489		0.841773	up	5.06411		0.956888	down	0.188955	31.5808	30.2192	35.8995	80.2423	159.928	Gamma-glutamyltranspeptidase ; Gamma-glutamyltranspeptidase ; Gamma-glutamyltranspeptidase	Gamma-glutamyltransferase	Amino acid transport and metabolism	METABOLISM
jgi|Pismi1|23731|	23602	649	F					X	x		0.123952		0.0648178		1.32731		0.0597563		0.522928		10.7082		0.482093	up	20.4775		0.921912	down	0.0450208	52.872	48.7433	101.108	815.701	1082.68	Glutathione S-transferase, omega-class ; Glutathione S-transferase, C-terminal ; Glutathione S-transferase, N-terminal ; Glutathione S-transferase, C-terminal-like ; Thioredoxin-like fold	Glutathione S-transferase	Posttranslational modification, protein turnover, chaperones	CELLULAR PROCESSES AND SIGNALING
jgi|Pismi1|675145|	675016	686	G					X	x		2.20094		0.919946		4.60137		1.52981		0.417978		2.09064		0.69507	up	5.00179		1.66293		0.332468	91.2243	151.7	218.251	99.1627	456.285	Glutathione S-transferase, C-terminal ; Glutathione S-transferase, N-terminal ; Glutathione S-transferase, C-terminal-like ; Thioredoxin-like fold	Glutathione S-transferase	Posttranslational modification, protein turnover, chaperones	CELLULAR PROCESSES AND SIGNALING
jgi|Pismi1|671562|	671433	687	G					X	x		0.832116		0.481084		2.7201		0.721565		0.578146		3.26889		0.867144	up	5.6541		1.49987		0.265271	9.63444	14.4504	16.6644	20.0265	54.4741	Aminoglycoside phosphotransferase ; Ketosamine-3-kinase ; Protein kinase-like	Predicted kinase	General function prediction only	POORLY CHARACTERIZED
jgi|Pismi1|507524|	507395	622	F					X	x		0.372891		0.266835		1.43668		0.293919		0.715583		3.85282		0.788217	up	5.38416		1.1015		0.204582	53.064	58.4502	74.1549	198.865	285.705	Cytidylyltransferase ; Probable nicotinate-nucleotide adenylyltransferase	Nicotinamide mononucleotide adenylyl transferase	Coenzyme transport and metabolism	METABOLISM
jgi|Pismi1|673806|	673677	697	G					X	x		1.00477		0.547613		10.6265		0.738171		0.545015	up	10.5761		0.734669	up	19.4052		1.34798	down	0.0694648	59.153	79.7369	108.535	108.02	1147.88	RNA polymerase, Rpb8 ; RNA polymerase, Rpb8 ; RNA polymerase, Rpb8 ; RNA polymerase, Rpb8 ; Nucleic acid-binding, OB-fold-like	RNA polymerase subunit 8	Transcription	INFORMATION STORAGE AND PROCESSING
jgi|Pismi1|679380|	679251	655	F					X	x		0.0257796		0.01915		0.628436		0.0221854		0.742837	up	24.3773		0.86058	up	32.8165		1.1585	down	0.0353025	36.8435	42.6834	49.5984	1923.94	1209.08	Haloacid dehalogenase-like hydrolase ; HAD-superfamily hydrolase, subfamily IA, variant 3	Predicted haloacid-halidohydrolase and related hydrolases	General function prediction only	POORLY CHARACTERIZED
jgi|Pismi1|105987|	105858	572	F					X	x		0.53866		0.5357		2.01427		0.32599		0.994505		3.73941		0.605187		3.76008		0.608531	down	0.16184	12.5287	7.62412	12.5979	23.3876	47.1089	Histidine acid phosphatase ; Histidine acid phosphatase, eukaryotic ; Histidine acid phosphatase	Multiple inositol polyphosphate phosphatase	General function prediction only	POORLY CHARACTERIZED
jgi|Pismi1|638371|	638242	571	F					X	x		0.431664		0.016255		1.62964		0.0297139		0.0376567		3.77525		0.0688358	up	100.254		1.82798	down	0.0182334	13.3353	24.3767	354.128	820.38	1336.92	Glycoside hydrolase, family 18, catalytic domain ; Carbohydrate-binding family V/XII ; Carbohydrate-binding family V/XII ; Glycoside hydrolase, chitinase active site ; Carbohydrate-binding family V/XII ; Glycoside hydrolase, catalytic core	Chitinase	Cell wall/membrane/envelope biogenesis	CELLULAR PROCESSES AND SIGNALING
jgi|Pismi1|673383|	673254	651	F					X	x		0.0867857		0.0432005		0.895799		0.0304138		0.497783	up	10.322		0.350447	up	20.7359		0.704016	down	0.0339516	62.1008	43.72	124.755	1437.5	1287.71	Glycoside hydrolase, family 3, N-terminal ; Glycoside hydrolase, family 3, N-terminal ; Glycoside hydrolase, family 3, C-terminal ; PA14 ; PA14 ; Glycoside hydrolase, family 3, N-terminal ; Glycoside hydrolase, catalytic core ; Glycoside hydrolase, family 3, C-terminal
jgi|Pismi1|676956|	676827	598	F					X	x		0.385462		0.263791		1.32661		0.224052		0.684352		3.44162		0.581256	up	5.02903		0.849353	down	0.16889	14.3555	12.1929	20.9768	54.4199	72.1942	Glycoside hydrolase, catalytic core	von Willebrand factor and related coagulation proteins	Extracellular structures	CELLULAR PROCESSES AND SIGNALING
jgi|Pismi1|6176|	6047	579	F					X	x		0.302491		0.353525		1.59697		0.325723		1.16871	up	5.27939		1.0768		4.51727		0.921358		0.203964	61.0288	56.2294	52.2188	172.629	275.683	Metallophosphoesterase	Acid sphingomyelinase and PHM5 phosphate metabolism protein	Lipid transport and metabolism	METABOLISM
jgi|Pismi1|140334|	140205	575	F					X	x		0.463147		0.566475		2.86911		0.33363		1.2231	up	6.19481		0.720356	up	5.06484		0.588959	down	0.116284	38.9901	22.9636	31.8781	68.8293	197.479	Pyridoxal phosphate-dependent decarboxylase ; Glutamate decarboxylase ; Pyridoxal phosphate-dependent transferase, major region	Glutamate decarboxylase/sphingosine phosphate lyase	Amino acid transport and metabolism	METABOLISM
jgi|Pismi1|572920|	572791	632	F					X	x		0.26096		0.184064		2.23478		0.13781		0.705332	up	8.56368		0.528089	up	12.1413		0.74871	down	0.0616662	32.0588	24.0027	45.452	174.172	389.237	Phosphatidylserine decarboxylase-related ; Phosphatidylserine decarboxylase	Phosphatidylserine decarboxylase	Lipid transport and metabolism	METABOLISM
jgi|Pismi1|94260|	94131	582	F					X	x		0.278168		0.412241		2.02915		0.308857		1.48199	up	7.29471		1.11033		4.92225		0.749215	down	0.15221	147.681	110.645	99.6506	358.239	726.922	Phosphatidylserine decarboxylase-related ; Phosphatidylserine decarboxylase	Phosphatidylserine decarboxylase	Lipid transport and metabolism	METABOLISM
jgi|Pismi1|9014|	8885	593	F					X	x		0.510933		0.253083		1.32896		0.341872		0.495335		2.60105		0.669114	up	5.2511		1.35083		0.257247	21.7931	29.4388	43.9966	86.1105	114.438	Aromatic amino acid beta-eliminating lyase/threonine aldolase ; Pyridoxal phosphate-dependent transferase, major region	Threonine aldolase	Amino acid transport and metabolism	METABOLISM
jgi|Pismi1|261317|	261188	559	F					X	x		0.560152		0.141088		0.860443		0.297053		0.251875		1.53609		0.530307	up	6.09861		2.10544		0.345232	12.1888	25.6627	48.3922	86.3911	74.3346	Aromatic amino acid beta-eliminating lyase/threonine aldolase ; Pyridoxal phosphate-dependent transferase, major region	Threonine aldolase	Amino acid transport and metabolism	METABOLISM
jgi|Pismi1|96452|	96323	657	F					X	x		0.192659		0.109323		2.612		0.0757744		0.567443	up	13.5576		0.393308	up	23.8925		0.693123	down	0.0290101	62.5389	43.3472	110.212	572.056	1494.21	Cys/Met metabolism, pyridoxal phosphate-dependent enzyme ; Cys/Met metabolism, pyridoxal phosphate-dependent enzyme ; Pyridoxal phosphate-dependent transferase, major region	Cystathionine beta-lyases/cystathionine gamma-synthases	Amino acid transport and metabolism	METABOLISM
jgi|Pismi1|9310|	9181	603	F					X	x		0.258547		0.173659		0.966909		0.220186		0.671672		3.73978		0.851627	up	5.56786		1.26792		0.227721	207.714	263.365	309.249	1196.1	1156.52	General substrate transporter ; Sugar transporter ; Major facilitator superfamily ; MFS general substrate transporter	Predicted transporter (major facilitator superfamily)	General function prediction only	POORLY CHARACTERIZED
jgi|Pismi1|430595|	430466	567	F					X	x		0.531602		0.257035		1.77988		0.381059		0.48351		3.34815		0.716813	up	6.92468		1.48252		0.214092	9.25711	13.7239	19.1457	36.015	64.1026	Diacylglycerol acyltransferase	Acyl-CoA:diacylglycerol acyltransferase (DGAT)	Lipid transport and metabolism	METABOLISM
jgi|Pismi1|339472|	339343	539	E					X	x		0.997885		2.08444		5.02311		0.819296		2.08885	up	5.03376		0.821033		2.40982		0.393054	down	0.163105	7.24228	2.84661	3.4671	3.47445	17.4526	ATPase, P-type, K/Mg/Cd/Cu/Zn/Na/Ca/Na/H-transporter ; E1-E2 ATPase-associated region ; ATPase, P-type cation-transporter, N-terminal ; ATPase, P-type, K/Mg/Cd/Cu/Zn/Na/Ca/Na/H-transporter ; ATPase, P-type, K/Mg/Cd/Cu/Zn/Na/Ca/Na/H-transporter	Calcium transporting ATPase	Inorganic ion transport and metabolism	METABOLISM
jgi|Pismi1|102817|	102688	625	F					X	x		0.382037		0.223959		2.12552		0.225393		0.586224	up	5.56364		0.589977	up	9.49065		1.0064	down	0.106042	7.05839	7.10358	12.0404	31.5164	66.9887	bZIP transcription factor, bZIP-1 ; Basic-leucine zipper (bZIP) transcription factor ; Basic-leucine zipper (bZIP) transcription factor	CREB/ATF family transcription factor	Transcription	INFORMATION STORAGE AND PROCESSING
jgi|Pismi1|214191|	214062	723	G					X	x		0.55475		0.827337		3.04766		0.661512		1.49137	up	5.49375		1.19245		3.6837		0.799568		0.217056	55.8484	44.6546	37.4477	67.5038	205.728	Ricin B-related lectin	C-type lectin	Signal transduction mechanisms	CELLULAR PROCESSES AND SIGNALING
jgi|Pismi1|683230|	683101	586	F					X	x		0.248577		0.402463		1.59596		0.319715		1.61906	up	6.42037		1.28618		3.96548		0.794397		0.200328	324.953	258.142	200.705	807.413	1288.6		Dipeptidyl aminopeptidase	Posttranslational modification, protein turnover, chaperones	CELLULAR PROCESSES AND SIGNALING
jgi|Pismi1|683232|	683103	578	F					X	x		0.257796		0.598953		1.62936		0.27229		2.32336	up	6.32037		1.05622		2.72036		0.454611	down	0.167114	208.953	94.9922	89.9356	348.864	568.426	Peptidase S9, prolyl oligopeptidase active site region	Dipeptidyl aminopeptidase	Posttranslational modification, protein turnover, chaperones	CELLULAR PROCESSES AND SIGNALING
jgi|Pismi1|102428|	102299	684	G					X	x		1.59352		0.460728		2.64504		0.879164		0.289125		1.65987		0.55171	up	5.74101		1.90821		0.332382	1.4278	2.72454	4.93835	3.09901	8.19702		DNA helicase PIF1/RRM3	Cell cycle control, cell division, chromosome partitioning	METABOLISM
jgi|Pismi1|677342|	677213	591	F					X	x		0.0490265		0.153042		0.582446		0.0599262		3.12162	up	11.8802		1.22232		3.8058		0.391567	down	0.102887	65.4536	25.6295	20.9679	427.684	249.103	Zinc finger, C2H2-type ; Fungal transcriptional regulatory protein, N-terminal ; Zinc finger, C2H2-like ; Fungal transcriptional regulatory protein, N-terminal ; Zinc finger, C2H2-type ; Zinc finger, C2H2-type ; Fungal transcriptional regulatory protein, N-terminal	FOG: Zn-finger	General function prediction only	POORLY CHARACTERIZED
jgi|Pismi1|683727|	683598	616	F					X	x		0.310217		0.265388		1.65987		0.2812		0.85549	up	5.35066		0.90646	up	6.25449		1.05958	down	0.169411	10.6031	11.2348	12.3941	39.953	66.3168	Polyprenyl synthetase ; Polyprenyl synthetase ; Polyprenyl synthetase ; Terpenoid synthase	Geranylgeranyl pyrophosphate synthase/Polyprenyl synthetase	Coenzyme transport and metabolism	METABOLISM
jgi|Pismi1|686082|	685953	624	F					X	x		0.389262		0.265293		1.87528		0.285866		0.681526		4.81752		0.73438	up	7.06872		1.07755	down	0.152439	14.9704	16.1314	21.966	56.4298	105.822	Polyprenyl synthetase ; Polyprenyl synthetase ; Polyprenyl synthetase ; Terpenoid synthase	Geranylgeranyl pyrophosphate synthase/Polyprenyl synthetase	Coenzyme transport and metabolism	METABOLISM
jgi|Pismi1|671811|	671682	695	G					X	x		1.20319		0.85676	up	6.16233		1.0393		0.712071	up	5.12164		0.863781	up	7.1926		1.21305	down	0.168653	25.0016	30.3283	35.1111	29.1815	179.826	Glutaredoxin subgroup ; Glutaredoxin ; Thioredoxin-like fold	Glutaredoxin and related proteins	Posttranslational modification, protein turnover, chaperones	CELLULAR PROCESSES AND SIGNALING
jgi|Pismi1|89902|	89773	641	F					X	x		0.137358		0.136457		1.27185		0.123698		0.993444	up	9.25936		0.900555	up	9.32046		0.906498	down	0.0972589	134.356	121.794	135.243	984.601	1252.26	High mobility group box, HMG1/HMG2 ; High mobility group box, HMG1/HMG2 ; High mobility group box, HMG1/HMG2 ; High mobility group box, HMG	HMG box-containing protein	General function prediction only	POORLY CHARACTERIZED
jgi|Pismi1|36715|	36586	601	F					X	x		0.314087		0.152126		1.17932		0.15694		0.484342		3.75476		0.49967	up	7.75229		1.03165	down	0.133077	3.71506	3.83263	7.67031	24.421	28.8002	High mobility group box, HMG1/HMG2 ; High mobility group box, HMG1/HMG2 ; High mobility group box, HMG1/HMG2 ; High mobility group box, HMG	HMG-box transcription factor	Transcription	INFORMATION STORAGE AND PROCESSING
jgi|Pismi1|457558|	457429	580	F					X	x		0.337964		0.431568		1.96933		0.332606		1.27696	up	5.82704		0.984145		4.5632		0.770692	down	0.168893	42.0966	32.4435	32.9662	97.5434	192.095	Major facilitator superfamily MFS-1 ; Major facilitator superfamily ; Lipocalin ; Sugar transporter, conserved site ; MFS general substrate transporter	Inorganic phosphate transporter	Inorganic ion transport and metabolism	METABOLISM
jgi|Pismi1|152295|	152166	718	G					X	x		0.773963		0.641153		4.80551		0.551819		0.828403	up	6.20897		0.712978	up	7.49511		0.860666	down	0.11483	9.19446	7.91337	11.099	14.3405	68.9136	Malate synthase ; Malate synthase A ; Malate synthase A ; Malate synthase ; Malate synthase-like, core	Malate synthase	Energy production and conversion	METABOLISM
jgi|Pismi1|681894|	681765	634	F					X	x		0.198516		0.101337		2.00132		0.104327		0.510474	up	10.0814		0.525533	up	19.7492		1.0295	down	0.0521288	9.67412	9.9595	18.9512	95.4646	191.056	Peptidase C14, caspase catalytic	Metacaspase involved in regulation of apoptosis	Cell cycle control, cell division, chromosome partitioning	METABOLISM
jgi|Pismi1|678562|	678433	630	F					X	x		0.194996		0.0715456		1.48797		0.0761205		0.366907	up	7.63076		0.390369	up	20.7975		1.06394	down	0.0511573	86.4613	91.99	235.649	1208.48	1798.18	Heat shock protein Hsp20 ; Heat shock protein Hsp20 ; CS domain ; HSP20-like chaperone	Molecular chaperone (small heat-shock protein Hsp26/Hsp42)	Posttranslational modification, protein turnover, chaperones	CELLULAR PROCESSES AND SIGNALING
jgi|Pismi1|572870|	572741	729	G					X	x		0.419945		0.590373	up	20.5351		0.589935		1.40583	up	48.8996		1.40479	up	34.7833		0.999258	down	0.0287281	34.3569	34.3314	24.4388	58.1953	1195.05	Heat shock protein Hsp20 ; Heat shock protein Hsp20 ; CS domain ; HSP20-like chaperone	Molecular chaperone (small heat-shock protein Hsp26/Hsp42)	Posttranslational modification, protein turnover, chaperones	CELLULAR PROCESSES AND SIGNALING
jgi|Pismi1|673213|	673084	581	F					X	x		0.305124		0.440136		1.98029		0.274662		1.44248	up	6.49014		0.900165		4.49928		0.624039	down	0.138697	24.4108	15.2333	16.9228	55.4619	109.831	ABC transporter-like ; ABC transporter-like ; ABC transporter, transmembrane region ; AAA+ ATPase, core ; ABC transporter-like ; ABC transporter, transmembrane region, type 1 ; ABC transporter-like ; ABC transporter, transmembrane region, type 1	Multidrug resistance-associated protein/mitoxantrone resistance protein, ABC superfamily	Secondary metabolites biosynthesis, transport and catabolism	METABOLISM
jgi|Pismi1|359635|	359506	573	F					X	x		0.417883		0.460594		1.65906		0.257399		1.10221		3.97015		0.615959		3.602		0.55884	down	0.155147	28.2204	15.7707	25.6035	61.2696	101.65	ATPase, P-type, K/Mg/Cd/Cu/Zn/Na/Ca/Na/H-transporter ; H+ transporting ATPase, proton pump ; E1-E2 ATPase-associated region ; ATPase, P-type cation-transporter, C-terminal ; ATPase, P-type cation-transporter, N-terminal ; Haloacid dehalogenase-like hydrolase ; ATPase, P-type, K/Mg/Cd/Cu/Zn/Na/Ca/Na/H-transporter ; ATPase, P-type, K/Mg/Cd/Cu/Zn/Na/Ca/Na/H-transporter	Na+/K+ ATPase, alpha subunit	Inorganic ion transport and metabolism	METABOLISM
jgi|Pismi1|546258|	546129	716	G					X	x		0.484764		0.536614		3.38533		0.521872		1.10696	up	6.98346		1.07655	up	6.30869		0.972528	down	0.154157	8.31084	8.08253	7.50782	15.4876	52.4306	ABC transporter-like ; ABC transporter-like ; ABC transporter, N-terminal ; AAA+ ATPase, core ; ABC transporter-like ; ABC transporter-like ; ABC transporter, transmembrane region, type 1	Peroxisomal long-chain acyl-CoA transporter, ABC superfamily	Lipid transport and metabolism	METABOLISM
jgi|Pismi1|56693|	56564	545	E					X	x		0.121784		0.838368		5.58421		0.17268		6.88406	up	45.8534		1.41792	up	6.66081		0.205972	down	0.0309229	739.324	152.28	107.397	881.861	4924.5	Phosphatidylserine decarboxylase-related	Phosphatidylserine decarboxylase	Lipid transport and metabolism	METABOLISM
jgi|Pismi1|11614|	11485	726	G					X	x		0.249204		0.511506		3.88675		0.28005		2.05256	up	15.5967		1.12378	up	7.59864		0.547501	down	0.0720525	52.3705	28.6729	25.5147	102.385	397.944	Phosphatidylserine decarboxylase-related	Phosphatidylserine decarboxylase	Lipid transport and metabolism	METABOLISM
jgi|Pismi1|685054|	684925	600	F					X	x		0.416119		0.195732		1.19896		0.195762		0.470374		2.8813		0.470447	up	6.12555		1.00016	down	0.163276	2.48005	2.48043	5.2725	12.6706	15.1916		Predicted hydrolases of HD superfamily	General function prediction only	POORLY CHARACTERIZED
jgi|Pismi1|509627|	509498	633	F					X	x		0.234139		0.12602		1.99941		0.128122		0.538226	up	8.53945		0.547205	up	15.8659		1.01668	down	0.0640796	32.3825	32.9227	60.1653	256.964	513.778	Lipase, class 3	Predicted lipase	Lipid transport and metabolism	METABOLISM
jgi|Pismi1|152743|	152614	613	F					X	x		0.411563		0.398828		2.08422		0.490703		0.969057	up	5.06416		1.19229	up	5.22586		1.23036		0.235437	43.1805	53.1277	44.5593	108.269	225.655	Hly-III related proteins	Predicted membrane proteins, contain hemolysin III domain	General function prediction only	POORLY CHARACTERIZED
jgi|Pismi1|671574|	671445	674	F					X	x		0.142449		0.021254		0.405878		0.0187193		0.149204		2.84928		0.13141	up	19.0965		0.880741	down	0.0461204	8.81773	7.76614	59.0985	414.874	168.388		Splicing coactivator SRm160/300, subunit SRm300	RNA processing and modification	INFORMATION STORAGE AND PROCESSING
jgi|Pismi1|674882|	674753	636	F					X	x		0.346422		0.319539		1.18643		0.225663		0.922399		3.42482		0.651412		3.71295		0.706215	down	0.190203	45.0228	31.7958	48.8106	140.899	167.168	Major facilitator superfamily MFS-1 ; Major facilitator superfamily ; MFS general substrate transporter	Synaptic vesicle transporter SV2 (major facilitator superfamily)	General function prediction only	POORLY CHARACTERIZED
jgi|Pismi1|670772|	670643	704	G					X	x		0.667648		0.460108		2.92525		0.465361		0.689147		4.38143		0.697015	up	6.35776		1.01142	down	0.159084	9.82672	9.93891	14.2593	21.3574	62.4759	Major facilitator superfamily MFS-1 ; Major facilitator superfamily ; MFS general substrate transporter	Synaptic vesicle transporter SVOP and related transporters (major facilitator superfamily)	General function prediction only	POORLY CHARACTERIZED
jgi|Pismi1|6809|	6680	675	F					X	x		0.109253		0.0159505		0.296603		0.0158424		0.145995		2.71482		0.145007	up	18.5953		0.993227	down	0.053413	4.68554	4.65381	32.0938	293.756	87.1288	Thioredoxin-related ; Thioredoxin domain ; Thioredoxin-like fold	Thioredoxin	Posttranslational modification, protein turnover, chaperones	CELLULAR PROCESSES AND SIGNALING
jgi|Pismi1|12794|	12665	688	G					X	x		1.02291		0.451363		4.07717		0.863843		0.441256		3.98587		0.844498	up	9.03301		1.91385		0.211873	0.623091	1.1925	1.41208	1.38046	5.62838		von Willebrand factor and related coagulation proteins	Extracellular structures	CELLULAR PROCESSES AND SIGNALING
jgi|Pismi1|634896|	634767	654	F					X	x		0.0484379		0.0247698		2.16628		0.0287759		0.511372	up	44.723		0.594078	up	87.4567		1.16173	down	0.0132835	41.7123	48.4585	81.5693	1684	3648.02	Pectin lyase fold/virulence factor
jgi|Pismi1|30511|	30382	707	G					X	x		0.565574		0.311028		3.99722		0.337207		0.549933	up	7.06755		0.596221	up	12.8517		1.08417	down	0.0843603	7.84743	8.50796	14.2698	25.2307	100.853
jgi|Pismi1|636029|	635900	706	G					X	x		0.660014		0.293555		3.92673		0.38443		0.44477	up	5.94946		0.582457	up	13.3765		1.30957	down	0.0979009	7.93116	10.3864	17.832	27.0177	106.091
jgi|Pismi1|6949|	6820	666	F					X	x		0.00969493		0.00665722		1.36164		0.000793924		0.68667	up	140.448		0.0818906	up	204.535		0.119258	down	0.000583066	117.192	13.9761	170.668	17603.8	23970	Fungal hydrophobin ; Fungal hydrophobin
jgi|Pismi1|545931|	545802	592	F					X	x		0.0288563		0.0796929		0.27658		0.036834		2.76172	up	9.58475		1.27646		3.47057		0.462199	down	0.133177	75.9686	35.1126	27.5077	953.267	263.655	Permease for cytosine/purines, uracil, thiamine, allantoin
jgi|Pismi1|673159|	673030	648	F					X	x		0.0511031		0.0733295		1.01336		0.0324562		1.43493	up	19.8297		0.635113	up	13.8193		0.442608	down	0.0320284	2203.66	975.36	1535.73	30051.5	30453
jgi|Pismi1|120019|	119890	732	G					X	x		0.0712959		0.0717159	up	8.35681		0.0572335		1.00589	up	117.213		0.802759	up	116.527		0.798059	down	0.00684872	35.5789	28.394	35.3705	496.109	4145.88
jgi|Pismi1|683144|	683015	664	F					X	x		0.0717356		0.0213416		1.6624		0.0115749		0.297503	up	23.174		0.161355	up	77.895		0.542364	down	0.00696276	69.6811	37.7925	234.22	3265.04	5427.81	Cerato-platanin
jgi|Pismi1|116531|	116402	652	F					X	x		0.100722		0.0267075		1.24929		0.0413195		0.265161	up	12.4034		0.410233	up	46.7768		1.54711	down	0.0330743	0.327225	0.506253	1.23406	12.2522	15.3065
jgi|Pismi1|107386|	107257	659	F					X	x		0.106106		0.0401494		2.92623		0.041045		0.37839	up	27.5784		0.386831	up	72.8835		1.02231	down	0.0140266	20.5175	20.9752	54.2231	511.029	1495.39	Hemerythrin/HHE cation-binding motif
jgi|Pismi1|673014|	672885	590	F					X	x		0.1096		0.153099		0.619236		0.137264		1.39688	up	5.64996		1.25241		4.04469		0.896576		0.221667	310.175	278.096	222.048	2025.99	1254.56
jgi|Pismi1|28866|	28737	731	G					X	x		0.114193		0.131097	up	7.21473		0.0852634		1.14804	up	63.1803		0.746663	up	55.0333		0.650382	down	0.011818	19.4783	12.6683	16.9666	148.579	1071.96	Rhodopsin, bacterial
jgi|Pismi1|30995|	30866	587	F					X	x		0.117504		0.193164		1.19256		0.154642		1.64389	up	10.1491		1.31606	up	6.17384		0.800576	down	0.129672	582.193	466.09	354.156	3013.98	3594.36	Peptidase M36, fungalysin ; Peptidase M, neutral zinc metallopeptidases, zinc-binding site
jgi|Pismi1|250623|	250494	665	F					X	x		0.118576		0.0149691		2.90505		0.0154793		0.12624	up	24.4994		0.130543	up	194.071		1.03409	down	0.00532841	12.4782	12.9036	98.8454	833.601	2421.66	Thaumatin, pathogenesis-related ; Thaumatin, pathogenesis-related ; Thaumatin, pathogenesis-related ; Thaumatin, pathogenesis-related ; Thaumatin, pathogenesis-related ; Thaumatin, pathogenesis-related
jgi|Pismi1|23145|	23016	646	F					X	x		0.134341		0.143837		0.905005		0.0772048		1.07068	up	6.73661		0.574691	up	6.29188		0.536753	down	0.0853087	23.9642	12.8628	22.3822	166.607	150.78
jgi|Pismi1|102739|	102610	642	F					X	x		0.136677		0.141956		1.26623		0.106973		1.03862	up	9.26434		0.782666	up	8.91987		0.753565	down	0.0844816	42.3902	31.9438	40.8141	298.616	378.115
jgi|Pismi1|676725|	676596	730	G					X	x		0.142106		0.0833475		6.49967		0.100462		0.586518	up	45.7383		0.706951	up	77.9827		1.20534	down	0.0154564	39.5218	47.6371	67.3839	474.181	3082.02	Thaumatin, pathogenesis-related ; Thaumatin, pathogenesis-related ; Thaumatin, pathogenesis-related ; Thaumatin, pathogenesis-related ; Thaumatin, pathogenesis-related ; Thaumatin, pathogenesis-related
jgi|Pismi1|672126|	671997	673	F					X	x		0.17247		0.0384681		0.324618		0.0411167		0.223042		1.88217		0.238398	up	8.43863		1.06885	down	0.126662	3.35707	3.58821	15.0513	87.269	28.3291
jgi|Pismi1|31140|	31011	635	F					X	x		0.172779		0.0735899		1.91258		0.12905		0.425918	up	11.0695		0.746905	up	25.9898		1.75363	down	0.0674741	17.3967	30.5075	40.8452	236.401	452.136	Rhamnose mutarotase
jgi|Pismi1|38236|	38107	728	G					X	x		0.195081		0.265659		3.90949		0.342615		1.36179	up	20.0404		1.75627		14.7162		1.28968		0.0876369	0.509096	0.65657	0.373843	1.91635	7.49194
jgi|Pismi1|679792|	679663	607	F					X	x		0.20327		0.0664572		0.696326		0.0923827		0.326941		3.42563		0.454484	up	10.4778		1.39011	down	0.132672	1.6172	2.24808	4.94645	24.3344	16.9447
jgi|Pismi1|674699|	674570	734	G					X	x		0.207229		0.142097	up	13.8741		0.137005		0.6857	up	66.9503		0.661128	up	97.6379		0.964165	down	0.0098749	7.47206	7.2043	10.897	52.5842	729.556	Pyridoxamine 5'-phosphate oxidase-related, FMN-binding core ; FMN-binding split barrel, related
jgi|Pismi1|673060|	672931	737	G					X	x		0.221474		0.0588331	up	24.0193		0.0561729		0.265644	up	108.452		0.253632	up	408.261		0.954784	down	0.00233866	3.4791	3.32179	13.0969	59.135	1420.38
jgi|Pismi1|27421|	27292	606	F					X	x		0.224845		0.0985276		0.791401		0.125593		0.438203		3.51977		0.558578	up	8.03227		1.2747		0.158697	6.28015	8.0053	14.3316	63.74	50.4439
jgi|Pismi1|683152|	683023	585	F					X	x		0.239365		0.417319		1.46988		0.303656		1.74344	up	6.14075		1.26859		3.5222		0.727635		0.206585	73.4535	53.4473	42.1313	176.013	258.718
jgi|Pismi1|94051|	93922	628	F					X	x		0.245936		0.126032		1.45347		0.127523		0.512457	up	5.90993		0.518521	up	11.5325		1.01183	down	0.0877373	18.1901	18.4053	35.4958	144.329	209.778
jgi|Pismi1|679795|	679666	605	F					X	x		0.25603		0.121328		0.844309		0.131525		0.473883		3.29769		0.51371	up	6.95887		1.08404	down	0.155779	2.1045	2.28137	4.44097	17.3455	14.6449
jgi|Pismi1|677798|	677669	583	F					X	x		0.25756		0.425722		1.97399		0.272482		1.65291	up	7.6642		1.05794		4.6368		0.640047	down	0.138036	247.768	158.583	149.898	581.994	1148.85	Beta-Ig-H3/fasciclin ; Beta-Ig-H3/fasciclin ; Beta-Ig-H3/fasciclin ; Beta-Ig-H3/fasciclin
jgi|Pismi1|690617|	690488	735	G					X	x		0.283377		0.114941	up	23.1929		0.09966		0.405612	up	81.8448		0.351687	up	201.781		0.867054	down	0.004297	3.21329	2.7861	7.92209	27.956	648.382
jgi|Pismi1|27285|	27156	608	F					X	x		0.287836		0.104425		0.908045		0.100006		0.362794		3.15473		0.347442	up	8.69565		0.957684	down	0.110134	112.44	107.682	309.928	1076.75	977.738	BTB/POZ ; BTB/POZ-like ; BTB/POZ-like ; BTB/POZ fold
jgi|Pismi1|24644|	24515	620	F					X	x		0.292509		0.286747		2.30703		0.235396		0.980301	up	7.88704		0.804747	up	8.04552		0.820918	down	0.102034	76.8726	63.1061	78.4173	268.085	618.48
jgi|Pismi1|676052|	675923	727	G					X	x		0.306023		0.421984		5.20005		0.299335		1.37893	up	16.9924		0.978148	up	12.3229		0.709353	down	0.057564	64.4242	45.6995	46.7204	152.67	793.891
jgi|Pismi1|9613|	9484	577	F					X	x		0.309738		0.78488		1.58197		0.482843		2.53401	up	5.10745		1.55888		2.01556		0.615181		0.305216	95.224	58.58	37.5784	121.323	191.93
jgi|Pismi1|679089|	678960	602	F					X	x		0.312523		0.134511		1.4067		0.13997		0.430402		4.50112		0.44787	up	10.4579		1.04058	down	0.099502	5.97324	6.21566	13.8783	44.4072	62.4678
jgi|Pismi1|677221|	677092	617	F					X	x		0.317726		0.267251		1.73929		0.254142		0.841136	up	5.47418		0.799879	up	6.50808		0.950951	down	0.146118	35.6629	33.9136	42.3984	133.443	232.097
jgi|Pismi1|257581|	257452	711	G					X	x		0.321413		0.227478		3.13924		0.217109		0.707744	up	9.76701		0.675484	up	13.8002		0.954419	down	0.0691598	13.129	12.5306	18.5505	57.7155	181.183	NmrA-like ; NAD(P)-binding
jgi|Pismi1|280163|	280034	615	F					X	x		0.325636		0.334489		1.59643		0.266691		1.02719		4.90251		0.818986		4.77275		0.797309	down	0.167054	27.024	21.5464	26.3087	80.7917	128.979	Opioid growth factor receptor (OGFr) conserved region
jgi|Pismi1|456288|	456159	599	F					X	x		0.337581		0.192792		1.03248		0.156916		0.571097		3.05846		0.464824		5.35541		0.813914	down	0.15198	9.63781	7.84435	16.8759	49.9908	51.6144	Sulphate-modifying factor-like
jgi|Pismi1|98808|	98679	570	F					X	x		0.353693		0.0239115		1.07727		0.0383223		0.067605		3.04577		0.108349	up	45.0525		1.60268	down	0.0355736	5.63198	9.02624	83.307	235.535	253.734	Caleosin related
jgi|Pismi1|671703|	671574	619	F					X	x		0.373576		0.290656		2.22416		0.248621		0.778038	up	5.9537		0.665516	up	7.65219		0.855376	down	0.111782	43.13	36.8924	55.4342	148.388	330.039
jgi|Pismi1|673442|	673313	724	G					X	x		0.385127		0.594151		2.68623		0.48897		1.54274	up	6.97493		1.26963		4.52113		0.822972		0.182028	53.675	44.173	34.7919	90.3389	242.672
jgi|Pismi1|100537|	100408	594	F					X	x		0.400908		0.227848		1.19997		0.308763		0.568329		2.99314		0.770159	up	5.26655		1.35513		0.257308	28.5733	38.7205	50.2759	125.405	150.483
jgi|Pismi1|33290|	33161	543	E					X	x		0.412333		0.957409		2.28524		0.690146		2.32193	up	5.54222		1.67376		2.3869		0.720847		0.302001	38.3907	27.6738	16.5339	40.0985	91.6348
jgi|Pismi1|26533|	26404	710	G					X	x		0.425808		0.313391		2.89747		0.316676		0.735992	up	6.80465		0.743706	up	9.24555		1.01048	down	0.109294	52.9139	53.4685	71.8946	168.843	489.218	ThiJ/PfpI
jgi|Pismi1|678331|	678202	709	G					X	x		0.433523		0.273037		2.52039		0.344709		0.629809	up	5.81375		0.795135	up	9.23097		1.2625	down	0.136768	6.00372	7.57971	9.5326	21.9887	55.4202
jgi|Pismi1|28218|	28089	708	G					X	x		0.504152		0.395502		2.75985		0.436455		0.784489	up	5.47423		0.86572	up	6.97809		1.10355	down	0.158145	12.4999	13.7942	15.9338	31.6052	87.2256
jgi|Pismi1|8422|	8293	717	G					X	x		0.506617		0.605008		4.50649		0.53963		1.19421	up	8.89527		1.06517	up	7.44865		0.89194	down	0.119745	7.20135	6.42317	6.03021	11.9029	53.6403
jgi|Pismi1|684352|	684223	712	G					X	x		0.513503		0.133633		6.12607		0.198549		0.260238	up	11.93		0.386656	up	45.8425		1.48578	down	0.0324105	25.264	37.5366	97.0802	189.055	1158.16
jgi|Pismi1|70530|	70401	574	F					X	x		0.56211		0.738187		2.2082		0.375453		1.31324		3.92842		0.667935		2.99138		0.508614	down	0.170026	33.05	16.8097	25.1667	44.7718	98.8652
jgi|Pismi1|677630|	677501	544	E					X	x		0.569563		1.15404		3.13098		0.913064		2.02618	up	5.49716		1.6031		2.71306		0.791189		0.291623	282.557	223.556	139.453	244.841	766.592
jgi|Pismi1|277917|	277788	714	G					X	x		0.587067		0.836371		4.88611		0.688458		1.42466	up	8.32292		1.17271	up	5.84203		0.823149	down	0.140901	15.1651	12.4831	10.6447	18.132	88.5949
jgi|Pismi1|686790|	686661	715	G					X	x		0.598937		0.647334	up	5.47207		0.836032		1.08081	up	9.13631		1.39586	up	8.45324		1.2915	down	0.152782	9.48964	12.2559	8.78016	14.6596	80.2182
jgi|Pismi1|671176|	671047	720	G					X	x		0.621611		0.645775	up	6.07949		0.521796		1.03887	up	9.78022		0.839425	up	9.41425		0.808014	down	0.0858288	18.5818	15.0143	17.8865	28.7744	174.933	Glutathione S-transferase, C-terminal-like ; Thioredoxin-like fold
jgi|Pismi1|683118|	682989	721	G					X	x		0.626121		0.479499		4.50177		0.637621		0.765824	up	7.18993		1.01837	up	9.38848		1.32977	down	0.141638	2.85877	3.80149	3.73293	5.962	26.8395
jgi|Pismi1|156151|	156022	713	G					X	x		0.636353		0.887359		4.24895		0.903728		1.39444	up	6.67704		1.42017		4.78831		1.01845		0.212694	94.2964	96.0359	67.6229	106.266	451.521	Methyltransferase type 11
jgi|Pismi1|684784|	684655	719	G					X	x		0.639066		0.484346		4.42504		0.426847		0.757897	up	6.92423		0.667923	up	9.13611		0.881284	down	0.0964617	14.2344	12.5445	18.7814	29.3889	130.047	Tyrosinase ; Tyrosinase ; Tyrosinase ; Tyrosinase ; Di-copper centre-containing
jgi|Pismi1|88149|	88020	705	G					X	x		0.64875		0.422574		3.06958		0.380318		0.651366		4.73153		0.586232	up	7.26401		0.900004	down	0.123899	10.3958	9.35627	15.96	24.6012	75.5152
jgi|Pismi1|683710|	683581	566	F					X	x		0.652243		0.231779		1.66652		0.316288		0.355357		2.55507		0.484923	up	7.19013		1.36461	down	0.189789	4.60994	6.29076	12.9727	19.8894	33.1461
jgi|Pismi1|677880|	677751	701	G					X	x		0.653316		0.325379		2.51018		0.365173		0.498043		3.84221		0.558953	up	7.71463		1.1223	down	0.145477	12.5587	14.0946	25.216	38.597	96.8853
jgi|Pismi1|403372|	403243	549	F					X	x		0.665444		0.208739		1.04922		0.622711		0.313683		1.57671		0.935782	up	5.02645		2.9832		0.593501	7.57107	22.586	24.136	36.2705	38.0556
jgi|Pismi1|678104|	677975	568	F					X	x		0.67183		0.246969		1.98055		0.397079		0.367606		2.948		0.591041	up	8.01946		1.60781		0.200489	25.7371	41.3804	70.0128	104.212	206.398	S1/P1 nuclease ; Phospholipase C/P1 nuclease, core
jgi|Pismi1|685157|	685028	546	E					X	x		0.68203		4.64807	up	43.2466		0.569241		6.81505	up	63.4086		0.834627	up	9.3042		0.122468	down	0.0131627	156.476	19.1633	22.9603	33.6647	1455.88
jgi|Pismi1|419033|	418904	700	G					X	x		0.713725		0.353927		2.32755		0.392057		0.495887		3.26112		0.549311	up	6.57635		1.10773	down	0.168442	13.5069	14.9621	27.2379	38.163	88.8261	Peptidoglycan-binding LysM
jgi|Pismi1|265820|	265691	702	G					X	x		0.745053		0.322644		2.90462		0.500503		0.433048		3.89854		0.671769	up	9.00256		1.55126	down	0.172313	1.20692	1.87225	2.78704	3.74073	10.8654
jgi|Pismi1|676236|	676107	528	E					X	x		0.764496		0.0501062		0.419754		0.35565		0.0655415		0.54906		0.465209	up	8.37729		7.09792		0.847282	0.936195	6.64504	14.284	18.6842	7.84277
jgi|Pismi1|446778|	446649	565	F					X	x		0.797698		0.263239		1.71327		0.348945		0.329998		2.14777		0.43744	up	6.50843		1.32558		0.203671	19.0438	25.2441	57.7088	72.3442	123.945
jgi|Pismi1|16001|	15872	541	E					X	x		0.839878		3.09862		5.96795		1.97948		3.68937	up	7.10574		2.35687		1.926		0.638826		0.331685	4.13511	2.64161	1.12082	1.3345	7.96423
jgi|Pismi1|28192|	28063	703	G					X	x		0.845274		0.330621		3.95374		0.455142		0.39114		4.67747		0.538455	up	11.9585		1.37663	down	0.115117	2.39936	3.30303	6.13427	7.25714	28.6929
jgi|Pismi1|436022|	435893	689	G					X	x		0.901596		0.615953		3.85006		0.884704		0.683181		4.27027		0.981264	up	6.25058		1.43632		0.229789	1.1492	1.65061	1.68213	1.86572	7.18316
jgi|Pismi1|676235|	676106	527	E					X	x		0.91258		0.0794792		0.403339		0.338991		0.0870929		0.441976		0.371465	up	5.07477		4.26516		0.840463	1.3134	5.60188	15.0805	16.5251	6.66523
jgi|Pismi1|493284|	493155	691	G					X	x		0.925002		0.297817		3.65096		0.927151		0.321964		3.94697		1.00232	up	12.259		3.11315		0.253947	0.307152	0.956211	0.953995	1.03134	3.76539
jgi|Pismi1|681048|	680919	690	G					X	x		0.928023		0.349707		3.0712		1.06042		0.37683		3.3094		1.14267	up	8.78223		3.03233		0.34528	3.66424	11.1112	9.72387	10.4781	32.1802
jgi|Pismi1|28042|	27913	569	F					X	x		0.953195		0.216608		1.83883		0.245001		0.227244		1.92913		0.257032	up	8.48923		1.13108	down	0.133237	7.82392	8.8495	34.4296	36.1202	66.4191	UV-endonuclease UvdE ; UV-endonuclease UvdE ; Xylose isomerase-like, TIM barrel
jgi|Pismi1|687233|	687104	542	E					X	x		0.989876		3.22413		10.8103		1.9485		3.2571	up	10.9209		1.96843		3.35295		0.60435		0.180244	1.0882	0.657653	0.334101	0.337518	3.64868
jgi|Pismi1|94143|	94014	524	E					X	x		1.05131		0.15761		0.885423		0.590411		0.149918		0.842209		0.561596	up	5.61782		3.74603		0.666813	137.856	516.412	919.544	874.665	774.448
jgi|Pismi1|673165|	673036	696	G					X	x		1.07334		0.930066		9.50955		0.833627		0.866512	up	8.85974		0.776663	up	10.2246		0.896309	down	0.087662	13.3254	11.9437	15.3782	14.3274	136.247
jgi|Pismi1|674379|	674250	553	F					X	x		1.10511		0.0182618		2.67569		0.326915		0.0165248		2.42119		0.295821	up	146.519		17.9016		0.12218	0.0467166	0.836303	2.82706	2.55816	6.84484
jgi|Pismi1|20111|	19982	551	F					X	x		1.12242		0.22981		1.85593		0.522619		0.204745		1.6535		0.465616	up	8.07591		2.27413		0.281594	10.548	23.9874	51.5176	45.8985	85.1844	Protein of unknown function DUF427
jgi|Pismi1|93559|	93430	694	G					X	x		1.14903		0.958643	up	6.27496		1.02781		0.834309	up	5.46111		0.894509	up	6.54567		1.07216	down	0.163796	10.7659	11.5427	12.9039	11.2303	70.4697
jgi|Pismi1|123628|	123499	555	F					X	x		1.15326		0.177418		1.08796		0.334294		0.15384		0.943381		0.289869	up	6.13221		1.88422		0.307266	4.12282	7.7683	26.7994	23.2379	25.282
jgi|Pismi1|16174|	16045	552	F					X	x		1.42171		0.17591		2.8721		0.416092		0.123731		2.02017		0.292669	up	16.3271		2.36537	down	0.144874	3.73701	8.83941	30.2027	21.2439	61.0145	Protein of unknown function DUF427
jgi|Pismi1|100437|	100308	685	G					X	x		1.64134		0.552911		3.45455		0.717011		0.336865		2.10471		0.436845	up	6.24793		1.29679		0.207556	13.1816	17.0938	39.1302	23.8403	82.3576
jgi|Pismi1|534098|	533969	683	G					X	x		1.66187		0.480781		2.56415		1.04282		0.289302		1.54293		0.627498	up	5.3333		2.16901		0.406692	17.1251	37.1445	59.1946	35.6193	91.3333
jgi|Pismi1|674221|	674092	682	G					X	x		1.66853		0.597033		3.0385		0.999626		0.35782		1.82107		0.599107	up	5.08934		1.67432		0.328987	3.21578	5.38425	8.98713	5.38626	16.3662
jgi|Pismi1|7768|	7639	540	E					X	x		1.70099		2.41872	up	7.25674		1.11759		1.42195		4.26619		0.657021		3.00024		0.462058	down	0.154007	9.27843	4.28717	6.52516	3.8361	27.8376	Short-chain dehydrogenase/reductase SDR ; NAD(P)-binding
jgi|Pismi1|689655|	689526	693	G					X	x		1.84981		1.48581		7.14726		1.03486		0.803227		3.86379		0.559442		4.81033		0.696493	down	0.144791	9.32212	6.49279	11.6058	6.27408	44.8425
jgi|Pismi1|676884|	676755	692	G					X	x		1.85158		1.10224	up	5.60098		0.948353		0.595297		3.02497		0.512185	up	5.08144		0.860386	down	0.169319	104.913	90.2657	176.236	95.1815	533.11
jgi|Pismi1|146612|	146483	699	G					X	x		2.042		0.624891	up	33.2856		1.69302		0.306019	up	16.3005		0.829101	up	53.2662		2.70931	down	0.0508636	0.755887	2.04793	2.47006	1.20963	40.2633
jgi|Pismi1|490931|	490802	536	E					X	x		2.25891		1.35082	up	9.85317		3.81777		0.597996		4.3619		1.69009	up	7.2942		2.82625		0.387466	2.48711	7.02919	4.15907	1.84118	18.1415
jgi|Pismi1|680183|	680054	531	E					X	x		2.90999		0.0437835		0.50598		0.174033		0.0150459		0.173877		0.0598056	up	11.5564		3.97487		0.343953	4.41905	17.5651	293.704	100.93	51.0684
jgi|Pismi1|441541|	441412	533	E					X	x		4.881		0.566864		4.66801		1.03369		0.116137		0.956363		0.211778	up	8.23479		1.82352		0.221441	0.677849	1.23607	5.83664	1.19579	5.58194
jgi|Pismi1|691094|	690965	252	B						x		4.83096		2.88327		0.860849		6.07505		0.596832	down	0.178194		1.25753		0.298567		2.107		7.05705	158.081	333.077	264.867	54.8271	47.1978	Histone H2A ; Histone H2A ; Histone-fold	Histone 2A	Chromatin structure and dynamics	INFORMATION STORAGE AND PROCESSING
jgi|Pismi1|26894|	26765	671	F	X		X	X		x	down	0.169402	down	0.145298		0.335439	down	0.142214		0.857708		1.98013		0.839504		2.30863		0.978776		0.423964	26.8404	26.2708	31.2932	184.727	61.9647	Polysaccharide deacetylase ; Glycoside hydrolase/deacetylase, beta/alpha-barrel	Adenylate/guanylate cyclase	Energy production and conversion	METABOLISM
jgi|Pismi1|389758|	389629	526	E			X	X		x		1.24149	down	0.145928		0.659541		0.772833	down	0.117542		0.53125		0.622505		4.51965		5.29601		1.17177	18.6641	98.845	158.786	127.9	84.355
jgi|Pismi1|116644|	116515	1	A				X		x	down	0.130485		0.630938		0.247953		0.523148		4.83532		1.90024		4.00925		0.392992		0.82916		2.10986	133.29	110.519	27.566	211.257	52.382	FAD linked oxidase, N-terminal ; D-arabinono-1,4-lactone oxidase ; FAD-binding, type 2	D-arabinono-1, 4-lactone oxidase	Defense mechanisms	CELLULAR PROCESSES AND SIGNALING
jgi|Pismi1|656727|	656598	678	F				X		x		0.134096	down	0.0640964		0.41815	down	0.0686033		0.477989		3.11829		0.511599		6.52376		1.07031		0.164064	1.63814	1.75333	3.42715	25.5575	10.6868	Cytochrome b-245, heavy chain ; Ferric reductase-like transmembrane component, N-terminal ; FAD-binding 8 ; Ferric reductase, NAD binding	Ferric reductase, NADH/NADPH oxidase and related proteins	Secondary metabolites biosynthesis, transport and catabolism	METABOLISM
jgi|Pismi1|679576|	679447	554	F				X		x		0.770072	down	0.192456		0.846789		0.322517		0.24992		1.09962		0.418814		4.39991		1.67579		0.38087	10.0252	16.8001	40.1136	52.0907	44.1098	RNA recognition motif, RNP-1 ; RNA recognition motif, RNP-1 ; RNA recognition motif, RNP-1	FOG: RRM domain	General function prediction only	POORLY CHARACTERIZED
jgi|Pismi1|19208|	19079	588	F				X		x		0.309478		0.327075		0.667246	down	0.178394		1.05686		2.15604		0.576437		2.04004		0.545424		0.267359	17.7869	9.70141	16.83	54.3818	36.2861	Dbl homology (DH) domain ; Dbl homology (DH) domain	Growth factor receptor-bound proteins (GRB7, GRB10, GRB14)	Signal transduction mechanisms	CELLULAR PROCESSES AND SIGNALING
jgi|Pismi1|355427|	355298	670	F				X		x	down	0.195409	down	0.136672		0.503679	down	0.123636		0.699415		2.57756		0.632702		3.68532		0.904616		0.245465	6.53906	5.91534	9.34933	47.845	24.0985	Major facilitator superfamily MFS-1 ; MFS general substrate transporter	Permease of the major facilitator superfamily	General function prediction only	POORLY CHARACTERIZED
jgi|Pismi1|676529|	676400	534	E				X		x		0.382568	down	0.145893		0.361682		0.249956		0.381351		0.945406		0.653365		2.4791		1.71329		0.691095	7.93249	13.5907	20.801	54.3722	19.6654	Fungal transcriptional regulatory protein, N-terminal ; Fungal transcriptional regulatory protein, N-terminal ; Fungal transcriptional regulatory protein, N-terminal ; Fungal transcriptional regulatory protein, N-terminal ; Fungal transcriptional regulatory protein, N-terminal ; Fungal transcriptional regulatory protein, N-terminal	RNA polymerase II, large subunit	Transcription	INFORMATION STORAGE AND PROCESSING
jgi|Pismi1|679655|	679526	611	F				X		x		0.388702		0.261606		0.834357	down	0.199474		0.673026		2.14652		0.513178		3.18936		0.762495		0.239074	8.62341	6.5753	12.8129	32.9633	27.5032		RNA polymerase II, large subunit	Transcription	INFORMATION STORAGE AND PROCESSING
jgi|Pismi1|21081|	20952	672	F				X		x	down	0.0779702	down	0.0658278		0.270617	down	0.0846602		0.844269		3.47077		1.0858		4.11098		1.28609		0.312842	12.6673	16.2913	15.0039	192.431	52.0751		Splicing coactivator SRm160/300, subunit SRm300	RNA processing and modification	INFORMATION STORAGE AND PROCESSING
jgi|Pismi1|98848|	98719	681	F				X		x	down	0.0490503	down	0.0108173		0.296247	down	0.0105986		0.220536		6.03966		0.216076		27.3863		0.979778		0.0357762	1.00029	0.980058	4.5357	92.4705	27.3941
jgi|Pismi1|95360|	95231	680	F				X		x	down	0.0516387	down	0.0131591		0.334889	down	0.0201303		0.25483		6.48524		0.38983		25.4492		1.52976		0.0601103	1.42116	2.17404	5.57688	107.998	36.1674
jgi|Pismi1|687004|	686875	604	F				X		x		0.264869	down	0.144255		0.71981	down	0.167376		0.544627		2.71761		0.631919		4.98985		1.16028		0.232528	223.786	259.654	410.898	1551.33	1116.66
jgi|Pismi1|97340|	97211	561	F				X		x		0.593158	down	0.141648		0.637327	down	0.170061		0.238803		1.07446		0.286705		4.49937		1.20059		0.266835	10.6999	12.8462	44.8062	75.5385	48.1427	Glycoside hydrolase, catalytic core
jgi|Pismi1|7269|	7140	669	F				X		x		0.26702		0.227013		0.541167	down	0.177485		0.850171		2.02669		0.66469		2.38386		0.781831		0.327968	32.8115	25.653	38.594	144.536	78.218	Pleckstrin-like
jgi|Pismi1|676274|	676145	547	E				X		x		1.03354		1.24457		2.74897	down	0.109465		1.20418		2.65976		0.105913		2.20878		0.0879546		0.0398205	205.283	18.0556	170.475	164.943	453.425
jgi|Pismi1|97873|	97744	378	C	X	X	X			x	up	5.09769		4.82505		0.661231	up	5.94198		0.946519	down	0.129712		1.16562	down	0.137041		1.23148	up	8.98624	237.794	292.84	251.23	49.2832	32.5876	Glycosyl hydrolase, family 13, catalytic region ; Alpha-amylase, domain of unknown function DUF1966, C-terminal ; Alpha-amylase, fungi ; Glycosyl hydrolase, family 13, subfamily, catalytic region ; Glycoside hydrolase, catalytic core	Alpha-amylase	Carbohydrate transport and metabolism	METABOLISM
jgi|Pismi1|672186|	672057	384	C	X	X	X			x		2.36608		3.22949		0.441242		3.52153		1.36491	down	0.186486		1.48834	down	0.136629		1.09043	up	7.98096	231.12	252.02	169.33	71.5654	31.5777		Putative alpha 1,2 mannosyltransferase	Carbohydrate transport and metabolism	METABOLISM
jgi|Pismi1|678853|	678724	239	B	X	X	X			x	up	8.57447	up	5.6492		1.32374	up	7.56664		0.65884	down	0.154382		0.882462		0.234324		1.33942	up	5.7161	26.9684	36.1219	40.9331	4.77384	6.31933	HEAT ; Non-SMC condensin subunit, XCAP-D2/Cnd1 ; Armadillo-type fold	Chromosome condensation complex Condensin, subunit D2	Cell cycle control, cell division, chromosome partitioning	METABOLISM
jgi|Pismi1|101336|	101207	314	B	X	X	X			x	up	11.255		6.27199		0.452334	up	6.53761		0.557262	down	0.0401896		0.580862	down	0.0721197		1.04235	up	14.4531	11.3009	11.7795	20.2793	1.8018	0.815017		DNA helicase PIF1/RRM3	Cell cycle control, cell division, chromosome partitioning	METABOLISM
jgi|Pismi1|421646|	421517	437	C	X	X	X			x	up	9.68966	up	22.3764		1.07945	up	15.5799		2.30931	down	0.111402		1.60789	down	0.0482404		0.696265	up	14.4332	117.848	82.0537	51.0318	5.26663	5.68505	Ankyrin ; Ankyrin ; Ankyrin ; Ankyrin ; Ankyrin ; Ankyrin	Ankyrin	Cell wall/membrane/envelope biogenesis	CELLULAR PROCESSES AND SIGNALING
jgi|Pismi1|346129|	346000	280	B	X	X	X			x	up	10.2425		4.00758		0.673897	up	10.9099		0.39127	down	0.0657942		1.06516	down	0.168156		2.72233	up	16.1893	187.189	509.591	478.415	46.7088	31.477	Histone H2A ; Histone H2A ; Histone core ; Histone H2A ; Histone H2A ; Histone-fold	Histone 2A	Chromatin structure and dynamics	INFORMATION STORAGE AND PROCESSING
jgi|Pismi1|684570|	684441	285	B	X	X	X			x	up	10.8728	up	5.56646		0.540003	up	11.8294		0.511961	down	0.0496653		1.08798	down	0.0970101		2.12513	up	21.9063	550.96	1170.86	1076.18	98.9785	53.4486	Histone H3 ; Histone core ; Histone H3 ; Histone H3 ; Histone H3 ; Histone-fold	Histones H3 and H4	Chromatin structure and dynamics	INFORMATION STORAGE AND PROCESSING
jgi|Pismi1|684584|	684455	284	B	X	X	X			x	up	9.38927		4.80671		0.598385	up	10.651		0.511936	down	0.0637307		1.13438	down	0.12449		2.21585	up	17.7995	286.155	634.078	558.966	59.5324	35.6233	Histone H3 ; Histone core ; Histone H3 ; Histone H3 ; Histone H3 ; Histone-fold	Histones H3 and H4	Chromatin structure and dynamics	INFORMATION STORAGE AND PROCESSING
jgi|Pismi1|242014|	241885	245	B	X	X	X			x	up	18.7096	up	8.84995		1.68743	up	15.1418		0.473015	down	0.0901904		0.809307	down	0.190671		1.71095	up	8.97331	13.2943	22.7459	28.1054	1.50219	2.53484		Dystonin, GAS (Growth-arrest-specific protein), and related proteins	Cytoskeleton	CELLULAR PROCESSES AND SIGNALING
jgi|Pismi1|23268|	23139	191	B	X	X	X			x	up	16.6557	up	6.95789		2.11305	up	9.41015		0.417749	down	0.126867		0.564981		0.303691		1.35244		4.45335	9.45554	12.7881	22.6345	1.35897	2.87157	Kinesin, motor region ; Kinesin, motor region ; Kinesin, motor region ; Kinesin, motor region	Kinesin-like protein	Cytoskeleton	CELLULAR PROCESSES AND SIGNALING
jgi|Pismi1|388421|	388292	363	C	X	X	X			x		4.85307		3.80215		0.694414		3.68642		0.783454	down	0.143088		0.759606	down	0.182637		0.969561	up	5.30868	16.5461	16.0425	21.1195	4.35178	3.02193		von Willebrand factor and related coagulation proteins	Extracellular structures	CELLULAR PROCESSES AND SIGNALING
jgi|Pismi1|26627|	26498	260	B	X	X	X			x	up	5.14149		3.33722		0.574616	up	5.24109		0.649077	down	0.111761		1.01937	down	0.172184		1.57049	up	9.12102	24.9205	39.1375	38.3938	7.46745	4.29092	WD40 repeat ; WD40 repeat ; WD40 repeat ; WD40 repeat ; WD40 repeat ; WD40 repeat ; WD40 repeat ; WD40 repeat-like	WD40 repeat-containing protein L2DTL	Function unknown	POORLY CHARACTERIZED
jgi|Pismi1|672023|	671894	311	B	X	X	X			x	up	19.9936	up	8.50983		0.959505	up	17.4577		0.425628	down	0.0479907		0.873167	down	0.112753		2.05148	up	18.1945	19.8015	40.6224	46.523	2.3269	2.23267	Homeobox ; Homeobox ; Homeobox ; Homeobox ; Homeobox ; Homeodomain-like	Transcription factor, contains HOX domain	General function prediction only	POORLY CHARACTERIZED
jgi|Pismi1|678803|	678674	438	C	X	X	X			x		4.39319	up	13.23		0.749346	up	6.69767		3.01148	down	0.17057		1.52456	down	0.0566399		0.506249	up	8.93802	375.683	190.189	124.75	28.3963	21.2787	Multi antimicrobial extrusion protein MatE ; Multi antimicrobial extrusion protein MatE	Uncharacterized membrane protein, predicted efflux pump	General function prediction only	POORLY CHARACTERIZED
jgi|Pismi1|94008|	93879	207	B	X	X	X			x	up	11.5046	up	8.48701		1.43298	up	10.2643		0.737707	down	0.124557		0.892192	down	0.168844		1.20941	up	7.1629	21.4932	25.9941	29.1351	2.53248	3.629	WD40 repeat ; WD40 repeat ; WD40 repeat ; WD40 repeat ; WD40 repeat ; WD40 repeat ; WD40 repeat-like	WD40 repeat protein	General function prediction only	POORLY CHARACTERIZED
jgi|Pismi1|670755|	670626	300	B	X	X	X			x	up	11.9691	up	6.22066		1.10411	up	13.6378		0.519725	down	0.0922464		1.13942	down	0.177491		2.19234	up	12.3519	99.3789	217.873	191.214	15.9756	17.6388	Ribonucleotide reductase ; Ribonucleotide reductase ; Ferritin/ribonucleotide reductase-like	Ribonucleotide reductase, beta subunit	Nucleotide transport and metabolism	METABOLISM
jgi|Pismi1|28309|	28180	185	B	X	X	X			x	up	9.66728	up	5.87333		1.52078	up	5.45519		0.607547	down	0.157313		0.564295		0.258931		0.928807		3.58709	29.956	27.8234	49.3065	5.10035	7.75653	WD40 repeat ; Cdc20/Fizzy ; WD40 repeat ; WD40 repeat ; WD40 repeat ; WD40 repeat ; WD40 repeat ; WD40 repeat ; WD40 repeat-like	Anaphase promoting complex, Cdc20, Cdh1, and Ama1 subunits	Posttranslational modification, protein turnover, chaperones	CELLULAR PROCESSES AND SIGNALING
jgi|Pismi1|95803|	95674	242	B	X	X	X			x	up	11.5615	up	5.84792		1.23729	up	8.09598		0.505808	down	0.107018		0.700251		0.211578		1.38442	up	6.54331	7.68606	10.6407	15.1956	1.31432	1.6262	DNA repair protein (XPGC)/yeast Rad ; XPG N-terminal ; XPG I ; Helix-hairpin-helix motif, class 2 ; XPG I ; XPG N-terminal ; Helix-hairpin-helix motif, class 2	5'-3' exonuclease	Replication, recombination and repair	INFORMATION STORAGE AND PROCESSING
jgi|Pismi1|14677|	14548	211	B	X	X	X			x	up	8.80181	up	5.85036		1.02169	up	8.30036		0.664676	down	0.116077		0.943028	down	0.174637		1.41878	up	8.12417	12.0022	17.0284	18.0572	2.05153	2.09602	DNA-directed DNA polymerase, family B ; DNA-directed DNA polymerase, family B, conserved region ; DNA-directed DNA polymerase, family B, exonuclease ; Zinc finger, DNA-directed DNA polymerase, family B, alpha ; DNA-directed DNA polymerase, family B ; DNA-directed DNA polymerase, family B, pol2 ; DNA-directed DNA polymerase, family B ; Polynucleotidyl transferase, Ribonuclease H fold	DNA polymerase alpha, catalytic subunit	Replication, recombination and repair	INFORMATION STORAGE AND PROCESSING
jgi|Pismi1|233210|	233081	376	C	X	X	X			x		4.44825		3.34217		0.622186		5.76074		0.751344	down	0.139872		1.29506	down	0.186162		1.72365	up	9.25887	119.927	206.712	159.616	35.8829	22.3258	Proliferating cell nuclear antigen, PCNA ; Proliferating cell nuclear antigen, PCNA ; Proliferating cell nuclear antigen, PCNA ; Proliferating cell nuclear antigen, PCNA ; Proliferating cell nuclear antigen, PCNA ; Proliferating cell nuclear antigen, PCNA ; Proliferating cell nuclear antigen, PCNA	DNA polymerase delta processivity factor (proliferating cell nuclear antigen)	Replication, recombination and repair	INFORMATION STORAGE AND PROCESSING
jgi|Pismi1|22232|	22103	50	A	X	X	X			x		2.09633		2.30489		0.375508		1.8808		1.09949	down	0.179127		0.897189	down	0.162918		0.816007	up	5.00869	113.659	92.7469	103.375	49.3124	18.5172	RecF/RecN/SMC protein, N-terminal ; Recombination/repair protein Rad50 ; Prefoldin ; Regulator of G protein signalling superfamily	DNA repair protein RAD50, ABC-type ATPase/SMC superfamily	Replication, recombination and repair	INFORMATION STORAGE AND PROCESSING
jgi|Pismi1|313690|	313561	433	C	X	X	X			x	up	5.79827		12.4787		0.985958	up	7.72179		2.15214	down	0.170043		1.33174	down	0.0790115		0.6188	up	7.83177	130.243	80.5941	60.5178	10.4372	10.2907		DNA topoisomerase I	Replication, recombination and repair	INFORMATION STORAGE AND PROCESSING
jgi|Pismi1|675237|	675108	364	C	X	X	X			x	up	5.01346		4.07494		0.80215		4.24814		0.8128	down	0.159999		0.847346	down	0.196849		1.0425	up	5.29594	19.784	20.6249	24.3405	4.85504	3.89447	Timeless protein ; Timeless C-terminal	DNA topoisomerase I-interacting protein	Replication, recombination and repair	INFORMATION STORAGE AND PROCESSING
jgi|Pismi1|673128|	672999	164	A	X	X	X			x	up	47.3149	up	9.59962		0.938448	up	29.7282		0.202888	down	0.0198341		0.628306	down	0.0977589		3.09681	up	31.6781	17.1859	53.2214	84.7063	1.79027	1.68007	Uracil-DNA glycosylase, not poxvirus ; Uracil-DNA glycosylase-like ; Uracil-DNA glycosylase ; Uracil-DNA glycosylase ; Uracil-DNA glycosylase-like	Uracil DNA glycosylase	Replication, recombination and repair	INFORMATION STORAGE AND PROCESSING
jgi|Pismi1|11113|	10984	385	C	X	X	X			x		2.72832		3.71878		0.454143		3.95593		1.36303	down	0.166455		1.44995	down	0.122122		1.06377	up	8.71075	48.0782	51.1442	35.2731	12.9285	5.87139		RNA helicase nonsense mRNA reducing factor (pNORF1)	RNA processing and modification	INFORMATION STORAGE AND PROCESSING
jgi|Pismi1|21021|	20892	23	A	X	X	X			x		0.856701		1.45143		0.14163		1.71713		1.69421	down	0.16532		2.00435	down	0.097579		1.18305	up	12.1241	291.685	345.08	172.166	200.964	28.4624	Cytochrome P450, E-class, group I ; Cytochrome P450 ; Cytochrome P450 ; Cytochrome P450	Cytochrome P450 CYP2 subfamily	Secondary metabolites biosynthesis, transport and catabolism	METABOLISM
jgi|Pismi1|689709|	689580	24	A	X	X	X			x		0.631948		1.26049		0.105507		1.38292		1.99461	down	0.166956		2.18834	down	0.0837033		1.09713	up	13.1073	363.887	399.23	182.435	288.686	30.4585	Cytochrome P450, E-class, group I ; Cytochrome P450 ; Cytochrome P450	Cytochrome P450 CYP2 subfamily	Secondary metabolites biosynthesis, transport and catabolism	METABOLISM
jgi|Pismi1|685524|	685395	238	B	X	X	X			x	up	8.47731	up	5.49852		1.50943	up	7.20744		0.648616	down	0.178055		0.850204		0.274516		1.3108		4.77494	12.2132	16.009	18.8296	2.22117	3.3527		Serine/threonine protein kinase	Signal transduction mechanisms	CELLULAR PROCESSES AND SIGNALING
jgi|Pismi1|679004|	678875	202	B	X	X	X			x	up	6.52974	up	5.05741		1.10986	up	5.33796		0.774519	down	0.16997		0.817485		0.219453		1.05547		4.80957	20.435	21.5687	26.3842	4.04062	4.48453	C-5 cytosine-specific DNA methylase ; SNF2-related ; DEAD-like helicase, N-terminal	Helicase-like transcription factor HLTF/DNA helicase RAD5, DEAD-box superfamily	Transcription	INFORMATION STORAGE AND PROCESSING
jgi|Pismi1|531855|	531726	95	A	X	X	X			x		2.31434		1.09303		0.207261		3.17341		0.472283	down	0.089555		1.37119	down	0.189621		2.90333	up	15.3112	52.2037	151.564	110.535	47.7607	9.89893	Cyclopropane-fatty-acyl-phospholipid synthase ; Cyclopropane-fatty-acyl-phospholipid synthase
jgi|Pismi1|94861|	94732	214	B	X	X	X			x	up	11.1875	up	8.54224		1.16048	up	11.6679		0.76355	down	0.10373		1.04294	down	0.135852		1.36591	up	10.0544	22.0803	30.1598	28.918	2.58484	2.99965	Peptidase S53, propeptide ; Peptidase S8 and S53, subtilisin, kexin, sedolisin ; Proteinase inhibitor, propeptide
jgi|Pismi1|672251|	672122	165	A	X	X	X			x	up	37.0316	up	7.4136		0.903337	up	39.1959		0.200197	down	0.0243937		1.05845	down	0.121849	up	5.28702	up	43.3901	32.6242	172.485	162.96	4.40058	3.97521	Concanavalin A-like lectin/glucanase
jgi|Pismi1|680725|	680596	368	C	X	X	X			x	up	5.8493	up	6.15723		0.773053	up	5.8865		1.05264	down	0.132162		1.00636	down	0.125552		0.956031	up	7.61462	18.3389	17.5325	17.4217	2.97843	2.30248
jgi|Pismi1|91196|	91067	379	C	X	X	X			x	up	6.5087	up	5.99721		0.45942	up	8.92466		0.921415	down	0.0705855		1.37119	down	0.0766055		1.48813	up	19.4259	469.449	698.604	509.487	78.2779	35.9624
jgi|Pismi1|672733|	672604	213	B	X	X	X			x	up	8.90406	up	7.38003		1.16008	up	10.3657		0.828839	down	0.130286		1.16416	down	0.157191		1.40457	up	8.93539	685.064	962.217	826.534	92.8267	107.686
jgi|Pismi1|487426|	487297	177	B	X	X	X			x	up	8.99068	up	7.96364		2.12165	up	6.56963		0.885766		0.235983		0.730716		0.266417		0.824953		3.09647	9.19663	7.58679	10.3827	1.15483	2.45014
jgi|Pismi1|65742|	65613	297	B	X	X	X			x	up	9.98408	up	6.29167		0.916138	up	12.118		0.63017	down	0.0917598		1.21373	down	0.145611		1.92604	up	13.2273	21.6966	41.7884	34.4297	3.44846	3.15927
jgi|Pismi1|15034|	14905	178	B	X	X	X			x	up	10.5579	up	6.86135		1.99874	up	6.61832		0.64988	down	0.189312		0.626861		0.291303		0.96458		3.31125	6.36386	6.13845	9.79235	0.927493	1.85381
jgi|Pismi1|686513|	686384	293	B	X	X	X			x	up	10.7409	up	6.42862		0.759299	up	10.3474		0.598516	down	0.0706922		0.963359	down	0.118112		1.60958	up	13.6275	24.2349	39.008	40.4916	3.76985	2.86244
jgi|Pismi1|671158|	671029	306	B	X	X	X			x	up	12.1618	up	6.26824		0.988809	up	11.0723		0.515404	down	0.0813046		0.910416	down	0.157749		1.76641	up	11.1976	46.2981	81.7814	89.8286	7.38614	7.30348
jgi|Pismi1|190197|	190068	303	B	X	X	X			x	up	12.4971	up	5.46397		0.90062	up	12.8664		0.437219	down	0.0720663		1.02955	down	0.164829		2.35477	up	14.2862	34.1602	80.4396	78.1307	6.25191	5.63059
jgi|Pismi1|675526|	675397	179	B	X	X	X			x	up	12.5712	up	9.30013		2.28529	up	9.17105		0.739794	down	0.181787		0.729526		0.245727		0.986121		4.01308	10.6853	10.537	14.4436	1.14894	2.62566
jgi|Pismi1|687488|	687359	292	B	X	X	X			x	up	12.8753	up	6.00308		0.683384	up	8.96208		0.466248	down	0.0530771		0.696067	down	0.113839		1.49291	up	13.1143	36.7309	54.836	78.7798	6.11867	4.18141
jgi|Pismi1|686892|	686763	295	B	X	X	X			x	up	13.5213	up	7.52606		0.767457	up	10.8174		0.556607	down	0.056759		0.800027	down	0.101973		1.43733	up	14.0952	52.7516	75.8214	94.7735	7.00919	5.37925
jgi|Pismi1|689201|	689072	304	B	X	X	X			x	up	13.6272	up	5.8019		0.891499	up	12.7596		0.425759	down	0.0654205		0.93633	down	0.153656		2.1992	up	14.3125	95.4311	209.872	224.143	16.4482	14.6636
jgi|Pismi1|673671|	673542	301	B	X	X	X			x	up	13.8342	up	6.87993		0.982561	up	14.8598		0.497312	down	0.0710239		1.07413	down	0.142816		2.15988	up	15.1235	31.8483	68.7884	64.0408	4.62916	4.54843	SRA-YDG ; SRA-YDG ; SRA-YDG
jgi|Pismi1|684310|	684181	294	B	X	X	X			x	up	13.9463	up	7.54305		0.62416	up	11.6527		0.540865	down	0.0447547		0.83554	down	0.0827464		1.54482	up	18.6693	30.2837	46.7829	55.9913	4.01479	2.50587
jgi|Pismi1|689198|	689069	308	B	X	X	X			x	up	15.5412	up	7.47757		0.966306	up	12.6737		0.481144	down	0.0621769		0.815491	down	0.129227		1.6949	up	13.1156	54.2982	92.0301	112.852	7.26149	7.01682
jgi|Pismi1|16268|	16139	244	B	X	X	X			x	up	15.9904	up	7.41052		1.38717	up	14.4635		0.463437	down	0.0867503		0.904515	down	0.187189		1.95176	up	10.4267	25.4057	49.5856	54.8201	3.42832	4.75566
jgi|Pismi1|690575|	690446	309	B	X	X	X			x	up	16.8738	up	6.86914		0.822032	up	13.512		0.40709	down	0.0487166		0.800767	down	0.11967		1.96705	up	16.4373	34.0646	67.0068	83.6782	4.95907	4.07652
jgi|Pismi1|14994|	14865	296	B	X	X	X			x	up	17.7842	up	9.18418		0.750052	up	15.0573		0.516424	down	0.0421752		0.846665	down	0.0816678		1.63948	up	20.0749	159.361	261.269	308.586	17.3517	13.0147
jgi|Pismi1|687486|	687357	288	B	X	X	X			x	up	17.9233	up	6.62171		0.541319	up	15.591		0.369447	down	0.0302019		0.869872	down	0.0817492		2.35453	up	28.8018	62.7364	147.715	169.812	9.47436	5.12865
jgi|Pismi1|19239|	19110	310	B	X	X	X			x	up	18.2442	up	7.88513		0.790454	up	13.6247		0.4322	down	0.0433264		0.746797	down	0.100246		1.7279	up	17.2365	36.8827	63.7295	85.3371	4.6775	3.69735
jgi|Pismi1|14010|	13881	216	B	X	X	X			x	up	20.7152	up	16.5525		1.09382	up	17.2209		0.799048	down	0.0528027		0.831314	down	0.066082		1.04038	up	15.7438	50.0559	52.0772	62.6445	3.02408	3.3078
jgi|Pismi1|687272|	687143	312	B	X	X	X			x	up	20.7335	up	8.7121		0.808758	up	18.8014		0.420195	down	0.0390074		0.906814	down	0.0928316		2.15808	up	23.2472	39.6095	85.4803	94.2645	4.54649	3.67701
jgi|Pismi1|108391|	108262	316	B	X	X	X			x	up	80.5755	up	16.7791		0.209536	up	45.7208		0.208241	down	0.0026005		0.567428	down	0.0124879		2.72486	up	218.2	8846.06	24104.3	42479.9	527.207	110.469	Fungal hydrophobin ; Fungal hydrophobin
jgi|Pismi1|684667|	684538	340	C	X	X	X			x		2.35279	up	9.58215		0.418903		4.69275		4.07268	down	0.178046		1.99455	down	0.0437171		0.489738	up	11.2025	122.317	59.9032	30.0335	12.7651	5.34733	Helicase, superfamily 1, UvrD-related
jgi|Pismi1|671147|	671018	377	C	X	X	X			x	up	5.89997		4.79553		0.655525	up	7.51886		0.812806	down	0.111106		1.27439	down	0.136695		1.56789	up	11.47	545.095	854.649	670.634	113.667	74.5118
jgi|Pismi1|684776|	684647	283	B	X	X	X			x	up	6.36989		3.5763		0.625891		7.33878		0.561438	down	0.0982578		1.15211	down	0.175011		2.05206	up	11.7253	28.3747	58.2266	50.5393	7.9341	4.96588
jgi|Pismi1|681406|	681277	270	B	X	X	X			x	up	7.08248		4.47613		0.813284	up	6.05002		0.632001	down	0.11483		0.854224	down	0.181694		1.35162	up	7.439	121.807	164.637	192.732	27.2126	22.1315	Histone H1/H5
jgi|Pismi1|94186|	94057	282	B	X	X	X			x	up	9.743		4.84286		0.631222	up	9.5249		0.497061	down	0.0647872		0.977615	down	0.130341		1.96679	up	15.0896	7.93777	15.6119	15.9694	1.63907	1.03461
jgi|Pismi1|652454|	652325	289	B	X	X	X			x	up	11.1201		4.8753		0.790029	up	9.21933		0.438422	down	0.0710451		0.829068	down	0.162047		1.89103	up	11.6696	16.8738	31.9088	38.4876	3.46108	2.73435
jgi|Pismi1|679131|	679002	286	B	X	X	X			x	up	11.6493		4.18009		0.571034	up	8.95857		0.358829	down	0.0490189		0.769025	down	0.136608		2.14315	up	15.6883	23.3702	50.0858	65.129	5.59083	3.19255	Beta tubulin, autoregulation binding site
jgi|Pismi1|680623|	680494	307	B	X	X	X			x	up	13.0435		6.51472		0.97643	up	12.3473		0.499461	down	0.0748595		0.946623	down	0.149881		1.89529	up	12.6453	45.702	86.6186	91.5027	7.01519	6.84984
jgi|Pismi1|685520|	685391	290	B	X	X	X			x	up	13.1636		5.12659		0.749868	up	8.74888		0.389453	down	0.0569655		0.664629	down	0.14627		1.70657	up	11.6672	10.4319	17.8027	26.7859	2.03486	1.52587
jgi|Pismi1|684311|	684182	248	B	X	X	X			x	up	24.5511		7.61808		0.994313	up	12.5807		0.310295	down	0.0404998		0.512431	down	0.13052		1.65143	up	12.6527	27.3399	45.1499	88.1092	3.58882	3.56841	Beta tubulin, autoregulation binding site
jgi|Pismi1|95763|	95634	30	A	X	X	X			x		1.89334		4.48403		0.263444		3.27289		2.36831	down	0.139142		1.72863	down	0.0587516		0.729898	up	12.4235	681.975	497.772	287.958	152.09	40.0671
jgi|Pismi1|158560|	158431	382	C	X	X	X			x		2.65385		3.79529		0.503156		3.31817		1.43011	down	0.189594		1.25032	down	0.132574		0.874286	up	6.59472	23.3772	20.4383	16.3464	6.15951	3.09919
jgi|Pismi1|682188|	682059	97	A	X	X	X			x		2.78046		2.14169		0.352787		3.8233		0.770264	down	0.126881		1.37506	down	0.164724		1.78518	up	10.8374	45.4862	81.2011	59.0527	21.2385	7.49266
jgi|Pismi1|7617|	7488	105	A	X	X	X			x		3.1624		2.3242		0.300323		2.985		0.734948	down	0.094967		0.943903	down	0.129216		1.28431	up	9.93928	165.261	212.247	224.861	71.1046	21.3544
jgi|Pismi1|682187|	682058	100	A	X	X	X			x		3.17402		2.6899		0.445151		3.265		0.847475	down	0.140248		1.02867	down	0.16549		1.2138	up	7.33461	62.4908	75.8514	73.7376	23.2316	10.3416
jgi|Pismi1|678802|	678673	93	A	X	X	X			x		3.22492		1.50357		0.191411		3.16328		0.466234	down	0.0593536		0.980884	down	0.127304		2.10385	up	16.5261	5.36923	11.296	11.5162	3.57099	0.683526
jgi|Pismi1|679944|	679815	56	A	X	X	X			x		3.30727		3.77096		0.349192		3.31541		1.1402	down	0.105583		1.00246	down	0.0926004		0.879197	up	9.49452	10.0156	8.8057	8.78407	2.65599	0.927451
jgi|Pismi1|688414|	688285	99	A	X	X	X			x		3.54431		2.66324		0.400121		4.11098		0.751412	down	0.112891		1.15988	down	0.150239		1.5436	up	10.2743	207.739	320.666	276.465	78.0025	31.2105
jgi|Pismi1|678801|	678672	106	A	X	X	X			x		3.7786		2.43428		0.391783		2.36224		0.644229	down	0.103685		0.625162	down	0.160944		0.970404	up	6.02946	23.8997	23.1923	37.0981	9.81795	3.8465
jgi|Pismi1|680726|	680597	367	C	X	X	X			x		4.06303		4.44179		0.65315		4.15148		1.09322	down	0.160754		1.02177	down	0.147047		0.934642	up	6.3561	15.9973	14.9518	14.6332	3.60155	2.35235
jgi|Pismi1|687088|	686959	257	B	X	X	X			x		4.93658		3.64416		0.607939		4.73829		0.738196	down	0.12315		0.959832	down	0.166825		1.30024	up	7.79402	6.25901	8.13821	8.47879	1.71754	1.04416
jgi|Pismi1|288322|	288193	72	A		X	X			x		1.46797		0.952325		0.235091		1.24182		0.648737	down	0.160147		0.845947		0.24686		1.30399	up	5.28231	49.0245	63.9275	75.5692	51.4788	12.1022	Cytochrome P450, E-class, group I ; Cytochrome P450 ; Cytochrome P450 ; Cytochrome P450	Cytochrome P450 CYP2 subfamily	Secondary metabolites biosynthesis, transport and catabolism	METABOLISM
jgi|Pismi1|674959|	674830	274	B		X	X			x		4.71343		2.57833		0.805771		4.20898		0.547018	down	0.170952		0.892975		0.312517		1.63244	up	5.22354	16.7284	27.3082	30.5811	6.48808	5.22791	DNA polymerase alpha/epsilon, subunit B ; DNA polymerase alpha, subunit B N-terminal ; DNA polymerase alpha, subunit B	DNA polymerase alpha-primase complex, polymerase-associated subunit B	Replication, recombination and repair	INFORMATION STORAGE AND PROCESSING
jgi|Pismi1|685868|	685739	255	B		X	X			x		3.40468		2.63453		0.617361		3.73946		0.773798	down	0.181328		1.09833		0.234335		1.4194	up	6.05717	23.7129	33.6582	30.6448	9.00081	5.55675	Uracil-DNA glycosylase, not poxvirus ; Uracil-DNA glycosylase-like ; Uracil-DNA glycosylase ; Uracil-DNA glycosylase ; Uracil-DNA glycosylase-like	Uracil DNA glycosylase	Replication, recombination and repair	INFORMATION STORAGE AND PROCESSING
jgi|Pismi1|87170|	87041	247	B		X	X			x	up	34.6139		13.4555		1.26498	up	32.3697		0.388731	down	0.0365455		0.935166		0.0940121		2.40569	up	25.5891	81.5616	196.212	209.815	6.06159	7.66778	dCTP Deaminase ; DeoxyUTP pyrophosphatase ; DeoxyUTP pyrophosphatase subfamily 1	dUTPase	Nucleotide transport and metabolism	METABOLISM
jgi|Pismi1|6042|	5913	232	B		X	X			x	up	8.65442		3.66614		0.97722	up	6.29096		0.423615	down	0.112916		0.726907		0.266553		1.71596	up	6.43761	22.0155	37.7777	51.9705	6.00508	5.86828	Chaperonin clpA/B ; AAA ATPase, core ; AAA+ ATPase, core	AAA+-type ATPase	Posttranslational modification, protein turnover, chaperones	CELLULAR PROCESSES AND SIGNALING
jgi|Pismi1|89841|	89712	210	B		X	X			x	up	8.53312		5.61322		1.0832	up	8.67937		0.657816	down	0.126941		1.01714		0.192973		1.54624	up	8.0127	23.1343	35.771	35.1683	4.12139	4.46429	MCM ; MCM protein 6 ; MCM ; MCM ; MCM ; ATPase, F1/V1/A1 complex, alpha/beta subunit, nucleotide-binding ; MCM ; Nucleic acid-binding, OB-fold-like	DNA replication licensing factor, MCM6 component	Replication, recombination and repair	INFORMATION STORAGE AND PROCESSING
jgi|Pismi1|670142|	670013	212	B		X	X			x	up	8.16153		6.19812		1.16557	up	9.09089		0.759431	down	0.142812		1.11387		0.188052		1.46672	up	7.79954	30.9449	45.3874	40.7474	4.99262	5.81924	MCM ; MCM ; MCM protein 7 ; MCM ; MCM ; AAA+ ATPase, core ; MCM ; Aminoacyl-tRNA synthetase, class I, conserved site ; ATP-dependent DNA ligase, conserved site ; MCM ; Nucleic acid-binding, OB-fold-like	DNA replication licensing factor, MCM7 component	Replication, recombination and repair	INFORMATION STORAGE AND PROCESSING
jgi|Pismi1|116542|	116413	275	B		X	X			x	up	7.13833		3.6334		0.943945	up	6.24984		0.508998	down	0.132236		0.875533		0.259797		1.72011	up	6.62098	34.3628	59.1078	67.5107	9.4575	8.92736		Anaphase-promoting complex (APC), subunit 11	Cell cycle control, cell division, chromosome partitioning	METABOLISM
jgi|Pismi1|71589|	71460	75	A		X	X			x		3.11243		1.40576		0.367309		2.23631		0.451661	down	0.118014		0.718509		0.261288		1.59082	up	6.08836	12.7238	20.2412	28.1711	9.05115	3.32457	Zinc finger, RING-type	Anaphase-promoting complex (APC), subunit 11	Cell cycle control, cell division, chromosome partitioning	METABOLISM
jgi|Pismi1|672499|	672370	209	B		X	X			x	up	9.33387		6.72326		1.28812	up	11.6045		0.720308	down	0.138005		1.24326		0.191592		1.72602	up	9.00881	349.14	602.621	484.709	51.9301	66.8925	Alkyl hydroperoxide reductase/ Thiol specific antioxidant/ Mal allergen ; Thioredoxin-like fold	Alkyl hydroperoxide reductase, thiol specific antioxidant and related enzymes	Posttranslational modification, protein turnover, chaperones	CELLULAR PROCESSES AND SIGNALING
jgi|Pismi1|202456|	202327	241	B		X	X			x	up	10.801		5.43751		1.0747	up	7.3287		0.503428	down	0.0995003		0.678523		0.197645		1.3478	up	6.8193	36.8577	49.6769	73.2133	6.77841	7.28475	Protein kinase ATP binding, conserved site	beta-1,6-N-acetylglucosaminyltransferase, contains WSC domain	Carbohydrate transport and metabolism	METABOLISM
jgi|Pismi1|97677|	97548	269	B		X	X			x	up	5.10912		3.44749		0.84258		4.51775		0.674772	down	0.164917		0.884252		0.244404		1.31045	up	5.36181	24.9746	32.7279	37.012	7.2443	6.1039	CDC45-like protein ; Pyridoxal phosphate-dependent transferase, major region	CDC45 (cell division cycle 45)-like protein	Replication, recombination and repair	INFORMATION STORAGE AND PROCESSING
jgi|Pismi1|681249|	681120	258	B		X	X			x		3.94678		2.64864		0.731363		3.76091		0.671088	down	0.185306		0.952908		0.276128		1.41994	up	5.14234	19.4121	27.5641	28.9263	7.3291	5.36023	Barren ; Barren	Chromosome condensation complex Condensin, subunit H	Chromatin structure and dynamics	INFORMATION STORAGE AND PROCESSING
jgi|Pismi1|88133|	88004	263	B		X	X			x		4.10795		2.57328		0.53478		3.5814		0.626414	down	0.130182		0.871822		0.207821		1.39177	up	6.69696	28.2026	39.2515	45.0223	10.9598	5.86108	BRCA2, oligonucleotide/oligosaccharide-binding 1 ; Transcription elongation factor, TFIIS/elongin A/CRSP70, N-terminal ; Nucleic acid-binding, OB-fold-like ; BRCA2, helical	DNA recombinational repair protein BRCA2	Replication, recombination and repair	INFORMATION STORAGE AND PROCESSING
jgi|Pismi1|124266|	124137	272	B		X	X			x		4.89713		3.20127		0.828294		5.32212		0.653703	down	0.169139		1.08678		0.258739		1.6625	up	6.4254	236.182	392.652	361.298	73.7775	61.1094	Histone H2A ; Histone H2A ; Histone core ; Histone H2A ; Histone H2A ; Histone-fold	Histone 2A	Chromatin structure and dynamics	INFORMATION STORAGE AND PROCESSING
jgi|Pismi1|683769|	683640	88	A		X	X			x		2.68041		1.36827		0.513099		2.56907		0.510472	down	0.191425		0.958462		0.374997		1.8776	up	5.00697	1258.25	2362.48	2464.87	919.586	471.839	Histone H2B ; Histone H2B ; Histone core ; Histone H2B ; Histone H2B ; Histone-fold	Histone H2B	Chromatin structure and dynamics	INFORMATION STORAGE AND PROCESSING
jgi|Pismi1|30075|	29946	89	A		X	X			x		3.34826		1.78492		0.394069		3.81282		0.53309	down	0.117693		1.13875		0.220776		2.13613	up	9.67553	821.19	1754.16	1540.43	460.07	181.299	Histone H2B ; Histone H2B ; Histone core ; Histone H2B ; Histone H2B ; Histone-fold	Histone H2B	Chromatin structure and dynamics	INFORMATION STORAGE AND PROCESSING
jgi|Pismi1|684572|	684443	94	A		X	X			x		1.89046		0.847179		0.225855		1.9651		0.448133	down	0.119471		1.03948		0.266597		2.31958	up	8.70072	552.014	1280.44	1231.81	651.591	147.165	Histone H4 ; Histone H4 ; Histone core ; Histone H4 ; Histone H4 ; Histone-fold	Histone H4	Chromatin structure and dynamics	INFORMATION STORAGE AND PROCESSING
jgi|Pismi1|684582|	684453	87	A		X	X			x		3.36082		1.48667		0.617286		3.48414		0.442353	down	0.183671		1.03669		0.415214		2.34359	up	5.64429	578.986	1356.91	1308.88	389.452	240.403	Histone H4 ; Histone H4 ; Histone core ; Histone H4 ; Histone H4 ; Histone-fold	Histone H4	Chromatin structure and dynamics	INFORMATION STORAGE AND PROCESSING
jgi|Pismi1|684631|	684502	171	B		X	X			x	up	5.95718		4.27622		1.7203	up	5.16358		0.717826		0.288777		0.866783		0.402294		1.20751		3.00156	22.727	27.4431	31.6609	5.31475	9.14295	Kinesin, motor region ; Kinesin, motor region ; Kinesin, motor region ; Kinesin, motor region ; Formate C-acetyltransferase glycine radical ; Prefoldin	Kinesin (KAR3 subfamily)	Cytoskeleton	CELLULAR PROCESSES AND SIGNALING
jgi|Pismi1|658487|	658358	169	B		X	X			x	up	5.18879		3.61552		1.83142	up	5.08536		0.696795		0.352957		0.980067		0.506544		1.40654		2.77673	29.3574	41.2922	42.132	8.11982	14.8708	DNA mismatch repair protein MutS, C-terminal ; DNA mismatch repair protein MutS, C-terminal ; DNA mismatch repair protein MutS-like, N-terminal ; DNA mismatch repair protein MutS, connector ; DNA mismatch repair protein MutS, clamp ; DNA mismatch repair protein MutS, core ; DNA mismatch repair protein, MSH2 ; DNA mismatch repair protein MutS, core ; DNA mismatch repair protein MutS, C-terminal ; …	Mismatch repair ATPase MSH2 (MutS family)	Replication, recombination and repair	INFORMATION STORAGE AND PROCESSING
jgi|Pismi1|676642|	676513	201	B		X	X			x	up	5.47014		4.36203		1.15329	up	5.17049		0.797426		0.210833		0.94522		0.264392		1.18534		4.48326	33.4368	39.6339	41.9309	7.66541	8.84043	DNA mismatch repair protein MutS, C-terminal ; DNA mismatch repair protein MutS, C-terminal ; DNA mismatch repair protein MutS-like, N-terminal ; DNA mismatch repair protein MutS, connector ; DNA mismatch repair protein MutS, core ; DNA mismatch repair protein Msh6 ; DNA mismatch repair protein MutS, core ; DNA mismatch repair protein MutS, C-terminal ; DNA mismatch repair protein MutS, C-termina…	Mismatch repair ATPase MSH6 (MutS family)	Replication, recombination and repair	INFORMATION STORAGE AND PROCESSING
jgi|Pismi1|120887|	120758	146	A		X	X			x	up	8.72928		2.95678		0.751326	up	7.02218		0.33872	down	0.0860697		0.80444		0.254103		2.37494	up	9.34638	6.2577	14.8617	18.4746	2.11639	1.5901	ABC transporter-like ; ABC transporter-like	Multidrug/pheromone exporter, ABC superfamily	Secondary metabolites biosynthesis, transport and catabolism	METABOLISM
jgi|Pismi1|273923|	273794	277	B		X	X			x	up	8.17743		3.80301		0.859791	up	6.76416		0.465061	down	0.105142		0.827174		0.226082		1.77863	up	7.86722	96.6599	171.923	207.843	25.4167	21.853		Nucleolar GTPase/ATPase p130	Nuclear structure	CELLULAR PROCESSES AND SIGNALING
jgi|Pismi1|677841|	677712	143	A		X	X			x	up	6.18378		2.33756		0.638086		4.82226		0.378015	down	0.103187		0.779824		0.272971		2.06295	up	7.55739	24.0036	49.5181	63.4991	10.2687	6.55228	DNA repair protein Sae2	Predicted RNA-binding protein, contains SWAP and G-patch domains	General function prediction only	POORLY CHARACTERIZED
jgi|Pismi1|81840|	81711	147	A		X	X			x	up	11.2904		3.1663		0.944325	up	6.86595		0.280441	down	0.0836395		0.608122		0.298243		2.16845	up	7.27075	12.7284	27.601	45.3872	4.01998	3.79617		Rab6 GTPase-interacting protein involved in endosome-to-TGN transport	Intracellular trafficking, secretion, and vesicular transport	CELLULAR PROCESSES AND SIGNALING
jgi|Pismi1|8554|	8425	259	B		X	X			x		4.89855		3.26504		0.688397	up	5.21806		0.666533	down	0.140531		1.06523		0.210838		1.59816	up	7.58002	20.6732	33.0391	31.0161	6.33169	4.35871		RNA polymerase II, large subunit	Transcription	INFORMATION STORAGE AND PROCESSING
jgi|Pismi1|675026|	674897	225	B		X	X			x	up	8.10868		4.07723		1.16736	up	6.63717		0.502823	down	0.143964		0.818527		0.286312		1.62786	up	5.68563	37.8494	61.6137	75.2738	9.28312	10.8367	Protein kinase, core ; Serine/threonine protein kinase-related ; Tyrosine protein kinase ; Serine/threonine protein kinase ; Protein kinase, core ; Protein kinase ATP binding, conserved site ; Serine/threonine protein kinase, active site ; Protein kinase-like	Serine/threonine protein kinase	Cell cycle control, cell division, chromosome partitioning	METABOLISM
jgi|Pismi1|679511|	679382	173	B		X	X			x	up	7.08714		4.83471		1.85916	up	6.28969		0.682181		0.262328		0.88748		0.384544		1.30094		3.38309	20.524	26.7006	30.0859	4.24514	7.89238		Serine/threonine protein kinase	Signal transduction mechanisms	CELLULAR PROCESSES AND SIGNALING
jgi|Pismi1|7673|	7544	390	C		X	X			x	up	6.96763		12.4002		0.501372	up	9.42052		1.77968	down	0.0719573		1.35204		0.0404327		0.759711	up	18.7895	373.492	283.746	209.865	30.1199	15.1013	Rad21/Rec8 like protein, C-terminal ; Rad21/Rec8 like protein, N-terminal	Sister chromatid cohesion complex Cohesin, subunit RAD21/SCC1	Cell cycle control, cell division, chromosome partitioning	METABOLISM
jgi|Pismi1|473477|	473348	223	B		X	X			x	up	6.18238		2.91404		1.21041	up	5.15574		0.471346	down	0.195783		0.833941		0.41537		1.76928		4.25951	12.6121	22.3143	26.7576	4.32805	5.2387		Unnamed protein	no description	UNDEFINED
jgi|Pismi1|683466|	683337	218	B		X	X			x	up	5.80987		2.93237		1.25847	up	5.67801		0.504722		0.216609		0.977303		0.429165		1.93632		4.51184	7.14332	13.8318	14.153	2.43602	3.06566	Na+/solute symporter	von Willebrand factor and related coagulation proteins	Extracellular structures	CELLULAR PROCESSES AND SIGNALING
jgi|Pismi1|683738|	683609	219	B		X	X			x	up	5.93033		2.88999		1.21764	up	5.76321		0.487324		0.205325		0.971818		0.421331		1.99419		4.73308	6.9151	13.7901	14.19	2.39277	2.91355	Na+/solute symporter	von Willebrand factor and related coagulation proteins	Extracellular structures	CELLULAR PROCESSES AND SIGNALING
jgi|Pismi1|628595|	628466	251	B		X	X			x		3.62735		2.12732		0.581708		4.67781		0.586467	down	0.160367		1.2896		0.273446		2.19892	up	8.04151	56.8978	125.114	97.0179	26.7463	15.5585	Lipase, GDSL ; Esterase, SGNH hydrolase-type
jgi|Pismi1|100041|	99912	195	B		X	X			x	up	5.06374		4.95387		1.1446	up	5.84944		0.978303		0.226038		1.15516		0.231051		1.18078	up	5.11049	173.922	205.364	177.779	35.1083	40.1848	BTB/POZ ; BTB/POZ-like ; BTB/POZ-like ; BTB/POZ fold
jgi|Pismi1|687307|	687178	140	A		X	X			x	up	5.19532		2.38394		0.63992		3.38975		0.458864	down	0.123172		0.652463		0.268429		1.42191	up	5.29716	3.52426	5.01119	7.68041	1.47833	0.946015
jgi|Pismi1|674602|	674473	45	A		X	X			x	up	5.3908		3.97368		2.74396	up	5.35024		0.737123		0.509008		0.992475		0.690534		1.34642		1.94982	12.3997	16.6952	16.8218	3.12045	8.56241
jgi|Pismi1|124973|	124844	194	B		X	X			x	up	5.39307		4.67734		1.19006	up	5.58365		0.867289		0.220664		1.03534		0.25443		1.19377		4.69192	57.2015	68.2852	65.9544	12.2295	14.5538
jgi|Pismi1|7595|	7466	208	B		X	X			x	up	5.45043		4.16881		1.17698	up	6.22433		0.764859		0.215943		1.14199		0.28233		1.49307	up	5.2884	36.9597	55.1836	48.3223	8.86579	10.4348
jgi|Pismi1|671232|	671103	168	B		X	X			x	up	5.55305		4.59101		2.13131	up	5.53964		0.826754		0.383809		0.997585		0.464235		1.20663		2.59917	9.71951	11.7278	11.7562	2.11708	4.51214
jgi|Pismi1|675929|	675800	397	C		X	X			x	up	5.58741		6.06802		1.22964	up	7.97294		1.08602		0.220074		1.42695		0.202643		1.31393	up	6.48394	8.55889	11.2458	7.88099	1.41049	1.7344
jgi|Pismi1|684289|	684160	267	B		X	X			x	up	5.58994		3.31246		0.834807		4.35832		0.592576	down	0.149341		0.779673		0.25202		1.31573	up	5.22075	8.10059	10.6582	13.6701	2.44549	2.04151
jgi|Pismi1|279809|	279680	203	B		X	X			x	up	5.99537		4.94019		1.26108	up	5.30092		0.824001		0.210341		0.884168		0.255269		1.07302		4.20349	7.28803	7.8202	8.84469	1.47525	1.86041
jgi|Pismi1|686878|	686749	220	B		X	X			x	up	6.19432		2.99757		1.16499	up	5.8583		0.483923	down	0.188075		0.945754		0.388646		1.95435	up	5.02861	4.77988	9.34155	9.87736	1.59458	1.85768
jgi|Pismi1|689606|	689477	132	A		X	X			x	up	6.4774		2.29362		0.768832		4.24234		0.354095	down	0.118694		0.654944		0.335205		1.84963	up	5.5179	25.9788	48.0512	73.3668	11.3266	8.70824
jgi|Pismi1|6148|	6019	273	B		X	X			x	up	6.49542		3.9236		0.924637	up	7.40153		0.604056	down	0.142352		1.1395		0.235661		1.88641	up	8.00479	155.552	293.435	257.512	39.6452	36.6574
jgi|Pismi1|109455|	109326	152	A		X	X			x	up	6.67959		1.70455		0.612226		3.11487		0.255188	down	0.0916563		0.466327		0.359171		1.82739	up	5.08778	6.74566	12.3269	26.434	3.95744	2.42285
jgi|Pismi1|674183|	674054	172	B		X	X			x	up	6.68895		4.70036		1.76816	up	5.4752		0.702704		0.264341		0.818543		0.376176		1.16485		3.09654	24.5329	28.5771	34.9121	5.21937	9.2287	Opsin
jgi|Pismi1|457262|	457133	278	B		X	X			x	up	6.95171		3.50722		0.749108	up	8.1655		0.504511	down	0.107759		1.1746		0.21359		2.3282	up	10.9003	25.4317	59.2101	50.4086	7.25125	5.43197
jgi|Pismi1|672304|	672175	440	C		X	X			x	up	7.13485		20.11		0.805187	up	13.2787		2.81855	down	0.112853		1.8611		0.0400392		0.660304	up	16.4914	484.675	320.033	171.959	24.1012	19.406
jgi|Pismi1|688759|	688630	302	B		X	X			x	up	8.93428		4.19883		0.844823	up	8.544		0.469969	down	0.0945597		0.956317		0.201204		2.03485	up	10.1134	60.8651	123.852	129.509	14.4957	12.2463
jgi|Pismi1|213500|	213371	120	A		X	X			x	up	9.07862		3.12184		1.20425	up	6.58834		0.343867	down	0.132647		0.725699		0.385752		2.1104	up	5.47089	3.58629	7.56851	10.4293	1.14877	1.38342
jgi|Pismi1|685120|	684991	237	B		X	X			x	up	9.40925		5.21119		1.40699	up	7.37841		0.553837	down	0.149533		0.784166		0.269994		1.41588	up	5.24411	4.26339	6.03644	7.69792	0.818122	1.15109
jgi|Pismi1|685122|	684993	121	A		X	X			x	up	9.59755		2.52256		1.37414	up	7.03889		0.262834	down	0.143176		0.733405		0.54474		2.79038	up	5.1224	3.07584	8.58274	11.7026	1.21933	1.67553
jgi|Pismi1|685121|	684992	240	B		X	X			x	up	13.8531		5.3977		1.68479	up	10.2933		0.389639	down	0.121619		0.743034		0.312132		1.90698	up	6.10955	3.12934	5.96759	8.03138	0.579754	0.976765
jgi|Pismi1|670038|	669909	158	A		X	X			x	up	14.0312		1.98733		0.42336		8.66917	down	0.141637	down	0.0301727		0.617849		0.213029		4.36221	up	20.4771	0.858363	3.74436	6.06032	0.431917	0.182856
jgi|Pismi1|102103|	101974	215	B		X	X			x	up	15.5654		13.49		0.888501	up	17.899		0.866663	down	0.0570818		1.14992		0.0658639		1.32684	up	20.1451	2.95785	3.92459	3.41292	0.219263	0.194815
jgi|Pismi1|687896|	687767	243	B		X	X			x	up	17.8414		9.28467		1.27371	up	11.144		0.520399	down	0.0713907		0.624613		0.137185		1.20026	up	8.74922	25.6454	30.7811	49.2803	2.76213	3.51816
jgi|Pismi1|685053|	684924	315	B		X	X			x	up	19.4819		9.99754		0.471207	up	11.9621		0.51317	down	0.0241869		0.614009		0.0471323		1.1965	up	25.386	58.8249	70.3841	114.63	5.88394	2.77255
jgi|Pismi1|676232|	676103	449	D		X	X			x		1.42599		0.212588		0.154216		0.998803	down	0.149081	down	0.108147		0.700429		0.72542		4.6983	up	6.47667	360.047	1691.61	2415.11	1693.64	261.186
jgi|Pismi1|688356|	688227	31	A		X	X			x		1.85097		4.4107		0.218316		3.42044		2.38291	down	0.117947		1.84792		0.0494968		0.775488	up	15.6674	2108.86	1635.4	884.994	478.125	104.382
jgi|Pismi1|683704|	683575	92	A		X	X			x		1.94924		1.14407		0.318214		1.91046		0.586932	down	0.163251		0.980107		0.278142		1.66988	up	6.00369	12.8622	21.4784	21.9143	11.2425	3.57753
jgi|Pismi1|638439|	638310	98	A		X	X			x		2.70305		2.15768		0.497236		2.98044		0.798242	down	0.183954		1.10262		0.230449		1.38132	up	5.99402	21.3699	29.5185	26.7712	9.90408	4.92466
jgi|Pismi1|687880|	687751	74	A		X	X			x		3.23636		1.37466		0.431504		2.48794		0.424753	down	0.13333		0.768747		0.313899		1.80987	up	5.76575	3.15422	5.70871	7.42599	2.29455	0.990107
jgi|Pismi1|686595|	686466	262	B		X	X			x		4.22457		2.49671		0.603607		3.57336		0.590998	down	0.14288		0.845853		0.241761		1.43123	up	5.92002	5.91539	8.46627	10.0091	2.36927	1.43011
jgi|Pismi1|409408|	409279	77	A		X	X			x		4.38469		1.61955		0.429857		2.73664		0.369365	down	0.098036		0.624135		0.265418		1.68975	up	6.36638	3.7383	6.31681	10.1209	2.30824	0.992213
jgi|Pismi1|462262|	462133	271	B		X	X			x		4.75208		2.75406		0.813606	up	5.02187		0.579549	down	0.171211		1.05677		0.29542		1.82344	up	6.17237	15.5532	28.3604	26.8367	5.64737	4.59473
jgi|Pismi1|675242|	675113	144	A		X	X			x		5.00397		2.27129		0.821744		4.29704		0.453897	down	0.164218		0.858727		0.361797		1.8919	up	5.22917	8.09978	15.324	17.845	3.56616	2.93047
jgi|Pismi1|688350|	688221	63	A		X	X			x		5.15862		2.96771		0.331557		2.28204		0.575291	down	0.0642724		0.442374		0.111721		0.768955	up	6.88279	13.8924	10.6827	24.1485	4.6812	1.55208
jgi|Pismi1|684291|	684162	268	B		X	X			x		5.88557		3.13389		0.758529		4.06578		0.532471	down	0.128879		0.690805		0.24204		1.29736	up	5.36009	4.51832	5.86187	8.48557	1.44176	1.09361
jgi|Pismi1|336039|	335910	176	B	X		X			x	up	5.51279	up	5.49999		1.65921		4.39532		0.997679		0.300974		0.797296		0.301674		0.799151		2.64905	18.3961	14.7012	18.4389	3.34474	5.54962	WD40 repeat ; WD40 repeat ; WD40 repeat ; WD40 repeat ; WD40 repeat ; WD40 repeat ; WD40 repeat ; WD40 repeat-like	Notchless-like WD40 repeat-containing protein	Function unknown	POORLY CHARACTERIZED
jgi|Pismi1|671513|	671384	163	A	X		X			x	up	70.2932	up	10.7602		1.65397		30.8009	down	0.153076	down	0.0235296		0.438177	down	0.153711		2.86247		18.6224	29.1744	83.5109	190.587	2.71132	4.48443	Homeobox ; Homeobox ; Homeobox ; Homeobox ; Homeobox ; Homeodomain-like	Transcription factor PRD and related proteins, contain PAX and HOX domains	Transcription	INFORMATION STORAGE AND PROCESSING
jgi|Pismi1|378387|	378258	423	C	X		X			x	up	7.59887	up	7.38186		0.975045		6.13346		0.971442	down	0.128314		0.807154	down	0.132087		0.830882		6.29044	5.05024	4.19616	5.19871	0.684142	0.667069
jgi|Pismi1|110248|	110119	439	C	X		X			x		4.53798	up	12.5347		0.70125		9.46653		2.76218	down	0.154529		2.08607	down	0.0559446		0.755225		13.4995	57.0533	43.088	20.6552	4.55162	3.19182	Helicase, superfamily 1, UvrD-related ; Immunoglobulin/major histocompatibility complex, conserved site
jgi|Pismi1|678427|	678298	32	A	X		X			x		1.99709		12.2402		0.0783137		3.56746		6.12901	down	0.0392139		1.78633	down	0.00639808		0.291455		45.5535	267.431	77.944	43.6336	21.8486	1.71104
jgi|Pismi1|383530|	383401	170	B			X			x	up	5.5016		3.90443		1.74347		4.69085		0.709689		0.316903		0.852635		0.446538		1.20142		2.69052	19.178	23.0408	27.0231	4.91186	8.5637	6-phosphogluconate dehydrogenase, NAD-binding ; 6-phosphogluconate dehydrogenase, C-terminal-like ; NAD(P)-binding	Predicted dehydrogenase	General function prediction only	POORLY CHARACTERIZED
jgi|Pismi1|112120|	111991	446	D			X			x		1.7383		0.483403		0.281291		1.12608		0.278089	down	0.16182		0.647808		0.581898		2.3295		4.00327	7.16734	16.6963	25.7735	14.8269	4.17066	NAD-dependent epimerase/dehydratase ; NAD(P)-binding	Flavonol reductase/cinnamoyl-CoA reductase	Defense mechanisms	CELLULAR PROCESSES AND SIGNALING
jgi|Pismi1|98516|	98387	149	A			X			x		4.28034		2.11753		0.823028		2.58739		0.494711	down	0.192281		0.604483		0.388673		1.22189		3.14375	116.044	141.792	234.568	54.8013	45.103	Short-chain dehydrogenase/reductase SDR ; Glucose/ribitol dehydrogenase ; Short-chain dehydrogenase/reductase SDR ; Short-chain dehydrogenase/reductase SDR ; NAD(P)-binding	Reductases with broad range of substrate specificities	General function prediction only	POORLY CHARACTERIZED
jgi|Pismi1|680677|	680548	186	B			X			x	up	5.35325		2.75881		1.28851		3.65468		0.515351		0.240697		0.682702		0.467055		1.32473		2.83635	11.0169	14.5945	21.3775	3.99337	5.14551	Multicopper oxidase, type 1 ; Multicopper oxidase, type 2 ; Multicopper oxidase, type 3 ; Multicopper oxidase, copper-binding site ; Cupredoxin	Multicopper oxidases	Secondary metabolites biosynthesis, transport and catabolism	METABOLISM
jgi|Pismi1|92320|	92191	369	C			X			x	up	8.7763		9.05793		0.694067		7.42186		1.03209	down	0.0790843		0.845672		0.0766254		0.819378		10.6933	1219.51	999.238	1181.59	134.634	93.4453	Aldehyde dehydrogenase ; Aldehyde dehydrogenase, conserved site ; Aldehyde dehydrogenase, conserved site ; Aldehyde/histidinol dehydrogenase	Aldehyde dehydrogenase	Energy production and conversion	METABOLISM
jgi|Pismi1|672158|	672029	11	A			X			x		1.96945		1.37432		0.360942		0.777315		0.697821	down	0.183271		0.394687		0.262633		0.565598		2.15357	219.723	124.275	314.87	159.877	57.7064	Copper amine oxidase, C-terminal ; Copper amine oxidase, N2-terminal ; Copper amine oxidase, N3-terminal ; Copper amine oxidase ; Copper amine oxidase ; Copper amine oxidase, C-terminal ; Copper amine oxidase, N-terminal region	Copper amine oxidase	Secondary metabolites biosynthesis, transport and catabolism	METABOLISM
jgi|Pismi1|672378|	672249	281	B			X			x	up	7.34996		3.87823		0.6918		6.87061		0.527653	down	0.0941229		0.934781		0.17838		1.77158		9.9315	67.5408	119.654	128.002	17.4154	12.048	Thymidylate synthase, C-terminal ; Thymidylate synthase, C-terminal ; Thymidylate synthase, C-terminal ; Thymidylate synthase, C-terminal ; Thymidylate synthase, C-terminal ; Thymidylate synthase, C-terminal	Thymidylate synthase	Nucleotide transport and metabolism	METABOLISM
jgi|Pismi1|657960|	657831	499	D			X			x		8.68414		0.947989		0.945292		2.69768		0.109163	down	0.108853		0.310644		0.997156		2.84568		2.8538	8.88055	25.2712	81.3512	9.36779	8.8553	Protein kinase, core ; Serine/threonine protein kinase-related ; Tyrosine protein kinase ; Serine/threonine protein kinase ; Protein kinase, core ; Protein kinase ATP binding, conserved site ; Serine/threonine protein kinase, active site ; Protein kinase-like	Serine/threonine protein kinase	Cell cycle control, cell division, chromosome partitioning	METABOLISM
jgi|Pismi1|679030|	678901	217	B			X			x	up	5.09447		2.57453		1.2873		5.35768		0.505359		0.252685		1.05167		0.500012		2.08103		4.16196	25.6195	53.3149	50.6957	9.95113	12.8101	AAA ATPase, core ; Replication factor C ; AAA+ ATPase, core ; DNA polymerase III clamp loader subunit, C-terminal	Replication factor C, subunit RFC5	Replication, recombination and repair	INFORMATION STORAGE AND PROCESSING
jgi|Pismi1|672651|	672522	465	D			X			x		3.37901		0.488506		1.20842		1.19813	down	0.144571		0.357624		0.354581		2.4737		2.45265		0.991491	2.13252	5.23032	14.7507	4.36539	5.27521	Phospholipase/carboxylesterase	Lysophospholipase	Lipid transport and metabolism	METABOLISM
jgi|Pismi1|29045|	28916	117	A			X			x	up	5.93729		2.3259		1.15411		4.78863		0.391745	down	0.194383		0.806534		0.496199		2.05882		4.14919	22.3244	45.9621	56.9872	9.59818	11.0774	Ribonuclease HII/HIII ; Ribonuclease HII ; Polynucleotidyl transferase, Ribonuclease H fold	Ribonuclease HI	Replication, recombination and repair	INFORMATION STORAGE AND PROCESSING
jgi|Pismi1|10359|	10230	35	A			X			x	up	5.25888		2.44468		2.57721		3.73994		0.464867		0.490069		0.711165		1.05421		1.52983		1.45115	27.2267	41.6521	58.5688	11.1371	28.7027	NUDIX hydrolase, core ; 7,8-dihydro-8-oxoguanine triphosphatase ; NUDIX hydrolase, core ; NUDIX hydrolase, core ; NUDIX
jgi|Pismi1|680111|	679982	222	B			X			x	up	5.52892		2.81422		1.11113		4.59513		0.509001		0.200966		0.831109		0.394825		1.63282		4.13556	23.9631	39.1276	47.0788	8.51501	9.46125	Pleckstrin-like ; Protein of unknown function DUF1709, fungi ; Pleckstrin-like ; Pleckstrin-like	Splicing coactivator SRm160/300, subunit SRm300	RNA processing and modification	INFORMATION STORAGE AND PROCESSING
jgi|Pismi1|29750|	29621	205	B			X			x	up	8.87281		7.75457		1.51257		8.64717		0.87397	down	0.170472		0.97457		0.195055		1.11511		5.71688	64.3086	71.7109	73.5821	8.29299	12.5437	Helix-hairpin-helix motif ; HhH-GPD ; HhH-GPD ; Endonuclease III, conserved site-2 ; DNA glycosylase ; NUDIX	A/G-specific adenine DNA glycosylase	Replication, recombination and repair	INFORMATION STORAGE AND PROCESSING
jgi|Pismi1|689811|	689682	200	B			X			x	up	5.16409		4.10068		1.0498		4.66618		0.794075		0.203289		0.903582		0.256008		1.13791		4.44481	6.63426	7.54916	8.3547	1.61784	1.69842	DNA/RNA helicase, DEAD/DEAH box type, N-terminal ; DNA/RNA helicase, C-terminal ; DEAD-like helicase, N-terminal ; DNA/RNA helicase, C-terminal ; DNA helicase, ATP-dependent, RecQ type ; Helicase, superfamily 1 and 2, ATP-binding ; DNA/RNA helicase, C-terminal	ATP-dependent DNA helicase	Replication, recombination and repair	INFORMATION STORAGE AND PROCESSING
jgi|Pismi1|95057|	94928	236	B			X			x	up	7.3026		4.07486		1.41875		5.63995		0.558001	down	0.194279		0.772321		0.348171		1.38409		3.97531	32.2718	44.6669	57.8347	7.91974	11.2361	MCM ; MCM ; MCM protein 3 ; MCM ; MCM ; AAA+ ATPase, core ; MCM ; MCM ; Nucleic acid-binding, OB-fold-like	DNA replication licensing factor, MCM3 component	Replication, recombination and repair	INFORMATION STORAGE AND PROCESSING
jgi|Pismi1|93577|	93448	266	B			X			x		4.69486		2.82563		0.920097		3.64968		0.601857	down	0.19598		0.777378		0.325625		1.29163		3.96663	27.6453	35.7075	45.9333	9.78374	9.00199	MCM ; MCM ; MCM protein 4 ; MCM ; MCM ; MCM ; MCM ; PDZ/DHR/GLGF ; Nucleic acid-binding, OB-fold-like	DNA replication licensing factor, MCM4 component	Replication, recombination and repair	INFORMATION STORAGE AND PROCESSING
jgi|Pismi1|109213|	109084	233	B			X			x	up	6.0193		3.50418		1.50248		4.57415		0.582157		0.24961		0.759914		0.428768		1.30534		3.0444	21.5413	28.1188	37.0026	6.14732	9.23623	DNA topoisomerase, type IIA, subunit A or C-terminal ; DNA topoisomerase, type IIA, subunit B, conserved region ; DNA topoisomerase, type IIA, subunit B or N-terminal ; DNA topoisomerase II, eukaryotic-type ; DNA topoisomerase, type IIA, subunit B, region 2 ; DNA topoisomerase, type IIA, subunit A or C-terminal ; ATP-binding region, ATPase-like ; ATP-binding region, ATPase-like ; DNA topoisomeras…	DNA topoisomerase type II	Chromatin structure and dynamics	INFORMATION STORAGE AND PROCESSING
jgi|Pismi1|19105|	18976	91	A			X			x		2.18016		1.19336		0.397863		2.30759		0.547371	down	0.182492		1.05845		0.333398		1.9337		5.79997	2.67242	5.16765	4.88228	2.23941	0.890978		beta-1,6-N-acetylglucosaminyltransferase, contains WSC domain	Carbohydrate transport and metabolism	METABOLISM
jgi|Pismi1|87862|	87733	493	D			X			x	up	6.24074		1.38173		1.10806		2.74037		0.221404	down	0.177552		0.43911		0.801937		1.9833		2.47313	12.8286	25.4429	57.9418	9.28445	10.2877	Protein kinase, core ; Serine/threonine protein kinase-related ; Tyrosine protein kinase ; Serine/threonine protein kinase ; Protein kinase, core ; Protein kinase ATP binding, conserved site ; SMAD/FHA domain ; Protein kinase-like	Ca2+/calmodulin-dependent protein kinase, EF-Hand protein superfamily	Signal transduction mechanisms	CELLULAR PROCESSES AND SIGNALING
jgi|Pismi1|105368|	105239	477	D			X			x	up	15.7275		2.06281		2.74489		3.5147		0.131159		0.174528		0.223475		1.33066		1.70385		1.28045	10.4626	17.8267	79.7704	5.07203	13.9222	Cyclin, N-terminal ; Cyclin ; Cyclin-like	Cyclin	General function prediction only	POORLY CHARACTERIZED
jgi|Pismi1|119985|	119856	199	B			X			x	up	5.28289		4.01997		1.17716		4.50367		0.760941		0.222825		0.852503		0.292828		1.12033		3.82588	48.5993	54.447	63.8673	12.0895	14.2312	Cyclin, N-terminal ; Cyclin, C-terminal ; Cyclin, A/B/D/E ; Cyclin ; Cyclin, N-terminal ; Cyclin-like	Cyclin B and related kinase-activating proteins	Cell cycle control, cell division, chromosome partitioning	METABOLISM
jgi|Pismi1|680680|	680551	475	D			X			x	up	11.9952		1.85488		1.96504		3.7064		0.154635	down	0.163819		0.30899		1.05939		1.99818		1.88617	4.63483	9.26124	29.9727	2.49872	4.91008		Cytoskeleton-associated protein and related proteins	Cytoskeleton	CELLULAR PROCESSES AND SIGNALING
jgi|Pismi1|95849|	95720	155	A			X			x	up	9.69115		2.37339		0.890278		4.37071		0.244903	down	0.091865		0.451		0.375109		1.84155		4.90937	7.66776	14.1206	31.3094	3.23073	2.87624	Rad52/22 double-strand break repair protein	DNA repair and recombination protein RAD52/RAD22	Replication, recombination and repair	INFORMATION STORAGE AND PROCESSING
jgi|Pismi1|113207|	113078	234	B			X			x	up	5.01438		3.27195		1.28815		4.87911		0.652514		0.256892		0.973025		0.393695		1.49119		3.78769	10.2922	15.3477	15.7732	3.14559	4.052	DNA replication factor Dna2	DNA replication helicase	Replication, recombination and repair	INFORMATION STORAGE AND PROCESSING
jgi|Pismi1|101411|	101282	44	A			X			x	up	16.0287		3.22238		3.21318		6.97195		0.201039		0.200464		0.434967		0.997143		2.1636		2.1698	6.53481	14.1387	32.5052	2.02794	6.51614	Protein-tyrosine phosphatase, dual specificity ; Protein-tyrosine phosphatase, dual specificity ; Protein-tyrosine phosphatase, dual specificity ; Protein-tyrosine phosphatase ; Protein-tyrosine phosphatase, active site	Dual specificity phosphatase	Defense mechanisms	CELLULAR PROCESSES AND SIGNALING
jgi|Pismi1|30114|	29985	134	A			X			x		4.85542		1.83368		0.884623		3.12445		0.377657	down	0.182193		0.643498		0.48243		1.70392		3.53196	72.3666	123.307	191.62	39.4652	34.9118	Zinc finger, C2H2-type ; Zinc finger, C2H2-like ; Zinc finger, C2H2-type ; Zinc finger, C2H2-type	FOG: Zn-finger	General function prediction only	POORLY CHARACTERIZED
jgi|Pismi1|22300|	22171	532	E			X			x		3.60864		0.705455		1.7516		0.935092	down	0.195491		0.485389	down	0.259126		2.48293		1.32552		0.533852	3.30989	4.38731	16.9312	4.69185	8.21821	Glutathione S-transferase, C-terminal ; Glutathione S-transferase, C-terminal-like ; Thioredoxin-like fold	Glutathione S-transferase	Posttranslational modification, protein turnover, chaperones	CELLULAR PROCESSES AND SIGNALING
jgi|Pismi1|9277|	9148	128	A			X			x		3.82193		1.66635		0.756282		3.01585		0.435997	down	0.19788		0.78909		0.453856		1.80985		3.98773	75.7461	137.089	173.731	45.4563	34.3778	High mobility group box, HMG1/HMG2 ; High mobility group box, HMG1/HMG2 ; High mobility group box, HMG1/HMG2 ; Phosphotransferase system, HPr serine phosphorylation site ; High mobility group box, HMG	HMG box-containing protein	General function prediction only	POORLY CHARACTERIZED
jgi|Pismi1|61492|	61363	224	B			X			x	up	5.40086		2.98512		1.06002		4.81924		0.552712	down	0.196268		0.892311		0.3551		1.61442		4.54639	12.0896	19.5178	21.8733	4.04996	4.29303	High mobility group box, HMG1/HMG2 ; High mobility group box, HMG1/HMG2 ; High mobility group box, HMG1/HMG2 ; High mobility group box, HMG	HMG-box transcription factor	Transcription	INFORMATION STORAGE AND PROCESSING
jgi|Pismi1|85606|	85477	495	D			X			x		7.94534		1.28933		0.862569		2.80932		0.162275	down	0.108563		0.35358		0.669005		2.17889		3.25692	8.30802	18.1023	51.1971	6.44367	5.55811	DNA-binding HORMA ; DNA-binding HORMA ; DNA-binding HORMA ; Zinc finger, FYVE/PHD-type	HORMA domain	Chromatin structure and dynamics	INFORMATION STORAGE AND PROCESSING
jgi|Pismi1|674961|	674832	468	D			X			x	up	6.1213		0.916006		1.89127		2.27471	down	0.149642		0.308965		0.371605		2.06469		2.48329		1.20274	2.90079	7.20351	19.3848	3.16679	5.98923	Armadillo-type fold	Karyopherin (importin) beta 1	Nuclear structure	CELLULAR PROCESSES AND SIGNALING
jgi|Pismi1|622262|	622133	228	B			X			x	up	6.58295		3.02414		1.07514		4.67036		0.459391	down	0.163322		0.709464		0.355519		1.54436		4.34396	16.2137	25.0397	35.2939	5.36141	5.76427	Kinesin, motor region ; Kinesin, motor region ; Kinesin, motor region ; Kinesin, motor region ; Kinesin, motor region	Kinesin-like protein	Cytoskeleton	CELLULAR PROCESSES AND SIGNALING
jgi|Pismi1|178018|	177889	456	D			X			x		1.90407		0.318586		0.40291		0.478568	down	0.167319		0.211605		0.25134		1.26468		1.50216		1.18778	191.715	287.988	1145.81	601.77	242.459	Macrophage migration inhibitory factor ; Macrophage migration inhibitory factor	Macrophage migration inhibitory factor	Defense mechanisms	CELLULAR PROCESSES AND SIGNALING
jgi|Pismi1|685695|	685566	160	A			X			x	up	18.7912		2.48214		1.01056		8.09507		0.132091	down	0.0537784		0.430791		0.407131		3.26132		8.0105	23.9938	78.2515	181.646	9.66657	9.76862	Rad51, C-terminal	Meiotic recombination protein Dmc1	Cell cycle control, cell division, chromosome partitioning	METABOLISM
jgi|Pismi1|685698|	685569	161	A			X			x		32.4062		3.34205		0.754593		8.828		0.10313	down	0.0232855		0.272417		0.225787		2.64149		11.699	12.0797	31.9084	117.131	3.61446	2.72745	DNA repair Rad51/transcription factor NusA, alpha-helical	Meiotic recombination protein Dmc1	Cell cycle control, cell division, chromosome partitioning	METABOLISM
jgi|Pismi1|41232|	41103	174	B			X			x	up	7.08944		5.68547		1.91272		6.34348		0.801964		0.269799		0.894778		0.336423		1.11573		3.31646	21.8702	24.4013	27.2708	3.84668	7.35763		Microtubule-associated protein dynactin DCTN1/Glued	Cell cycle control, cell division, chromosome partitioning	METABOLISM
jgi|Pismi1|188157|	188028	494	D			X			x	up	6.63585		1.22498		0.730497		2.87634	down	0.184601	down	0.110083		0.433455		0.596333		2.34807		3.93751	7.52963	17.6801	40.7888	6.14674	4.49017	DNA mismatch repair protein MutS, C-terminal ; DNA mismatch repair protein MutS, C-terminal ; DNA mismatch repair protein MutS, core ; DNA mismatch repair protein MutS, core ; DNA mismatch repair protein MutS, C-terminal ; DNA mismatch repair protein MutS, C-terminal ; DNA mismatch repair protein MutS, core	Mismatch repair ATPase MSH5 (MutS family)	Replication, recombination and repair	INFORMATION STORAGE AND PROCESSING
jgi|Pismi1|496157|	496028	114	A			X			x	up	6.39059		2.14787		1.37941		3.39482		0.336099		0.21585		0.531222		0.642221		1.58055		2.46107	7.15402	11.3073	21.2854	3.33074	4.59446	Protein kinase, core ; Tyrosine protein kinase ; Mad3/BUB1 homology region 1 ; Serine/threonine protein kinase ; Mad3/BUB1 homology region 1 ; Protein kinase, core ; Serine/threonine protein kinase, active site ; Protein kinase-like	Mitotic checkpoint serine/threonine protein kinase	Cell cycle control, cell division, chromosome partitioning	METABOLISM
jgi|Pismi1|676601|	676472	276	B			X			x	up	7.77646		4.02906		0.890879		7.08916		0.518109	down	0.114561		0.911618		0.221114		1.75951		7.9575	16.0192	28.1859	30.9185	3.97592	3.54206	Mad3/BUB1 homology region 1 ; Mad3/BUB1 homology region 1	Mitotic checkpoint serine/threonine protein kinase	Cell cycle control, cell division, chromosome partitioning	METABOLISM
jgi|Pismi1|685071|	684942	509	D			X			x	up	34.4042		0.616264		0.102931		11.5035	down	0.0179124	down	0.00299182		0.334364		0.167025		18.6666		111.759	94.5706	1765.31	5279.61	153.458	15.7957	Heat shock protein Hsp20 ; Heat shock protein Hsp20 ; CS domain ; HSP20-like chaperone	Molecular chaperone (small heat-shock protein Hsp26/Hsp42)	Posttranslational modification, protein turnover, chaperones	CELLULAR PROCESSES AND SIGNALING
jgi|Pismi1|676793|	676664	175	B			X			x	up	5.22044		4.54351		1.53913		4.40749		0.870331		0.294827		0.844274		0.338753		0.970061		2.86363	17.6431	17.1149	20.2717	3.88314	5.97664	FAD-dependent pyridine nucleotide-disulphide oxidoreductase ; Nitrite and sulphite reductase iron-sulphur/siroheme-binding site ; Pyridine nucleotide-disulphide oxidoreductase, NAD-binding region ; Rieske [2Fe-2S] region ; Nitrite and sulphite reductase 4Fe-4S region ; Nitrite/sulphite reductase, hemoprotein beta-component, ferrodoxin-like ; BFD-like [2Fe-2S]-binding region ; FAD-dependent pyridi…	Monodehydroascorbate/ferredoxin reductase	General function prediction only	POORLY CHARACTERIZED
jgi|Pismi1|644795|	644666	40	A			X			x	up	5.89605		2.55424		1.79226		2.43983		0.433212		0.303977		0.413808		0.70168		0.955208		1.36132	14.7808	14.1187	34.1191	5.78677	10.3714		Myosin class II heavy chain	Cytoskeleton	CELLULAR PROCESSES AND SIGNALING
jgi|Pismi1|676647|	676518	452	D			X			x		3.27491		0.657804		0.317423		1.16661		0.200862	down	0.0969256		0.356228		0.482549		1.7735		3.67527	22.9844	40.7627	114.429	34.941	11.0911	RNA recognition motif, RNP-1 ; RNA recognition motif, RNP-1 ; RNA recognition motif, RNP-1	Nucleolar protein fibrillarin NOP77 (RRM superfamily)	RNA processing and modification	INFORMATION STORAGE AND PROCESSING
jgi|Pismi1|15566|	15437	39	A			X			x	up	5.59969		2.66427		1.75739		3.34881		0.475788		0.313837		0.598035		0.659615		1.25693		1.90556	10.2977	12.9436	21.6435	3.86513	6.79254	Zinc finger, RING-type ; Zinc finger, RING-type ; Zinc finger, RING-type ; Zinc finger, RING-type	Postreplication repair protein RAD18	Replication, recombination and repair	INFORMATION STORAGE AND PROCESSING
jgi|Pismi1|9259|	9130	119	A			X			x	up	6.81639		2.76919		1.30818		4.88921		0.406254	down	0.191917		0.717273		0.472406		1.76558		3.73741	12.4619	22.0024	30.6751	4.5002	5.88708	AAA+ ATPase, core	Pre-initiation complex, subunit CDC6, AAA+ superfamily ATPase	Replication, recombination and repair	INFORMATION STORAGE AND PROCESSING
jgi|Pismi1|216997|	216868	131	A			X			x		4.26543		1.89474		0.805371		3.00641		0.444207	down	0.188814		0.704832		0.425057		1.58672		3.73295	73.9269	117.301	166.424	39.017	31.4232	meiotic nuclear division protein 1 ; meiotic nuclear division protein 1	Protein involved in meiotic recombination/predicted coiled-coil protein	Cell cycle control, cell division, chromosome partitioning	METABOLISM
jgi|Pismi1|71420|	71291	197	B			X			x	up	5.51599		5.04121		0.955573		5.87114		0.913927	down	0.173237		1.06439		0.189552		1.16463		6.1441	125.539	146.207	137.363	24.9026	23.7963	RNA recognition motif 2	Protein Mei2, essential for commitment to meiosis, and related proteins	Cell cycle control, cell division, chromosome partitioning	METABOLISM
jgi|Pismi1|97345|	97216	235	B			X			x	up	6.3585		4.12996		1.42839		5.04191		0.649518		0.224643		0.792941		0.345861		1.22081		3.52978	13.3454	16.2922	20.5466	3.23136	4.61564	Zinc finger, Mcm10/DnaG-type	Protein required for S-phase initiation or completion	Cell cycle control, cell division, chromosome partitioning	METABOLISM
jgi|Pismi1|646789|	646660	71	A			X			x		1.76774		1.28283		0.288905		1.37821		0.725688	down	0.163432		0.779647		0.22521		1.07435		4.77046	17.0695	18.3387	23.5219	13.3062	3.84423		Putative N2,N2-dimethylguanosine tRNA methyltransferase	RNA processing and modification	INFORMATION STORAGE AND PROCESSING
jgi|Pismi1|107398|	107269	41	A			X			x	up	5.88825		3.26796		1.98814		4.72168		0.554996		0.337645		0.801881		0.608374		1.44484		2.37492	10.1438	14.6562	18.2773	3.10403	6.17125	Protein kinase, core ; Serine/threonine protein kinase-related ; Tyrosine protein kinase ; Serine/threonine protein kinase ; Protein kinase, core ; Protein kinase ATP binding, conserved site ; Serine/threonine protein kinase, active site ; Protein kinase-like	Ras GTPase activating protein RasGAP/neurofibromin	Defense mechanisms	CELLULAR PROCESSES AND SIGNALING
jgi|Pismi1|674017|	673888	461	D			X			x	up	5.26039		1.8394		1.4341		1.87889		0.349669		0.272622		0.357177		0.779657		1.02147		1.31015	3.43465	3.5084	9.82257	1.86727	2.67785		Serine/threonine protein kinase	General function prediction only	POORLY CHARACTERIZED
jgi|Pismi1|671385|	671256	478	D			X			x	up	6.51227		1.66681		1.87876		4.13408		0.255949		0.288495		0.634814		1.12716		2.48024		2.20043	12.2497	30.3823	47.8602	7.34923	13.8074	RNA recognition motif, RNP-1 ; RNA recognition motif, RNP-1 ; RNA recognition motif, RNP-1	Serine/threonine protein kinase	Signal transduction mechanisms	CELLULAR PROCESSES AND SIGNALING
jgi|Pismi1|17452|	17323	459	D			X			x		3.98656		1.69001		0.706432		1.29183		0.423927	down	0.177203		0.324047		0.418005		0.764395		1.82867	3.46506	2.64867	8.17372	2.05032	1.44841		Serine/threonine protein kinase	Signal transduction mechanisms	CELLULAR PROCESSES AND SIGNALING
jgi|Pismi1|7180|	7051	38	A			X			x	up	5.42712		2.3033		1.61374		2.88842		0.424406		0.297347		0.53222		0.70062		1.25404		1.78989	9.42339	11.8173	22.2037	4.09125	6.60221	Protein kinase, core ; Serine/threonine protein kinase-related ; Serine/threonine protein kinase ; Protein kinase, core ; Serine/threonine protein kinase, active site ; Protein kinase-like	Serine/threonine protein kinase of the CDC7 subfamily involved in DNA synthesis, repair and recombination	Replication, recombination and repair	INFORMATION STORAGE AND PROCESSING
jgi|Pismi1|15449|	15320	484	D			X			x	up	15.5301		1.04482		1.83656		5.4961	down	0.0672771	down	0.118258		0.3539		1.75778		5.26034		2.99261	2.46987	12.9923	36.7118	2.36392	4.34147		Splicing coactivator SRm160/300, subunit SRm300	RNA processing and modification	INFORMATION STORAGE AND PROCESSING
jgi|Pismi1|492140|	492011	62	A			X			x		3.35528		2.73894		0.478449		2.07577		0.816307	down	0.142596		0.618657		0.174684		0.757873		4.33853	6.35215	4.81412	7.78157	2.3192	1.10962	Zinc finger, CCHC-type ; Zinc finger, CCHC-type ; Zinc finger, CCHC-type ; Zinc finger, CCHC-type	Splicing coactivator SRm160/300, subunit SRm300	RNA processing and modification	INFORMATION STORAGE AND PROCESSING
jgi|Pismi1|12404|	12275	159	A			X			x	up	15.0253		1.50244		0.809127		6.29021		0.0999942	down	0.0538511		0.418643		0.538543		4.18667		7.77408	15.9903	66.9462	159.912	10.6429	8.61146	Tat binding protein 1-interacting	TBP-1 interacting protein	Signal transduction mechanisms	CELLULAR PROCESSES AND SIGNALING
jgi|Pismi1|443429|	443300	511	D			X			x	up	27.5315		0.325738		0.81955		10.0443	down	0.0118315	down	0.0297677		0.364831		2.51598		30.8356		12.2559	1.52608	47.0576	128.985	4.68498	3.83958	Pumilio RNA-binding region ; Pumilio RNA-binding region ; Pumilio RNA-binding region ; Pumilio RNA-binding region ; Armadillo-type fold	Translational repressor Pumilio/PUF3 and related RNA-binding proteins (Puf superfamily)	Translation, ribosomal structure and biogenesis	INFORMATION STORAGE AND PROCESSING
jgi|Pismi1|5969|	5840	122	A			X			x	up	5.4074		1.52643		0.947734		3.70963		0.282285	down	0.175266		0.686027		0.620884		2.43027		3.91421	26.6577	64.7852	94.4354	17.4641	16.5513	BRCT ; BRCT ; BRCT ; BRCT	Translesion DNA polymerase - REV1 deoxycytidyl transferase	Replication, recombination and repair	INFORMATION STORAGE AND PROCESSING
jgi|Pismi1|677808|	677679	34	A			X			x	up	5.07371		2.61492		4.39394		4.53443		0.515386		0.866023		0.893711		1.68034		1.73406		1.03197	7.23207	12.5408	14.0323	2.76569	12.1523	Isopentenyl transferase-like ; tRNA isopentenyltransferase	tRNA delta(2)-isopentenylpyrophosphate transferase	Translation, ribosomal structure and biogenesis	INFORMATION STORAGE AND PROCESSING
jgi|Pismi1|681417|	681288	447	D			X			x		1.82664		0.542115		0.25924		1.12387		0.296783	down	0.141922		0.615264		0.478202		2.07311		4.33523	8.36769	17.3472	28.1946	15.4353	4.00144		Uncharacterized conserved protein	Function unknown	POORLY CHARACTERIZED
jgi|Pismi1|150425|	150296	421	C			X			x	up	5.75138		5.5554		1.10242		3.93249		0.965926	down	0.191679		0.683748		0.198441		0.707868		3.56715	60.9019	43.1105	63.0503	10.9626	12.0854		Unnamed protein	no description	UNDEFINED
jgi|Pismi1|19236|	19107	487	D			X			x	up	5.41111		1.24592		0.823948		1.97921		0.230253	down	0.15227		0.365768		0.661315		1.58855		2.40211	1.17542	1.86721	5.1049	0.943411	0.777322	Coatomer, gamma subunit , appendage ; Clathrin/coatomer adaptor, adaptin-like, appendage, Ig-like subdomain	Vesicle coat complex COPI, gamma subunit	Intracellular trafficking, secretion, and vesicular transport	CELLULAR PROCESSES AND SIGNALING
jgi|Pismi1|89060|	88931	516	E			X			x		2.35018		0.363972		1.18937		1.17623	down	0.15487		0.506076		0.500484		3.26775		3.23164		0.98895	49.5395	160.094	319.878	136.108	161.883	Glycoside hydrolase, family 16 ; Concanavalin A-like lectin/glucanase
jgi|Pismi1|689631|	689502	467	D			X			x	up	5.02446		0.793657		1.37917		1.47534		0.157958		0.274491		0.293631		1.73774		1.85891		1.06973	2.83658	5.27295	17.9578	3.57406	4.92923
jgi|Pismi1|679146|	679017	36	A			X			x	up	5.0358		1.8739		2.44161		4.45173		0.372115		0.48485		0.884016		1.30296		2.37565		1.82328	10.6559	25.3147	28.6361	5.6865	13.8842
jgi|Pismi1|139656|	139527	37	A			X			x	up	5.06001		2.27858		1.56812		2.55957		0.450312		0.309905		0.505843		0.688201		1.12332		1.63225	22.7916	25.6023	50.613	10.0026	15.6852
jgi|Pismi1|590296|	590167	492	D			X			x	up	5.083		1.36583		1.09034		2.20021		0.268705		0.214508		0.432856		0.798302		1.61089		2.0179	7.41575	11.946	27.5981	5.42949	5.92001
jgi|Pismi1|676573|	676444	198	B			X			x	up	5.10999		3.65976		1.12882		4.33685		0.716197		0.220905		0.848701		0.308441		1.18501		3.84193	32.9061	38.9941	45.9456	8.99133	10.1496
jgi|Pismi1|686592|	686463	183	B			X			x	up	5.11027		3.46305		1.32347		3.57654		0.677664		0.258983		0.699873		0.38217		1.03277		2.7024	19.0957	19.7215	28.1787	5.51413	7.29779
jgi|Pismi1|10857|	10728	460	D			X			x	up	5.16928		1.52167		0.848736		1.50776		0.294367	down	0.164188		0.291677		0.557767		0.99086		1.77648	12.3109	12.1984	41.8215	8.0904	6.86661
jgi|Pismi1|675148|	675019	116	A			X			x	up	5.1876		2.12563		1.43706		4.18371		0.409753		0.277018		0.806483		0.67606		1.96822		2.91131	3.13391	6.16822	7.64829	1.47434	2.11871
jgi|Pismi1|271225|	271096	416	C			X			x	up	5.27148		7.722		2.03458		8.62891		1.46486		0.38596		1.6369		0.263479		1.11745		4.24112	9.68368	10.821	6.61064	1.25404	2.55144
jgi|Pismi1|686687|	686558	112	A			X			x	up	5.28605		1.75266		1.26796		2.41315		0.331564		0.23987		0.456513		0.72345		1.37685		1.90317	3.13089	4.31076	9.4428	1.78636	2.26504
jgi|Pismi1|364470|	364341	502	D			X			x	up	5.39168		0.628827		0.517105		1.98218	down	0.116629	down	0.0959079		0.367637		0.822333		3.15219		3.83323	0.939046	2.96005	8.05156	1.49333	0.772209
jgi|Pismi1|35160|	35031	264	B			X			x	up	5.45309		2.74854		0.486337		4.17615		0.504034	down	0.0891856		0.765833		0.176944		1.51941		8.58695	2.99575	4.55176	5.94355	1.08994	0.530079
jgi|Pismi1|688349|	688220	59	A			X			x	up	5.46921		7.22588		0.605456		2.66697		1.32119	down	0.110703		0.487633		0.0837899		0.369085		4.40489	48.4605	17.8861	36.6794	6.70652	4.06051
jgi|Pismi1|684664|	684535	137	A			X			x	up	5.48018		1.33008		0.562597		3.29528		0.242708	down	0.10266		0.601309		0.422979		2.4775		5.85727	3.48921	8.64451	14.3761	2.6233	1.47586
jgi|Pismi1|685787|	685658	182	B			X			x	up	5.51141		3.75414		1.11684		3.6783		0.681157		0.202642		0.667398		0.297496		0.9798		3.29348	17.9732	17.6101	26.3863	4.78757	5.34697
jgi|Pismi1|689427|	689298	226	B			X			x	up	5.54382		2.94499		1.02172		3.8183		0.53122	down	0.184299		0.688749		0.346936		1.29654		3.73712	13.676	17.7315	25.7445	4.64382	4.7447
jgi|Pismi1|674158|	674029	113	A			X			x	up	5.55726		1.95019		1.21522		3.6305		0.350926		0.218673		0.65329		0.623131		1.86162		2.98752	17.9187	33.3577	51.0611	9.18817	11.1657
jgi|Pismi1|680723|	680594	196	B			X			x	up	5.56023		4.8561		1.02414		5.18493		0.873363	down	0.18419		0.932503		0.210897		1.06772		5.06273	4.60208	4.91371	5.26938	0.947692	0.970566
jgi|Pismi1|449567|	449438	133	A			X			x	up	5.5909		2.05331		1.00612		3.73415		0.36726	down	0.179956		0.667898		0.489997		1.8186		3.71145	25.0904	45.6293	68.3179	12.2195	12.2942	Ribonuclease H1 small subunit
jgi|Pismi1|679865|	679736	221	B			X			x	up	5.59977		2.55995		1.11326		4.24617		0.457152	down	0.198804		0.758276		0.434875		1.6587		3.81419	7.13716	11.8384	15.6122	2.78801	3.10377
jgi|Pismi1|91771|	91642	488	D			X			x	up	5.61478		1.17627		0.734715		2.13618		0.209495	down	0.130854		0.380457		0.624616		1.81607		2.9075	5.68016	10.3156	27.1136	4.82897	3.54792
jgi|Pismi1|87543|	87414	472	D			X			x	up	5.6612		1.25451		1.32665		2.12764		0.221599		0.23434		0.375829		1.0575		1.69599		1.60377	1.06928	1.81349	4.82532	0.852349	1.13077
jgi|Pismi1|637323|	637194	135	A			X			x	up	5.73202		1.81514		0.829188		3.36345		0.316667	down	0.144659		0.586782		0.456818		1.853		4.05632	61.8096	114.533	195.188	34.0523	28.2357
jgi|Pismi1|269377|	269248	181	B			X			x	up	5.7982		3.31048		1.32331		3.28765		0.57095		0.228228		0.567013		0.399734		0.993105		2.48441	15.5473	15.4401	27.2306	4.69638	6.21479
jgi|Pismi1|13658|	13529	462	D			X			x	up	5.84171		1.63415		1.34653		1.4298		0.279739		0.230502		0.244758		0.823991		0.874951		1.06184	4.76002	4.16478	17.0159	2.91283	3.92222
jgi|Pismi1|57861|	57732	187	B			X			x	up	5.8787		2.98499		1.47551		3.47997		0.507763		0.250992		0.591962		0.494309		1.16582		2.35849	11.0233	12.8512	21.7096	3.69292	5.44893
jgi|Pismi1|452884|	452755	115	A			X			x	up	5.89021		1.99321		1.14499		3.11621		0.338394	down	0.194388		0.529048		0.574443		1.56341		2.72161	8.49178	13.2761	25.0944	4.26035	4.87804
jgi|Pismi1|685790|	685661	184	B			X			x	up	5.90101		4.02539		1.26912		3.63002		0.682153		0.215068		0.615152		0.315279		0.901781		2.86026	29.1746	26.3091	42.7685	7.24765	9.19815
jgi|Pismi1|8375|	8246	469	D			X			x	up	5.94449		0.839888		1.65933		1.96659		0.141288		0.279137		0.330826		1.97566		2.34149		1.18517	2.00441	4.6933	14.1866	2.38652	3.96002	Lytic transglycosylase, superhelical U-shaped and linker ; Rho termination factor, N-terminal
jgi|Pismi1|690545|	690416	479	D			X			x	up	5.97951		1.3569		1.56899		3.61304		0.226925		0.262394		0.604236		1.1563		2.66271		2.30278	8.24174	21.9454	36.3192	6.07393	9.52992
jgi|Pismi1|678470|	678341	204	B			X			x	up	6.0227		5.303		1.3778		6.09057		0.880503		0.228768		1.01127		0.259816		1.14851		4.4205	39.8046	45.7162	45.2067	7.50606	10.3419	BTB/POZ fold
jgi|Pismi1|112666|	112537	230	B			X			x	up	6.07796		2.92444		0.917		4.50253		0.481155	down	0.150873		0.740797		0.313564		1.53962		4.91007	21.2476	32.7133	44.1596	7.26552	6.66249
jgi|Pismi1|12396|	12267	180	B			X			x	up	6.11337		3.51604		1.69919		3.33237		0.57514		0.277946		0.545095		0.483266		0.94776		1.96116	3.58851	3.40105	6.23937	1.02061	1.73421
jgi|Pismi1|689608|	689479	151	A			X			x	up	6.143		2.44201		0.810572		3.41907		0.397527	down	0.13195		0.556579		0.331929		1.40011		4.21809	16.0412	22.4594	40.3526	6.56888	5.32454
jgi|Pismi1|689228|	689099	118	A			X			x	up	6.1449		2.32725		1.18185		5.64533		0.378729	down	0.192331		0.918702		0.507833		2.42575		4.77667	48.2055	116.935	127.282	20.7135	24.4803
jgi|Pismi1|104718|	104589	126	A			X			x	up	6.19862		1.6086		1.1905		4.39629		0.259509	down	0.192059		0.709236		0.740086		2.73299		3.6928	2.96926	8.11494	11.4418	1.84586	2.19751
jgi|Pismi1|479150|	479021	231	B			X			x	up	6.29847		3.18634		0.988768		4.84502		0.505892	down	0.156985		0.769237		0.310314		1.52056		4.90006	6.69709	10.1833	13.2382	2.10181	2.0782
jgi|Pismi1|69270|	69141	9	A			X			x	up	6.35501		4.69558		2.34797		3.00832		0.738879		0.369467		0.473378		0.500038		0.640671		1.28124	8.22466	5.2693	11.1313	1.75157	4.11264
jgi|Pismi1|309893|	309764	123	A			X			x	up	6.36751		1.59891		0.977712		3.72687		0.251104	down	0.153547		0.585295		0.611488		2.33089		3.81183	16.0472	37.4042	63.9066	10.0364	9.81267
jgi|Pismi1|683399|	683270	489	D			X			x	up	6.56562		1.13379		0.623953		1.92683		0.172686	down	0.0950333		0.293473		0.550323		1.69946		3.0881	10.6313	18.0675	61.5645	9.3768	5.85068
jgi|Pismi1|20102|	19973	43	A			X			x	up	6.59472		2.24192		2.32135		2.80627		0.339957		0.352001		0.425533		1.03543		1.25173		1.2089	2.07168	2.59319	6.09396	0.924068	2.14508
jgi|Pismi1|680681|	680552	480	D			X			x	up	6.78377		0.980565		1.27986		2.79589	down	0.144546	down	0.188665		0.412143		1.30522		2.8513		2.18453	8.4248	24.0216	58.2846	8.59178	10.9963
jgi|Pismi1|672168|	672039	227	B			X			x	up	6.85195		3.65338		1.00286		4.84633		0.533189	down	0.146361		0.707292		0.274501		1.32653		4.83252	7.2544	9.6232	13.6057	1.98567	1.99134
jgi|Pismi1|530813|	530684	124	A			X			x	up	6.8904		1.8321		1.07232		3.79525		0.265892	down	0.155625		0.550802		0.585294		2.07153		3.53929	12.0547	24.9717	45.337	6.57973	7.05556
jgi|Pismi1|676936|	676807	463	D			X			x	up	6.89147		1.47672		1.8047		1.51735		0.214283		0.261875		0.220178		1.2221		1.02751		0.840777	1.74279	1.79074	8.13311	1.18017	2.12986
jgi|Pismi1|656494|	656365	265	B			X			x	up	7.03954		3.6596		0.616888		5.53891		0.519863	down	0.0876319		0.786828		0.168567		1.51353		8.97879	8.69421	13.1589	16.724	2.37573	1.46556
jgi|Pismi1|15761|	15632	473	D			X			x	up	7.46002		1.34058		1.05522		2.07302		0.179702	down	0.141449		0.277884		0.787135		1.54636		1.96455	5.43662	8.40699	30.2536	4.05543	4.27935
jgi|Pismi1|686157|	686028	474	D			X			x	up	7.74341		1.62858		1.71173		3.08774		0.210318		0.221057		0.398757		1.05106		1.89597		1.80387	1.15654	2.19277	5.499	0.710152	1.21559
jgi|Pismi1|333616|	333487	470	D			X			x	up	7.81544		1.21288		2.02648		2.71015		0.15519		0.259292		0.346768		1.6708		2.23448		1.33737	1.13731	2.5413	7.32852	0.937698	1.90022
jgi|Pismi1|314804|	314675	153	A			X			x	up	8.14686		1.84862		0.739519		3.6456		0.226912	down	0.0907734		0.447485		0.400038		1.97206		4.92969	11.0649	21.8206	48.7628	5.98547	4.42637
jgi|Pismi1|5741|	5612	505	D			X			x	up	8.25382		0.871463		0.606309		2.87958	down	0.105583	down	0.073458		0.348879		0.695737		3.30431		4.74936	8.66188	28.6215	82.0386	9.93947	6.02639
jgi|Pismi1|177277|	177148	154	A			X			x	up	8.26182		2.27008		0.872207		3.7961		0.274767	down	0.105571		0.459475		0.384219		1.67224		4.3523	2.63964	4.41411	9.60684	1.1628	1.0142	C-5 cytosine-specific DNA methylase
jgi|Pismi1|691032|	690903	491	D			X			x	up	8.2619		1.67309		0.707508		2.79424		0.202507	down	0.0856349		0.338208		0.422874		1.67011		3.94941	3.09132	5.16283	15.2652	1.84767	1.30724
jgi|Pismi1|484824|	484695	127	A			X			x	up	8.44913		1.87823		1.0665		6.54406		0.222298	down	0.126225		0.774525		0.56782		3.48417		6.13605	36.0038	125.443	161.961	19.169	20.4437
jgi|Pismi1|627389|	627260	188	B			X			x	up	8.72665		3.0373		1.18965		4.42798		0.348049	down	0.136324		0.507409		0.391682		1.45787		3.72207	5.91071	8.61703	16.9824	1.94604	2.31512
jgi|Pismi1|57302|	57173	498	D			X			x	up	8.75592		0.717465		1.05146		2.3982		0.0819406	down	0.120086		0.273894		1.46553		3.3426		2.28082	2.45854	8.2179	30.0039	3.4267	3.60305
jgi|Pismi1|111072|	110943	313	B			X			x	up	9.04018		3.98659		0.608483		4.75993		0.440986	down	0.0673088		0.52653		0.152633		1.19398		7.82261	2.29298	2.73779	5.19968	0.575174	0.349984
jgi|Pismi1|11729|	11600	481	D			X			x	up	9.19463		1.36474		1.40312		3.52416		0.148428	down	0.152602		0.383285		1.02812		2.58228		2.51166	2.73448	7.0612	18.4229	2.00365	2.81137
jgi|Pismi1|673116|	672987	500	D			X			x	up	9.50558		0.739186		0.830078		2.62962		0.0777634	down	0.0873254		0.27664		1.12296		3.55745		3.16792	8.2633	29.3963	106.262	11.1789	9.27938
jgi|Pismi1|361214|	361085	496	D			X			x	up	9.56108		1.66929		1.1286		4.09716		0.174592	down	0.118041		0.428525		0.676094		2.45444		3.63032	16.597	40.7362	95.0614	9.94254	11.2211
jgi|Pismi1|677666|	677537	125	A			X			x	up	10.4595		1.97859		1.02648		4.95601		0.189166	down	0.0981379		0.473827		0.518792		2.50481		4.82817	9.34189	23.3997	49.3845	4.72148	4.84649
jgi|Pismi1|440780|	440651	156	A			X			x	up	10.4626		2.3364		0.906884		3.25255		0.22331	down	0.0866786		0.310874		0.388154		1.39212		3.58651	2.08909	2.90826	9.35511	0.894147	0.810888
jgi|Pismi1|13157|	13028	482	D			X			x	up	10.5781		1.13966		1.09804		4.69183	down	0.107738	down	0.103804		0.443543		0.963484		4.11687		4.2729	4.09605	16.8629	38.0187	3.59411	3.94648
jgi|Pismi1|69857|	69728	497	D			X			x	up	10.7723		1.63721		0.997155		3.71981		0.151983	down	0.0925665		0.345313		0.609057		2.27204		3.73043	4.27505	9.71308	28.1284	2.61117	2.60375	Homeobox ; Homeobox ; Homeodomain-like
jgi|Pismi1|679644|	679515	206	B			X			x	up	10.8376		8.68927		1.54542		10.579		0.801768	down	0.142597		0.976132		0.177854		1.21747		6.84537	6.03276	7.34473	7.52432	0.694277	1.07295
jgi|Pismi1|70171|	70042	287	B			X			x	up	12.4404		3.88653		0.496178		9.04867		0.312411	down	0.0398843		0.727359		0.127666		2.32821		18.2367	39.7426	92.5291	127.212	10.2257	5.07378	Cation efflux protein
jgi|Pismi1|676378|	676249	476	D			X			x	up	12.7172		2.19777		1.86597		4.98732	down	0.172819	down	0.146728		0.392171		0.849028		2.26926		2.67277	7.43208	16.8653	43.005	3.38164	6.31004
jgi|Pismi1|14680|	14551	507	D			X			x	up	13.9228		0.672308		0.460824		4.79378	down	0.0482883	down	0.0330985		0.344311		0.685437		7.13033		10.4026	2.73921	19.5315	56.7261	4.07434	1.87755
jgi|Pismi1|113756|	113627	471	D			X			x	up	14.2488		0.94141		2.98183		4.13399		0.0660694		0.209269		0.290129		3.16741		4.39127		1.38639	5.53468	24.3043	83.7707	5.87914	17.5306
jgi|Pismi1|682449|	682320	157	A			X			x	up	15.2162		3.11836		0.831918		4.77065		0.204936	down	0.0546731		0.313524		0.266781		1.52986		5.73452	4.72492	7.22845	23.0555	1.51519	1.26052
jgi|Pismi1|678458|	678329	501	D			X			x	up	15.2569		0.823589		0.969095		3.80144	down	0.0539814	down	0.0635184		0.249162		1.17667		4.6157		3.92267	9.65456	44.5625	178.85	11.7225	11.3603
jgi|Pismi1|677211|	677082	506	D			X			x	up	16.0766		0.799592		0.699302		5.44556		0.0497365	down	0.0434982		0.338727		0.874573		6.81042		7.78713	5.4666	37.2298	109.911	6.83673	4.78094
jgi|Pismi1|8421|	8292	483	D			X			x	up	17.4735		1.64138		1.995		7.6174	down	0.0939354	down	0.114172		0.435939		1.21544		4.64084		3.81825	1.64044	7.61303	17.4635	0.999426	1.99385
jgi|Pismi1|443326|	443197	510	D			X			x	up	24.0821		0.299678		0.748819		15.7248	down	0.012444	down	0.0310945		0.652966		2.49874		52.4722		20.9994	2.34264	122.924	188.254	7.81719	5.85366
jgi|Pismi1|626388|	626259	162	A			X			x	up	27.0485		5.12471		1.11343		12.1844	down	0.189463	down	0.0411643		0.450464		0.217268		2.37758		10.9431	36.2005	86.0695	191.069	7.06392	7.86521
jgi|Pismi1|99891|	99762	192	B			X			x	up	32.8717		10.5331		2.08475		15.1915		0.320432	down	0.0634209		0.462146		0.197923		1.44226		7.28697	2.37807	3.4298	7.42146	0.22577	0.470675
jgi|Pismi1|105304|	105175	513	D			X			x	up	48.9909		1.07249		1.84301		9.69765	down	0.0218916	down	0.0376194		0.197948		1.71844		9.04218		5.26185	1.08527	9.81324	49.5749	1.01192	1.86498	Putative Ig ; Dystroglycan-type cadherin-like ; Cadherin-like
jgi|Pismi1|206484|	206355	512	D			X			x	up	83.2857		0.145836		0.606442		26.8352	down	0.00175104	down	0.00728147		0.322207		4.15838		184.009		44.2502	12.0704	2221.06	6893.28	82.7667	50.1932	Ribonuclease U2 ; Ribonuclease/ribotoxin
jgi|Pismi1|121869|	121740	514	D			X			x	up	172.506		1.40326		0.869508		41.8845		0.00813453	down	0.00504044		0.2428		0.619635		29.848		48.1703	30.5443	911.685	3754.89	21.7667	18.9263	Cerato-platanin ; Barwin-related endoglucanase
jgi|Pismi1|290130|	290001	535	E			X			x		0.490821		0.0793922		0.0943924		0.232047	down	0.161754	down	0.192315		0.472773		1.18894		2.92279		2.45832	1.52993	4.47168	9.45841	19.2706	1.819
jgi|Pismi1|17273|	17144	529	E			X			x		1.15421		0.196394		0.618359		0.338422	down	0.170155		0.535742		0.293207		3.14856		1.72318		0.54729	4.49352	7.74314	26.4085	22.8801	14.1481
jgi|Pismi1|24299|	24170	22	A			X			x		1.20559		1.46465		0.193282		1.50501		1.21488	down	0.160322		1.24836		0.131965		1.02756		7.78661	10.1055	10.384	8.31812	6.89963	1.33357
jgi|Pismi1|644921|	644792	525	E			X			x		1.24086		0.173595		0.661203		0.67794	down	0.139898		0.532857		0.546345		3.80889		3.90531		1.02531	9.42966	36.8257	67.4038	54.3201	35.9166
jgi|Pismi1|144766|	144637	523	E			X			x		1.35753		0.19503		0.938094		0.675475	down	0.143665		0.691029		0.497575		4.81		3.46344		0.72005	6.76964	23.4463	47.1211	34.7108	32.562	Dimeric alpha-beta barrel
jgi|Pismi1|107493|	107364	530	E			X			x		1.95367		0.228385		0.787192		0.422072	down	0.1169		0.402929		0.21604		3.44678		1.84807		0.536174	10.3721	19.1684	88.7262	45.4151	35.7504	2OG-Fe(II) oxygenase
jgi|Pismi1|678198|	678069	515	E			X			x		2.12667		0.370022		1.04302		1.33351	down	0.173991		0.490451		0.627043		2.81882		3.60387		1.2785	1.5049	5.42349	8.6493	4.06707	4.24206
jgi|Pismi1|15786|	15657	67	A			X			x		2.14077		1.71553		0.318488		1.37657		0.801358	down	0.148772		0.643023		0.18565		0.802416		4.32219	4.82456	3.87131	6.02048	2.81229	0.895681
jgi|Pismi1|676303|	676174	518	E			X			x		2.17228		0.29095		1.05951		0.772825	down	0.133938		0.487741		0.355767		3.64154		2.65621		0.729419	0.75572	2.00735	5.64231	2.59742	2.75199
jgi|Pismi1|677234|	677105	102	A			X			x		2.19519		1.55555		0.417397		1.80173		0.708615	down	0.190141		0.820761		0.268328		1.15826		4.31659	5.60859	6.4962	7.91486	3.60554	1.50494	Zinc finger, CCHC-type ; Zinc finger, CCHC-type ; Zinc finger, CCHC-type
jgi|Pismi1|70683|	70554	66	A			X			x		2.25188		2.237		0.382324		1.60856		0.993392	down	0.16978		0.714321		0.170909		0.719072		4.20733	11.9936	8.62425	12.0734	5.36146	2.04981
jgi|Pismi1|685131|	685002	90	A			X			x		2.34821		1.16033		0.397951		2.07983		0.494135	down	0.16947		0.885707		0.342962		1.79244		5.22635	3.93753	7.05778	7.96852	3.39344	1.35042
jgi|Pismi1|691034|	690905	103	A			X			x		2.48825		1.67786		0.365004		2.31234		0.674311	down	0.146691		0.929303		0.217542		1.37815		6.3351	3.01391	4.15362	4.46961	1.79629	0.655652
jgi|Pismi1|681786|	681657	517	E			X			x		2.48905		0.356507		0.955553		1.06502	down	0.14323		0.383902		0.427883		2.68032		2.98738		1.11456	2.28252	6.81877	15.9361	6.40246	6.11789
jgi|Pismi1|481240|	481111	65	A			X			x		2.4953		1.99685		0.410504		1.5993		0.800244	down	0.164511		0.640927		0.205576		0.800914		3.89595	14.7894	11.8451	18.4812	7.4064	3.04036
jgi|Pismi1|606999|	606870	450	D			X			x		2.62322		0.66725		0.389696		1.1484		0.254363	down	0.148556		0.437782		0.584033		1.7211		2.94691	2.15564	3.71006	8.47465	3.23063	1.25896
jgi|Pismi1|417433|	417304	451	D			X			x		2.63794		0.709002		0.372378		1.06921		0.268771	down	0.141162		0.405321		0.525214		1.50806		2.87132	2.91227	4.39187	10.8355	4.10757	1.52957
jgi|Pismi1|6154|	6025	453	D			X			x		2.69915		0.569918		0.427151		1.36153		0.211147	down	0.158254		0.504428		0.749496		2.38899		3.18746	9.95505	23.7825	47.1475	17.4675	7.46128
jgi|Pismi1|501016|	500887	68	A			X			x		2.71203		2.26628		0.213742		1.51645		0.83564	down	0.0788126		0.559157		0.094314		0.669137		7.09478	3.15174	2.10894	3.77164	1.39071	0.297253
jgi|Pismi1|6633|	6504	457	D			X			x		2.78712		0.277467		0.298728		0.566088		0.0995533	down	0.107182		0.203108		1.07663		2.0402		1.89499	27.086	55.2607	272.075	97.6186	29.1614	Carbamoyl phosphate synthetase, large subunit, ATP-binding
jgi|Pismi1|690151|	690022	519	E			X			x		2.89126		0.373395		1.07474		0.866023	down	0.129146		0.371722		0.299531		2.87831		2.31932		0.805795	1.96898	4.56671	15.2462	5.2732	5.66734
jgi|Pismi1|269314|	269185	82	A			X			x		3.06716		1.11789		0.593527		1.94611		0.364472	down	0.19351		0.634498		0.530933		1.74087		3.27889	11.7487	20.4529	32.2348	10.5097	6.23777
jgi|Pismi1|680272|	680143	78	A			X			x		3.11621		1.42469		0.552905		1.80162		0.457187	down	0.177429		0.578144		0.388088		1.26457		3.25846	6.52193	8.24743	14.2653	4.57779	2.53108
jgi|Pismi1|12043|	11914	83	A			X			x		3.15826		1.17557		0.510513		2.18183		0.372222	down	0.161644		0.690833		0.434267		1.85597		4.27379	4.4839	8.32198	12.0463	3.81422	1.94721
jgi|Pismi1|70817|	70688	61	A			X			x		3.18097		2.22516		0.516518		1.83268		0.699523	down	0.162378		0.576139		0.232126		0.823617		3.54814	36.2936	29.892	51.8834	16.3106	8.4247
jgi|Pismi1|673333|	673204	57	A			X			x		3.19676		2.84313		0.633812		1.99258		0.889377	down	0.198267		0.623311		0.222928		0.70084		3.1438	15.0645	10.5578	16.9383	5.29857	3.3583
jgi|Pismi1|688577|	688448	374	C			X			x		3.21926		3.23201		0.623301		4.73494		1.00396	down	0.193616		1.47082		0.192853		1.46502		7.59655	30.4222	44.569	30.3022	9.41279	5.867
jgi|Pismi1|685387|	685258	454	D			X			x		3.23709		0.502365		0.40079		1.31217	down	0.15519	down	0.123812		0.405356		0.797805		2.61199		3.27397	1.42926	3.73321	9.20972	2.84506	1.14027
jgi|Pismi1|6637|	6508	375	C			X			x		3.34035		3.28139		0.547004		5.42449		0.982349	down	0.163757		1.62393		0.166699		1.65311		9.91672	80.357	132.839	81.8008	24.4887	13.3954
jgi|Pismi1|498874|	498745	458	D			X			x		3.3626		1.37816		0.855712		0.860716		0.40985		0.254479	down	0.255967		0.620908		0.624539		1.00585	6.65459	4.15606	16.2367	4.8286	4.13189
jgi|Pismi1|112630|	112501	141	A			X			x		3.42061		1.85686		0.6755		2.89612		0.542845	down	0.197479		0.846668		0.363786		1.55969		4.28737	31.2041	48.6686	57.4825	16.8047	11.3516
jgi|Pismi1|375383|	375254	76	A			X			x		3.43839		1.66184		0.524696		2.42915		0.483319	down	0.152599		0.706479		0.315732		1.46172		4.62963	21.331	31.1801	44.1345	12.8358	6.73489
jgi|Pismi1|679781|	679652	520	E			X			x		3.44932		0.42844		1.89652		1.39263	down	0.12421		0.549825		0.403741		4.42657		3.25047		0.734309	7.39796	24.0468	59.56	17.2672	32.7476
jgi|Pismi1|689739|	689610	58	A			X			x		3.46452		3.50358		0.630653		2.43916		1.01127	down	0.182032		0.704039		0.180002		0.69619		3.86767	23.1926	16.1464	22.934	6.61968	4.17472
jgi|Pismi1|678451|	678322	464	D			X			x		3.50252		0.578374		1.27571		1.34317	down	0.165131		0.364226		0.383487		2.20568		2.32232		1.05288	1.2268	2.84903	7.42927	2.12112	2.70593
jgi|Pismi1|683251|	683122	81	A			X			x		3.56354		0.889419		0.446979		1.59124		0.249589	down	0.125431		0.446535		0.502552		1.78908		3.56	3.12087	5.58349	12.5041	3.50888	1.5684
jgi|Pismi1|674811|	674682	80	A			X			x		3.67316		0.975239		0.483861		1.80022		0.265504	down	0.131729		0.4901		0.496146		1.84592		3.72052	10.4572	19.3032	39.3863	10.7227	5.18831
jgi|Pismi1|683853|	683724	361	C			X			x		3.69868		3.15953		0.699327		3.21125		0.854233	down	0.189075		0.868218		0.221339		1.01637		4.59192	4.30754	4.37806	5.04258	1.36335	0.953426
jgi|Pismi1|124107|	123978	60	A			X			x		3.74973		2.38839		0.687549		2.00947		0.636949	down	0.183359		0.535897		0.287871		0.84135		2.92266	9.16274	7.70907	14.3853	3.83637	2.63769	FMN-binding split barrel, related
jgi|Pismi1|571890|	571761	362	C			X			x		3.91453		3.41799		0.738301		3.50367		0.873155	down	0.188605		0.895042		0.216005		1.02507		4.74558	13.268	13.6006	15.1955	3.88183	2.86596
jgi|Pismi1|12439|	12310	261	B			X			x		3.92801		2.19591		0.634228		3.35321		0.559039	down	0.161463		0.853667		0.288823		1.52703		5.28707	27.2061	41.5444	48.6658	12.3894	7.85774
jgi|Pismi1|536299|	536170	129	A			X			x		4.04477		1.59675		0.660517		2.86708		0.394768	down	0.163301		0.708835		0.413664		1.79557		4.34066	19.6345	35.2553	49.7369	12.2966	8.1221
jgi|Pismi1|23490|	23361	455	D			X			x		4.09589		0.513332		0.276348		1.43509	down	0.125328	down	0.0674695		0.350372		0.538342		2.79563		5.19305	2.5871	7.23257	20.6425	5.03981	1.39274
jgi|Pismi1|410273|	410144	136	A			X			x		4.11796		1.39374		0.676729		2.79032		0.338455	down	0.164336		0.677599		0.485548		2.00204		4.12325	1.89832	3.80051	5.60878	1.36203	0.921725
jgi|Pismi1|88796|	88667	508	D			X			x		4.17347		0.74188		0.476632		3.08369	down	0.177761	down	0.114205		0.738878		0.642465		4.15659		6.46975	7.86656	32.698	44.2536	10.6035	5.05399	Protein of unknown function DUF1337
jgi|Pismi1|671773|	671644	490	D			X			x		4.43128		1.38741		0.710203		1.9062		0.313094	down	0.16027		0.430169		0.511891		1.37393		2.68403	14.8532	20.4073	47.4401	10.7057	7.60323	Polynucleotidyl transferase, Ribonuclease H fold
jgi|Pismi1|689523|	689394	250	B			X			x		4.43684		2.27796		0.720136		4.6251		0.513418	down	0.162308		1.04243		0.316132		2.03037		6.42253	6.40024	12.9949	12.4659	2.80964	2.02332
jgi|Pismi1|189933|	189804	130	A			X			x		4.43911		1.73203		0.736384		3.01812		0.390174	down	0.165886		0.679894		0.425158		1.74254		4.09857	4.70654	8.20132	12.0626	2.71736	2.00102
jgi|Pismi1|511107|	510978	138	A			X			x		4.58176		1.50664		0.80583		3.32869		0.328833	down	0.175878		0.726508		0.534854		2.20935		4.13076	3.12851	6.91197	9.51396	2.07648	1.67329
jgi|Pismi1|87250|	87121	485	D			X			x		4.63716		0.960552		0.726324		1.88573		0.207142	down	0.156631		0.406656		0.756152		1.96317		2.59626	4.09259	8.03446	19.7574	4.26067	3.09462	Phosphotransferase system, HPr histidine phosphorylation site
jgi|Pismi1|684274|	684145	150	A			X			x		4.81171		2.08683		0.827337		2.73766		0.433698	down	0.171942		0.568958		0.396457		1.31188		3.309	11.7719	15.4432	27.143	5.64104	4.66703
jgi|Pismi1|442622|	442493	148	A			X			x		4.81524		2.27034		0.956357		2.9362		0.47149	down	0.19861		0.609773		0.42124		1.29329		3.0702	3.06329	3.96172	6.49704	1.34927	1.29038
jgi|Pismi1|333612|	333483	466	D			X			x		4.9072		0.624553		1.30814		1.79897	down	0.127273		0.266575		0.366597		2.09452		2.88041		1.37521	2.61219	7.52416	20.5243	4.18249	5.47127
jgi|Pismi1|526652|	526523	503	D			X			x		4.94787		0.901921		0.781123		2.63501	down	0.182285	down	0.157871		0.532555		0.866066		2.92156		3.37336	16.2878	47.5857	89.3536	18.059	14.1063
jgi|Pismi1|684055|	683926	229	B			X			x		4.96002		2.56424		0.978488		3.97069		0.516981	down	0.197275		0.800538		0.38159		1.54849		4.05798	6.46409	10.0096	12.5035	2.52086	2.46664
jgi|Pismi1|684683|	684554	486	D			X			x		4.96218		1.19256		0.757067		1.91283		0.24033	down	0.152567		0.385481		0.634826		1.60397		2.52663	17.5751	28.19	73.1293	14.7373	11.1571	Calcium-binding EF-hand
jgi|Pismi1|15878|	15749	64	A			X			x		4.9791		2.97262		0.328604		1.64166		0.597019	down	0.0659967		0.32971		0.110544		0.552261		4.99586	2.14147	1.18265	3.58694	0.7204	0.236726
jgi|Pismi1|20199|	20070	79	A			X			x		5.27607		1.74068		0.360692		1.93974		0.329919	down	0.0683638		0.367649		0.207214		1.11436		5.37784	1.32182	1.47299	4.00651	0.759374	0.2739
jgi|Pismi1|230082|	229953	504	D			X			x		9.00874		1.04146		0.824184		3.15677		0.115605	down	0.0914871		0.350412		0.791374		3.03111		3.83018	8.39403	25.4432	72.6093	8.05988	6.64282
jgi|Pismi1|17540|	17411	246	B			X			x		31.6324		13.2457		1.55841		21.0626		0.418739	down	0.0492662		0.665854		0.117654		1.59014		13.5155	8.57171	13.6302	20.4703	0.64713	1.00849
jgi|Pismi1|26880|	26751	441	C	X	X				x		8.07572	up	20.7698		2.32204	up	12.4216		2.57187		0.287533		1.53814	down	0.111799		0.598062	up	5.34945	64.9326	38.8337	25.2472	3.1263	7.25939	Aromatic-ring hydroxylase ; FAD dependent oxidoreductase	Kynurenine 3-monooxygenase and related flavoprotein monooxygenases	Energy production and conversion	METABOLISM
jgi|Pismi1|682836|	682707	444	C	X	X				x		12.0518	up	41.9025		1.43127	up	27.8819		3.47686		0.11876		2.3135	down	0.0341571		0.665398	up	19.4805	1568.64	1043.77	451.166	37.4355	53.5802	Amine oxidase	Amine oxidase	Secondary metabolites biosynthesis, transport and catabolism	METABOLISM
jgi|Pismi1|111827|	111698	366	C	X	X				x		3.48554		4.36576		0.788771		4.07766		1.25253		0.226298		1.16988	down	0.180672		0.93401	up	5.16964	47.6339	44.4905	38.03	10.9108	8.6061	Alcohol dehydrogenase, zinc-binding ; Alcohol dehydrogenase GroES-like ; GroES-like ; NAD(P)-binding	Predicted quinone oxidoreductase	Energy production and conversion	METABOLISM
jgi|Pismi1|270356|	270227	396	C	X	X				x		6.23065	up	5.41442		1.06634	up	10.5448		0.868997		0.171144		1.69241	down	0.196944		1.94755	up	9.88884	83.7882	163.181	96.4194	15.475	16.5016	Zinc finger, FYVE-type ; Zinc finger, FYVE-type ; Zinc finger, FYVE-related ; Zinc finger, FYVE/PHD-type	FYVE finger containing protein	General function prediction only	POORLY CHARACTERIZED
jgi|Pismi1|656704|	656575	406	C	X	X				x		20.8172	up	50.655		1.10091		76.5058		2.43333		0.0528846		3.67512	down	0.0217335		1.51033	up	69.4933	490.99	741.557	201.778	9.69283	10.6709	Exonuclease, RNase T and DNA polymerase III ; Exonuclease ; Polynucleotidyl transferase, Ribonuclease H fold	3'-5' exonuclease	Replication, recombination and repair	INFORMATION STORAGE AND PROCESSING
jgi|Pismi1|112291|	112162	417	C	X	X				x		5.95029	up	10.7044		2.06543	up	11.3113		1.79897		0.347114		1.90097	down	0.192952		1.0567	up	5.4765	251.62	265.887	139.869	23.5063	48.5506	Metallophosphoesterase	Acid sphingomyelinase and PHM5 phosphate metabolism protein	Lipid transport and metabolism	METABOLISM
jgi|Pismi1|673740|	673611	429	C	X	X				x		4.59366	up	7.06883		0.852962	up	6.29981		1.53882		0.185682		1.37141	down	0.120665		0.89121	up	7.38581	1435.17	1279.03	932.639	203.027	173.175	Isopentenyl-diphosphate delta-isomerase ; NUDIX hydrolase, core ; Isopentenyl-diphosphate delta-isomerase, type 1 ; Isopentenyl-diphosphate delta-isomerase, type 1 ; NUDIX	Isopentenyl pyrophosphate:dimethylallyl pyrophosphate isomerase	Secondary metabolites biosynthesis, transport and catabolism	METABOLISM
jgi|Pismi1|682443|	682314	356	C	X	X				x		3.43051	up	14.5614		1.18199	up	7.47676		4.24467		0.344552		2.17949	down	0.081173		0.513465	up	6.32556	333.957	171.475	78.6767	22.9344	27.1082	Cys/Met metabolism, pyridoxal phosphate-dependent enzyme ; Pyridoxal phosphate-dependent transferase, major region	Cystathionine beta-lyases/cystathionine gamma-synthases	Amino acid transport and metabolism	METABOLISM
jgi|Pismi1|674866|	674737	395	C	X	X				x		3.84526	up	5.07292		1.25983	up	11.8334		1.31926		0.327632		3.07741		0.248345		2.33267	up	9.39287	235.777	549.989	178.718	46.4775	58.5539	Isoprenylcysteine carboxyl methyltransferase	Farnesyl cysteine-carboxyl methyltransferase	Posttranslational modification, protein turnover, chaperones	CELLULAR PROCESSES AND SIGNALING
jgi|Pismi1|549164|	549035	398	C	X	X				x		5.10363	up	5.33019		1.12929	up	8.08435		1.04439		0.221272		1.58404		0.211867		1.51671	up	7.15879	541.573	821.409	518.554	101.605	114.741	Mitochondrial glycoprotein ; Mitochondrial glycoprotein	MAM33, mitochondrial matrix glycoprotein	Energy production and conversion	METABOLISM
jgi|Pismi1|431161|	431032	432	C	X	X				x		4.27833	up	7.95251		0.943508		6.23148		1.85879		0.220532		1.45652	down	0.118643		0.783586	up	6.60459	100.793	78.9798	54.2249	12.6743	11.9583	Major facilitator superfamily MFS-1 ; Major facilitator superfamily ; MFS general substrate transporter	Permease of the major facilitator superfamily	Carbohydrate transport and metabolism	METABOLISM
jgi|Pismi1|15033|	14904	414	C	X	X				x		4.70571	up	5.49272		1.70267	up	5.69469		1.16725		0.36183		1.21016		0.309986		1.03677		3.34457	46.9797	48.7071	40.2483	8.55307	14.563	GCN5-related N-acetyltransferase ; GCN5-related N-acetyltransferase ; Acyl-CoA N-acyltransferase	Predicted N-acetyltransferase	General function prediction only	POORLY CHARACTERIZED
jgi|Pismi1|29629|	29500	46	A	X	X				x		14.119	up	9.94319		6.91085	up	22.5724		0.70424		0.489471		1.59872		0.695034		2.27014		3.26622	83.6483	189.893	118.778	8.41263	58.1384	Zinc finger, RanBP2-type ; Zinc finger, RanBP2-type ; Zinc finger, RanBP2-type ; Zinc finger, RanBP2-type	RNA-binding Ran Zn-finger protein and related proteins	General function prediction only	POORLY CHARACTERIZED
jgi|Pismi1|379160|	379031	109	A	X	X				x		1.65192		1.59656		0.318423		2.09517		0.966487		0.192759		1.26832	down	0.199443		1.3123	up	6.57983	10.7862	14.1547	11.1602	6.75586	2.15122		Synaptic vesicle transporter SV2 (major facilitator superfamily)	General function prediction only	POORLY CHARACTERIZED
jgi|Pismi1|679335|	679206	442	C	X	X				x		9.5706	up	35.0657		1.84879	up	20.1701		3.6639		0.193174		2.10751	down	0.0527235		0.57521	up	10.9099	942.945	542.392	257.361	26.8908	49.7154	Fungal transcriptional regulatory protein, N-terminal ; Fungal transcriptional regulatory protein, N-terminal ; Fungal transcriptional regulatory protein, N-terminal ; Fungal transcriptional regulatory protein, N-terminal ; Fungal transcriptional regulatory protein, N-terminal	Unnamed protein	no description	UNDEFINED
jgi|Pismi1|379539|	379410	108	A	X	X				x		5.46208		3.4726		0.141952		4.0378		0.635765		0.0259886		0.739242	down	0.0408777		1.16276	up	28.4448	18.1132	21.0613	28.4904	5.21603	0.740426	Glycoside hydrolase, catalytic core
jgi|Pismi1|677699|	677570	335	C	X	X				x		1.67717	up	6.05031		0.551395		3.09835		3.60746		0.328765		1.84737	down	0.091135		0.512098	up	5.61911	121.478	62.2086	33.6742	20.078	11.0709
jgi|Pismi1|383701|	383572	328	C	X	X				x		2.62417	up	8.9462		1.7312	up	6.933		3.40915		0.659712		2.64198	down	0.193512		0.774966		4.00474	330.142	255.849	96.8398	36.903	63.8864	Zinc finger, MYND-type
jgi|Pismi1|683143|	683014	7	A	X	X				x		2.70069	up	7.1483		5.67974	up	6.73793		2.64684		2.10307		2.49489		0.794557		0.942592		1.18631	1030.2	971.057	389.218	144.118	818.552	Cerato-platanin ; Barwin-related endoglucanase
jgi|Pismi1|683528|	683399	329	C	X	X				x		2.75341	up	8.1831		1.59879	up	5.37515		2.97199		0.580658		1.95218	down	0.195377		0.65686		3.36201	56.0453	36.8139	18.8579	6.84891	10.95
jgi|Pismi1|108207|	108078	330	C	X	X				x		3.22741	up	11.6908		1.71453	up	6.56534		3.62235		0.531239		2.03424	down	0.146656		0.561581		3.82924	119.243	66.9647	32.9187	10.1997	17.4877
jgi|Pismi1|675245|	675116	359	C	X	X				x		3.7047	up	14.7677		1.07148	up	10.0005		3.9862		0.289222		2.69941	down	0.0725557		0.67719	up	9.33338	249.012	168.628	62.4685	16.862	18.0672	Basic-leucine zipper (bZIP) transcription factor
jgi|Pismi1|675807|	675678	408	C	X	X				x		3.74238	up	5.50526		1.45657	up	7.07412		1.47106		0.389209		1.89027		0.264578		1.28497		4.8567	49.5448	63.6638	33.6797	8.99953	13.1084
jgi|Pismi1|671704|	671575	412	C	X	X				x		3.94623	up	9.63907		1.36796	up	8.31554		2.4426		0.34665		2.10721	down	0.141919		0.862691	up	6.07878	76.8577	66.3044	31.4655	7.97356	10.9075
jgi|Pismi1|683703|	683574	355	C	X	X				x		3.95029	up	13.7167		1.15331	up	6.16243		3.47232		0.291955		1.56	down	0.0840807		0.449266	up	5.34327	86.0854	38.6752	24.7919	6.27597	7.23811
jgi|Pismi1|684663|	684534	403	C	X	X				x		4.07183	up	8.80621		0.858031	up	9.0153		2.16272		0.210724		2.21407	down	0.0974348		1.02374	up	10.507	37.7739	38.6708	17.466	4.28946	3.68049
jgi|Pismi1|690061|	689932	410	C	X	X				x		4.35325	up	7.2656		1.39472	up	7.55672		1.669		0.320386		1.73588	down	0.191962		1.04007	up	5.41809	186.189	193.649	111.557	25.6261	35.7413	Chloroperoxidase ; Chloroperoxidase ; Chloroperoxidase
jgi|Pismi1|682442|	682313	431	C	X	X				x		4.5769	up	7.90612		0.995787	up	5.5791		1.72739		0.217568		1.21897	down	0.125952		0.70567	up	5.60271	185.009	130.555	107.103	23.4008	23.3022
jgi|Pismi1|683500|	683371	404	C	X	X				x		5.46744	up	8.6096		0.957815	up	17.5028		1.5747		0.175185		3.20128	down	0.11125		2.03294	up	18.2737	61.9875	126.017	39.3646	7.19982	6.89609
jgi|Pismi1|678356|	678227	430	C	X	X				x		6.02222	up	9.43378		1.09552	up	9.48189		1.5665		0.181914		1.57448	down	0.116128		1.0051	up	8.65512	62.5645	62.8835	39.9391	6.63196	7.26547
jgi|Pismi1|687777|	687648	436	C	X	X				x		7.88376	up	16.8033		1.24262	up	14.9438		2.13138		0.157618		1.89552	down	0.0739509		0.889338	up	12.0261	2233	1985.9	1047.68	132.891	165.133
jgi|Pismi1|92445|	92316	405	C	X	X				x		10.2192	up	23.7632		0.97623	up	31.4194		2.32536		0.0955294		3.07456	down	0.0410816		1.32219	up	32.1845	142.157	187.958	61.1333	5.98223	5.84003
jgi|Pismi1|96126|	95997	190	B	X	X				x		11.0142	up	5.54841		1.78679	up	6.41201		0.50375		0.162226		0.582158		0.322037		1.15565		3.58856	14.162	16.3663	28.1131	2.55244	4.56068	Major facilitator superfamily MFS-1 ; Nitrate transporter ; Major facilitator superfamily ; MFS general substrate transporter
jgi|Pismi1|685015|	684886	443	C	X	X				x		12.3235	up	43.7623		2.2638	up	25.5147		3.55112		0.183697		2.0704	down	0.0517295		0.583028	up	11.2707	347.345	202.512	97.8128	7.93708	17.968	Glycoside hydrolase, catalytic core
jgi|Pismi1|672194|	672065	445	C	X	X				x		14.1157	up	70.0529		1.20623	up	49.4865		4.96278		0.0854536		3.50578	down	0.0172189		0.706415	up	41.0256	2856.01	2017.53	575.486	40.7693	49.1773	Fungal hydrophobin ; Fungal hydrophobin ; Fungal hydrophobin
jgi|Pismi1|683128|	682999	189	B	X	X				x		14.1444	up	5.20966		1.64435	up	5.81562		0.368319		0.116254		0.41116		0.315634		1.11631		3.53673	6.85287	7.64996	18.6058	1.31541	2.163
jgi|Pismi1|684307|	684178	305	B	X	X				x		17.5152	up	6.86634		0.72805	up	17.6599		0.392021		0.0415666		1.00826	down	0.106032		2.57195	up	24.2564	38.2085	98.2702	97.4654	5.5646	4.05131
jgi|Pismi1|88433|	88304	380	C	X	X				x		2.07371		3.02372		0.506813		3.57357		1.45812		0.244399		1.72327	down	0.167613		1.18185	up	7.05105	1140.87	1348.34	782.43	377.308	191.225
jgi|Pismi1|676711|	676582	389	C	X	X				x		2.74225		4.70742		0.634484		4.90035		1.71663		0.231373		1.78698	down	0.134784		1.04098	up	7.72337	162.321	168.974	94.5583	34.482	21.8782
jgi|Pismi1|299640|	299511	360	C	X	X				x		3.21948		18.0316		0.981518	up	9.95771		5.60077		0.304868		3.09295	down	0.0544333		0.552238	up	10.1452	347.228	191.753	61.9966	19.2567	18.9008	Zinc finger, CCCH-type
jgi|Pismi1|211683|	211554	373	C	X	X				x		3.95195		4.46392		0.818846	up	5.46368		1.12955		0.207201		1.38253	down	0.183436		1.22396	up	6.67242	96.0752	117.593	85.0561	21.5226	17.6237
jgi|Pismi1|17156|	17027	279	B	X	X				x		9.34149		3.96442		0.73966	up	9.73947		0.424389		0.0791801		1.0426	down	0.186574		2.45672	up	13.1675	13.4105	32.9458	31.5995	3.38271	2.50205
jgi|Pismi1|10633|	10504	386	C		X				x		2.56025		2.90178		0.611774		3.2579		1.1334		0.238951		1.27249		0.210827		1.12272	up	5.32534	38.4159	43.1304	33.8944	13.2387	8.0991		Serine/threonine protein kinase	Signal transduction mechanisms	CELLULAR PROCESSES AND SIGNALING
jgi|Pismi1|27036|	26907	370	C		X				x		2.68045		3.57697		0.777161		4.04424		1.33446		0.289936		1.50879		0.217268		1.13063	up	5.20387	52.7999	59.6975	39.5664	14.7611	11.4717	Adenosine kinase ; Carbohydrate/purine kinase ; Carbohydrate/puine kinase, PfkB, conserved site	Possible pfkB family carbohydrate kinase	Carbohydrate transport and metabolism	METABOLISM
jgi|Pismi1|587461|	587332	249	B		X				x		3.05907		2.39192		0.723914		4.047		0.781908		0.236645		1.32295		0.30265		1.69195	up	5.59044	55.7535	94.332	71.3043	23.3091	16.8738	Inner centromere protein, ARK binding region	Inner centromere protein (INCENP), C-terminal domain	Cell cycle control, cell division, chromosome partitioning	METABOLISM
jgi|Pismi1|687901|	687772	107	A		X				x		3.62184		2.06577		0.274646		2.24432		0.570364		0.0758305		0.619665		0.132951		1.08644	up	8.17171	102.105	110.931	179.018	49.4273	13.575	Glycoside hydrolase, catalytic core
jgi|Pismi1|436816|	436687	145	A		X				x		8.59286		3.11536		0.813314	up	6.7477		0.362553		0.09465		0.785268		0.261065		2.16594	up	8.29654	20.5704	44.5542	56.7376	6.60288	5.37022		Amino acid transporters	Amino acid transport and metabolism	METABOLISM
jgi|Pismi1|672876|	672747	372	C		X				x		3.15849		3.50957		0.834565		4.20189		1.11116		0.264229		1.33035		0.237797		1.19727	up	5.03483	359.302	430.18	323.359	102.378	85.4408		beta-1,6-N-acetylglucosaminyltransferase, contains WSC domain	Carbohydrate transport and metabolism	METABOLISM
jgi|Pismi1|103949|	103820	448	D		X				x		1.26193		0.44151		0.25397		1.31532		0.349868		0.201255		1.0423		0.575231		2.97913	up	5.17902	2.92475	8.71323	8.3596	6.62443	1.68241	Zinc finger, ZPR1-type ; Zinc finger, ZPR1-type ; Zinc finger, ZPR1-type	C4-type Zn-finger protein	General function prediction only	POORLY CHARACTERIZED
jgi|Pismi1|61725|	61596	54	A		X				x		2.06952		3.06405		0.407657		2.14374		1.48056		0.196982		1.03587		0.133045		0.699644	up	5.25869	29.1554	20.3984	19.6922	9.51534	3.879	Protein kinase, core ; Serine/threonine protein kinase-related ; Protein kinase, core ; Serine/threonine protein kinase, active site ; Protein kinase-like	Ca2+/calmodulin-dependent protein kinase, EF-Hand protein superfamily	Signal transduction mechanisms	CELLULAR PROCESSES AND SIGNALING
jgi|Pismi1|131566|	131437	193	B		X				x		4.49356		4.91669		1.0993	up	5.03721		1.09416		0.24464		1.12098		0.223586		1.02451		4.58217	32.3606	33.1538	29.5757	6.58179	7.23539	AAA ATPase, core ; AAA+ ATPase, core ; TonB box, conserved site	DNA replication checkpoint protein CHL12/CTF18	Cell cycle control, cell division, chromosome partitioning	METABOLISM
jgi|Pismi1|326498|	326369	419	C		X				x		4.68878		5.85393		1.27758	up	5.05983		1.2485		0.272475		1.07913		0.218243		0.864347		3.96049	51.3887	44.4177	41.1605	8.77851	11.2152	Aminotransferase, class V/Cysteine desulphurase ; Pyridoxal phosphate-dependent transferase, major region	Molybdenum cofactor sulfurase	Coenzyme transport and metabolism	METABOLISM
jgi|Pismi1|642571|	642442	393	C		X				x		2.93108		2.94057		0.727233	up	5.59749		1.00324		0.248111		1.90971		0.24731		1.90354	up	7.69697	37.9934	72.3219	37.8707	12.9204	9.39615	Protein of unknown function DUF6, transmembrane	Permease of the drug/metabolite transporter (DMT) superfamily	General function prediction only	POORLY CHARACTERIZED
jgi|Pismi1|651937|	651808	70	A		X				x		5.59638		3.2614		0.0967475		2.17099		0.58277		0.0172875		0.387927		0.0296644		0.66566	up	22.4397	30.9072	20.5737	53.035	9.47667	0.916844	Glycoside hydrolase, catalytic core
jgi|Pismi1|680840|	680711	3	A		X				x		0.471554		0.132467		0.17984		2.11297		0.280916		0.381377		4.48086		1.35762		15.9509	up	11.7492	0.288958	4.60913	1.02863	2.18135	0.392294
jgi|Pismi1|473122|	472993	26	A		X				x		1.0426		1.93569		0.368763		1.93103		1.8566		0.353697		1.85213		0.190508		0.997592	up	5.23649	176.859	176.433	95.2595	91.3675	33.693	Peptidase M20 ; Peptidase M20D, amidohydrolase, predicted ; Peptidase M20D, amidohydrolase ; Peptidase M20, dimerisation
jgi|Pismi1|682522|	682393	18	A		X				x		1.19408		1.47949		0.454789		2.93255		1.23903		0.38087		2.45591		0.307395		1.98213	up	6.44817	12.3103	24.4006	9.93542	8.32058	3.78411	Fungal pheromone STE3 GPCR ; Pheromone B alpha-1 receptor ; Fungal pheromone STE3 GPCR
jgi|Pismi1|677994|	677865	17	A		X				x		1.23761		1.51095		0.39887		2.17211		1.22086		0.32229		1.75508		0.263987		1.43758	up	5.44566	89.6624	128.897	73.4421	59.3418	23.6697	C2 calcium-dependent membrane targeting ; C2 calcium/lipid-binding region, CaLB
jgi|Pismi1|11949|	11820	73	A		X				x		1.4595		0.809912		0.161151		0.946499		0.554922		0.110415		0.648507		0.198973		1.16864	up	5.87337	4.23839	4.95317	7.63781	5.23315	0.843326
jgi|Pismi1|671867|	671738	110	A		X				x		1.6487		1.38748		0.181473		1.9849		0.84156		0.110071		1.20392		0.130794		1.43058	up	10.9377	9.15232	13.0931	10.8754	6.59638	1.19706
jgi|Pismi1|538512|	538383	86	A		X				x		1.98131		1.506		0.534518		3.01831		0.760103		0.26978		1.52339		0.354925		2.00419	up	5.64678	42.8718	85.923	56.4026	28.4673	15.2163
jgi|Pismi1|687062|	686933	96	A		X				x		2.17975		1.81027		0.484281		2.72838		0.830492		0.222172		1.25169		0.267519		1.50717	up	5.63388	4.42374	6.66732	5.32665	2.44369	1.18343
jgi|Pismi1|560906|	560777	85	A		X				x		2.20231		1.62059		0.618421		3.13382		0.735856		0.280805		1.42297		0.381603		1.93376	up	5.06746	58.2442	112.63	79.1515	35.9402	22.2262
jgi|Pismi1|673638|	673509	392	C		X				x		2.29739		2.65227		0.771039		4.63022		1.15447		0.335615		2.01542		0.290709		1.74576	up	6.00517	130.951	228.608	113.429	49.3731	38.0686
jgi|Pismi1|689814|	689685	104	A		X				x		2.40944		1.78071		0.366384		2.40926		0.739055		0.152062		0.999924		0.205752		1.35298	up	6.57578	9.7065	13.1327	13.1337	5.45091	1.99713
jgi|Pismi1|671583|	671454	407	C		X				x		2.50078		4.53545		1.71007	up	5.42896		1.81361		0.683812		2.1709		0.377045		1.19701		3.17471	149.637	179.116	82.5076	32.9927	56.4197
jgi|Pismi1|467497|	467368	383	C		X				x		2.58851		3.96169		0.495731		3.47008		1.53049		0.191512		1.34057		0.125131		0.875907	up	6.99991	4.55758	3.99202	2.97786	1.15041	0.570296
jgi|Pismi1|688413|	688284	320	C		X				x		2.89277		8.45912		0.352864		2.26993		2.92422		0.121981		0.784689		0.0417141		0.268341	up	6.43286	127.19	34.1303	43.4953	15.0359	5.30562
jgi|Pismi1|14227|	14098	371	C		X				x		3.1294		3.50863		0.711817		4.08951		1.12118		0.227461		1.3068		0.202876		1.16556	up	5.74517	113.758	132.592	101.463	32.4225	23.0789	Mg2+ transporter protein, CorA-like
jgi|Pismi1|8899|	8770	409	C		X				x		3.17906		4.90376		1.16795	up	5.08478		1.54252		0.367389		1.59946		0.238175		1.03692		4.35359	63.0291	65.3559	40.8611	12.8532	15.0119
jgi|Pismi1|686631|	686502	394	C		X				x		3.53171		3.93909		1.43466	up	6.46167		1.11535		0.406221		1.82961		0.364211		1.6404		4.50398	8.98376	14.7369	8.05468	2.28067	3.27198
jgi|Pismi1|678871|	678742	357	C		X				x		3.60473		17.0777		1.08684		7.66486		4.73758		0.301504		2.12633		0.063641		0.448823	up	7.05243	205.691	92.3189	43.4169	12.0444	13.0904
jgi|Pismi1|97269|	97140	358	C		X				x		3.63083		12.1302		0.909009	up	8.80932		3.34088		0.250358		2.42625		0.0749377		0.726231	up	9.69113	81.0707	58.8761	24.2663	6.68338	6.07525	Fungal transcriptional regulatory protein, N-terminal ; Fungal transcriptional regulatory protein, N-terminal ; Fungal transcriptional regulatory protein, N-terminal ; Fungal transcriptional regulatory protein, N-terminal ; Fungal transcriptional regulatory protein, N-terminal ; Fungal transcriptional regulatory protein, N-terminal
jgi|Pismi1|585182|	585053	167	B		X				x		4.00582		3.05846		1.44777	up	5.84493		0.763503		0.361415		1.45911		0.473364		1.91107		4.03721	37.1108	70.9213	48.6059	12.1338	17.5669
jgi|Pismi1|685119|	684990	256	B		X				x		4.22066		3.11431		0.714337		3.8706		0.737873		0.169248		0.91706		0.229373		1.24284	up	5.41844	10.3434	12.8552	14.0179	3.32125	2.37249
jgi|Pismi1|441811|	441682	166	B		X				x		4.35882		2.82243		1.68	up	5.10524		0.647522		0.385425		1.17124		0.595231		1.80881		3.03884	5.10012	9.22515	7.87637	1.80699	3.03575
jgi|Pismi1|683499|	683370	402	C		X				x		4.43128		8.22402		0.999047	up	10.7079		1.8559		0.225453		2.41644		0.121479		1.30203	up	10.7181	908.847	1183.35	489.707	110.511	110.406	BTB/POZ-like ; BTB/POZ fold
jgi|Pismi1|690957|	690828	253	B		X				x		4.8414		2.57375		0.773613	up	6.35711		0.531614		0.159791		1.31307		0.300578		2.46998	up	8.21743	2.35103	5.807	4.42245	0.913465	0.706669
jgi|Pismi1|673789|	673660	413	C		X				x		5.0892		7.65848		2.23375	up	6.25925		1.50485		0.438919		1.22991		0.29167		0.817296		2.80213	11.7335	9.58971	7.79709	1.53209	3.42229
jgi|Pismi1|684292|	684163	142	A		X				x		5.41562		2.2507		0.563653		4.20858		0.415593		0.104079		0.777119		0.250435		1.8699	up	7.46662	6.69225	12.5138	16.1029	2.97341	1.67597
jgi|Pismi1|683914|	683785	84	A		X				x		5.98405		1.47051		0.430505		2.99823		0.245738		0.0719421		0.501038		0.29276		2.03891	up	6.96445	8.66461	17.6664	35.2596	5.89226	2.53665
jgi|Pismi1|671923|	671794	139	A		X				x		6.26905		1.62945		0.684401		4.37102		0.25992		0.109171		0.697238		0.420019		2.68251	up	6.38663	4.30707	11.5537	16.5707	2.64326	1.80905
jgi|Pismi1|683561|	683432	391	C		X				x		6.41704		11.3395		0.577285		12.6483		1.76709		0.0899612		1.97105		0.0509094		1.11542	up	21.91	175.848	196.146	99.5132	15.5076	8.95233
jgi|Pismi1|509124|	508995	254	B		X				x		6.59654		3.73276		0.959738	up	10.6275		0.565866		0.145491		1.61107		0.257112		2.84709	up	11.0733	8.66196	24.6614	15.3074	2.32052	2.22709
jgi|Pismi1|365629|	365500	298	B		X				x		9.89068		5.75496		0.931288	up	11.4079		0.581857		0.0941582		1.1534		0.161824		1.98228	up	12.2496	267.392	530.045	459.55	46.4629	43.2704
jgi|Pismi1|672427|	672298	42	A		X				x		10.0698		3.49221		2.16332	up	5.90207		0.346799		0.214832		0.586115		0.61947		1.69007		2.72825	6.67201	11.2762	19.2388	1.91054	4.13311
jgi|Pismi1|687125|	686996	299	B		X				x		11.3107		6.65028		0.968851	up	13.2971		0.587966		0.0856581		1.17562		0.145686		1.99947	up	13.7246	429.202	858.179	729.978	64.5389	62.5286
jgi|Pismi1|344944|	344815	291	B		X				x		12.3337		5.37889		0.793249		7.07649		0.436115		0.0643157		0.573754		0.147474		1.3156	up	8.9209	15.2774	20.099	35.0306	2.84024	2.25302
jgi|Pismi1|360443|	360314	47	A	X					x		35.2459	up	53.1883		7.82693		40.5155		1.50906		0.222066		1.14951	down	0.147155		0.761737		5.17643	3.70741	2.82407	2.45676	0.0697035	0.545564
jgi|Pismi1|236191|	236062	69	A	X					x		3.30924		1.68583		0.198007		1.50302		0.509431		0.0598346		0.454188	down	0.117454		0.891559		7.59072	4.12087	3.674	8.08916	2.44442	0.484012
jgi|Pismi1|678332|	678203	101	A	X					x		4.84552		4.01972		0.340137		4.84027		0.829574		0.0701961		0.998917	down	0.084617		1.20413		14.2304	4.14064	4.98588	4.99128	1.03008	0.350369	DNA/RNA helicase, DEAD/DEAH box type, N-terminal ; DNA/RNA helicase, C-terminal ; DEAD-like helicase, N-terminal ; DNA/RNA helicase, C-terminal ; DNA helicase, ATP-dependent, RecQ type ; Helicase, superfamily 1 and 2, ATP-binding ; DNA/RNA helicase, C-terminal	ATP-dependent DNA helicase	Replication, recombination and repair	INFORMATION STORAGE AND PROCESSING
jgi|Pismi1|691089|	690960	25	A	X					x		0.769035		2.25371		0.103076		1.67861		2.93057		0.134033		2.18275	down	0.0457361		0.744819		16.2852	4.57972	3.41106	1.56274	2.03208	0.209458
jgi|Pismi1|675243|	675114	434	C	X					x		5.15043		12.2308		0.93525		7.39704		2.37472		0.181587		1.4362	down	0.0764666		0.604786		7.90915	5.40991	3.27184	2.27812	0.442317	0.413677
jgi|Pismi1|440758|	440629	49	A	X					x		1.81947		2.27422		0.421636		1.92376		1.24994		0.231736		1.05732	down	0.185398		0.845901		4.56261	5.86045	4.95736	4.6886	2.57691	1.08652
jgi|Pismi1|566490|	566361	365	C	X					x		3.34679		4.06942		0.775459		3.58898		1.21592		0.231702		1.07236	down	0.190558		0.881938		4.62819	6.1301	5.40637	5.04154	1.50638	1.16814
jgi|Pismi1|544263|	544134	8	A	X					x		4.13178	up	5.15858		1.85256		2.21155		1.24851		0.448369		0.535252		0.359123		0.428712		1.19378	8.12884	3.48493	6.51082	1.57579	2.91925
jgi|Pismi1|689931|	689802	55	A	X					x		2.70037		3.21917		0.616666		2.47758		1.19212		0.228364		0.917496	down	0.19156		0.769632		4.0177	9.5517	7.35129	8.01234	2.96713	1.82973
jgi|Pismi1|508553|	508424	420	C	X					x		4.43231		4.88041		0.941326		3.47183		1.1011		0.212378		0.7833	down	0.192878		0.71138		3.68823	9.71218	6.90905	8.82044	1.99003	1.87327
jgi|Pismi1|203914|	203785	422	C	X					x		8.50216	up	7.33915		1.20777		6.88523		0.86321		0.142054		0.809822	down	0.164565		0.938151		5.70078	10.3134	9.67552	11.9477	1.40526	1.69723		von Willebrand factor and related coagulation proteins	Extracellular structures	CELLULAR PROCESSES AND SIGNALING
jgi|Pismi1|476739|	476610	48	A	X					x		1.70142		2.0751		0.345032		1.55895		1.21963		0.20279		0.916262	down	0.166272		0.751262		4.51827	13.0027	9.76845	10.6612	6.26605	2.16199
jgi|Pismi1|688566|	688437	19	A	X					x		0.501086		1.52394		0.218995		1.47937		3.04126		0.437041		2.95232	down	0.143704		0.970754		6.75524	13.7042	13.3034	4.50609	8.99263	1.96934
jgi|Pismi1|672297|	672168	52	A	X					x		1.75659		2.74309		0.514739		1.86034		1.5616		0.293033		1.05906	down	0.187649		0.678192		3.61415	14.3536	9.73451	9.19162	5.23265	2.69345
jgi|Pismi1|691036|	690907	325	C	X					x		2.64288	up	5.70148		1.32715		3.67265		2.15729		0.502161		1.38964		0.232774		0.644157		2.76731	18.0915	11.6538	8.3862	3.17313	4.21122
jgi|Pismi1|688087|	687958	418	C	X					x		3.57267	up	5.15542		1.08763		3.20588		1.44301		0.304432		0.897334		0.210969		0.621847		2.94757	18.7703	11.6723	13.0077	3.6409	3.95996
jgi|Pismi1|686321|	686192	343	C	X					x		1.56578		4.3811		0.759741		3.19036		2.79803		0.485215		2.03755	down	0.173413		0.72821		4.19927	19.87	14.4696	7.10144	4.5354	3.44573
jgi|Pismi1|679338|	679209	435	C	X					x		7.822	up	16.0883		1.62651		13.0702		2.05681		0.207941		1.67095	down	0.101099		0.812401		8.0357	22.4613	18.2476	10.9205	1.39612	2.27081
jgi|Pismi1|689546|	689417	21	A	X					x		0.869111		1.03519		0.193534		1.0554		1.19109		0.222681		1.21434	down	0.186955		1.01952		5.45327	26.8307	27.3543	22.5261	25.9185	5.01613
jgi|Pismi1|477354|	477225	331	C	X					x		2.87774	up	7.44367		1.68305		4.37048		2.58663		0.584849		1.51872		0.226104		0.58714		2.59677	27.8013	16.3232	10.7481	3.73489	6.28599
jgi|Pismi1|86382|	86253	354	C	X					x		3.19204	up	11.361		0.884347		6.19659		3.55916		0.277048		1.94127	down	0.0778408		0.545428		7.00697	29.4568	16.0666	8.27633	2.59281	2.29294
jgi|Pismi1|675302|	675173	387	C	X					x		3.61091		4.83259		0.587135		4.72581		1.33833		0.162601		1.30876	down	0.121495		0.977904		8.04894	31.288	30.5967	23.3783	6.47437	3.80133
jgi|Pismi1|38777|	38648	10	A	X					x		5.03502	up	5.18659		1.28863		0.866273		1.0301		0.255933		0.172049		0.248454		0.167022		0.672243	32.3499	5.40314	31.4046	6.23722	8.03748
jgi|Pismi1|47367|	47238	351	C	X					x		2.34546	up	7.23628		0.943047		4.11853		3.08523		0.402073		1.75596	down	0.130322		0.56915		4.36726	38.4319	21.8736	12.4568	5.31101	5.00853
jgi|Pismi1|683932|	683803	425	C	X					x		2.83368		4.86094		0.861595		3.91712		1.71542		0.304055		1.38234	down	0.177249		0.805836		4.54636	38.7009	31.1866	22.5606	7.96161	6.85968
jgi|Pismi1|95289|	95160	339	C	X					x		1.64921		3.74061		0.494805		2.09325		2.26812		0.300025		1.26924	down	0.132279		0.559601		4.23046	42.1571	23.5912	18.5868	11.2701	5.57651	CbxX/CfqX ; AAA ATPase, core ; AAA+ ATPase, core	Helicases	Replication, recombination and repair	INFORMATION STORAGE AND PROCESSING
jgi|Pismi1|674021|	673892	4	A	X					x		1.87974	up	5.28222		1.66697		1.89257		2.81008		0.886807		1.00682		0.31558		0.35829		1.13534	42.9718	15.3964	15.292	8.13518	13.5611
jgi|Pismi1|22531|	22402	415	C	X					x		5.50134	up	6.46		1.96113		7.42964		1.17426		0.356481		1.35051		0.30358		1.1501		3.78846	43.4038	49.9187	36.9627	6.71886	13.1765	Cerato-platanin ; Barwin-related endoglucanase
jgi|Pismi1|11120|	10991	381	C	X					x		2.25431		3.10007		0.556531		3.03393		1.37517		0.246874		1.34584	down	0.179522		0.978666		5.4515	45.4717	44.5016	33.0662	14.668	8.16318		RNA helicase nonsense mRNA reducing factor (pNORF1)	RNA processing and modification	INFORMATION STORAGE AND PROCESSING
jgi|Pismi1|14651|	14522	346	C	X					x		2.24786	up	6.07135		0.745674		3.391		2.70094		0.331726		1.50854	down	0.122818		0.558525		4.54757	46.3213	25.8716	17.15	7.62948	5.6891	Dynamin, GTPase region ; Dynamin, GTPase region ; Dynamin GTPase effector ; Dynamin, GTPase region ; Dynamin GTPase effector	Vacuolar sorting protein VPS1, dynamin, and related proteins	General function prediction only	POORLY CHARACTERIZED
jgi|Pismi1|371323|	371194	348	C	X					x		1.94715	up	5.58303		1.02455		3.09231		2.86729		0.526182		1.58813	down	0.183512		0.553876		3.01821	47.4301	26.2704	16.5418	8.4954	8.70398	Zinc finger, MYND-type ; Zinc finger, MYND-type ; Zinc finger, MYND-type	Ubiquitin C-terminal hydrolase	Posttranslational modification, protein turnover, chaperones	CELLULAR PROCESSES AND SIGNALING
jgi|Pismi1|680517|	680388	318	C	X					x		2.20235		4.79456		0.73534		2.3358		2.17702		0.333888		1.06059	down	0.15337		0.487176		3.17648	48.0024	23.3856	22.0496	10.0119	7.36211	Aldehyde dehydrogenase, conserved site
jgi|Pismi1|676610|	676481	326	C	X					x		3.14405	up	6.16459		1.34297		4.34397		1.96071		0.427146		1.38165		0.217852		0.704665		3.2346	48.3415	34.0646	24.6551	7.84181	10.5313	Major facilitator superfamily MFS-1 ; Major facilitator superfamily ; MFS general substrate transporter	Permease of the major facilitator superfamily	Carbohydrate transport and metabolism	METABOLISM
jgi|Pismi1|109197|	109068	345	C	X					x		1.95456		4.69801		0.738046		3.25568		2.40362		0.377603		1.66569	down	0.157098		0.692993		4.41122	54.0898	37.4838	22.5035	11.5133	8.49738	IQ calmodulin-binding region ; Helicase, superfamily 1, UvrD-related
jgi|Pismi1|690797|	690668	13	A	X					x		1.06913		2.73498		0.370508		1.12394		2.55812		0.34655		1.05126	down	0.13547		0.41095		3.03351	54.6157	22.4444	21.3499	19.9694	7.39881
jgi|Pismi1|685931|	685802	15	A	X					x		0.820154		2.07175		0.367914		0.686162		2.52604		0.448591		0.836625	down	0.177587		0.3312		1.865	55.126	18.2577	21.8231	26.6085	9.78964	Glycoside hydrolase, family 37 ; Glycoside hydrolase, family 37 ; Glycoside hydrolase, family 37 ; Six-hairpin glycosidase-like	Neutral trehalase	Carbohydrate transport and metabolism	METABOLISM
jgi|Pismi1|569060|	568931	324	C	X					x		2.49997	up	5.28659		1.33362		3.4931		2.11466		0.533453		1.39726		0.252264		0.660747		2.61927	57.0937	37.7245	26.999	10.7997	14.4027	Metallophosphoesterase ; Purple acid phosphatase-like, N-terminal	Purple acid phosphatase	Carbohydrate transport and metabolism	METABOLISM
jgi|Pismi1|686322|	686193	341	C	X					x		1.70492		4.11763		0.782736		3.1178		2.41515		0.459105		1.82871	down	0.190094		0.757184		3.98322	60.2514	45.6214	24.9473	14.6326	11.4534
jgi|Pismi1|676357|	676228	319	C	X					x		2.67075		4.73665		0.832997		2.18254		1.77353		0.311896		0.817201	down	0.175862		0.460777		2.62011	60.9795	28.098	34.3831	12.874	10.724
jgi|Pismi1|34478|	34349	317	C	X					x		1.87942		3.91461		0.702651		1.88223		2.08289		0.373866		1.0015	down	0.179494		0.480822		2.67876	65.255	31.376	31.3291	16.6696	11.7129
jgi|Pismi1|479735|	479606	53	A	X					x		2.21191		3.08116		0.51557		2.12949		1.39299		0.233088		0.962735	down	0.16733		0.691131		4.13035	69.6387	48.1295	49.9925	22.6014	11.6526	Alg9-like mannosyltransferase	Putative alpha 1,2 mannosyltransferase	Carbohydrate transport and metabolism	METABOLISM
jgi|Pismi1|92356|	92227	427	C	X					x		3.44681	up	6.45177		0.859429		3.9473		1.87181		0.24934		1.1452	down	0.133208		0.611817		4.59294	69.777	42.6907	37.2778	10.8152	9.29487
jgi|Pismi1|108607|	108478	353	C	X					x		2.46817		7.8806		0.946591		4.17758		3.19289		0.383519		1.69258	down	0.120117		0.530109		4.41329	72.7504	38.5657	22.7851	9.23158	8.73853	Zinc finger, MYND-type ; Zinc finger, MYND-type ; Zinc finger, MYND-type	Ubiquitin C-terminal hydrolase	Posttranslational modification, protein turnover, chaperones	CELLULAR PROCESSES AND SIGNALING
jgi|Pismi1|317384|	317255	428	C	X					x		2.86309	up	7.47083		0.764825		3.43783		2.60936		0.267133		1.20074	down	0.102375		0.460167		4.49492	76.7248	35.3062	29.4037	10.2699	7.85469
jgi|Pismi1|65466|	65337	350	C	X					x		2.06748	up	6.63656		0.81897		3.5188		3.20997		0.39612		1.70197	down	0.123403		0.530214		4.29661	77.194	40.9293	24.0482	11.6316	9.52595	Homeobox ; Homeobox ; Homeobox ; Homeobox ; Homeobox ; Homeodomain-like	Transcription factor, contains HOX domain	General function prediction only	POORLY CHARACTERIZED
jgi|Pismi1|679137|	679008	29	A	X					x		1.6348		4.14999		0.328174		2.74165		2.53853		0.200742		1.67706	down	0.0790782		0.660641		8.35428	78.07	51.5762	30.754	18.8121	6.17363		Splicing coactivator SRm160/300, subunit SRm160 (contains PWI domain)	RNA processing and modification	INFORMATION STORAGE AND PROCESSING
jgi|Pismi1|113264|	113135	344	C	X					x		1.46626		3.71848		0.649031		3.30559		2.53603		0.442644		2.25443	down	0.174542		0.888962		5.09311	78.6443	69.9118	31.0108	21.1496	13.7267
jgi|Pismi1|447702|	447573	6	A	X					x		3.46897	up	6.71607		3.44973		4.29463		1.93604		0.994455		1.23802		0.513653		0.639456		1.24492	82.8964	53.0086	42.8174	12.343	42.58	ABC transporter-like ; ABC transporter-like ; ABC-2 type transporter ; CDR ABC transporter ; AAA+ ATPase, core ; ABC transporter-like ; ABC transporter-like	Pleiotropic drug resistance proteins (PDR1-15), ABC superfamily	Secondary metabolites biosynthesis, transport and catabolism	METABOLISM
jgi|Pismi1|654047|	653918	12	A	X					x		1.15333		2.45287		0.440806		1.35617		2.12677		0.382203		1.17587	down	0.17971		0.55289		3.07657	87.2829	48.2579	41.0401	35.5839	15.6856	Fungal transcriptional regulatory protein, N-terminal ; Fungal specific transcription factor ; Fungal transcriptional regulatory protein, N-terminal ; Fungal transcriptional regulatory protein, N-terminal	SWI-SNF chromatin-remodeling complex protein	Chromatin structure and dynamics	INFORMATION STORAGE AND PROCESSING
jgi|Pismi1|86812|	86683	5	A	X					x		2.86016	up	5.60547		2.35028		4.16292		1.95985		0.821732		1.45548		0.419284		0.742652		1.77124	90.1067	66.918	45.9764	16.0748	37.7803	RTA1 like protein
jgi|Pismi1|483805|	483676	321	C	X					x		2.12447	up	5.70003		1.24243		2.55434		2.68304		0.58482		1.20234		0.21797		0.448128		2.05592	91.356	40.9392	34.0495	16.0273	19.9128		Chitinase	Carbohydrate transport and metabolism	METABOLISM
jgi|Pismi1|568082|	567953	424	C	X					x		2.41857		3.78386		0.723158		3.02409		1.5645		0.299003		1.25036	down	0.191116		0.799206		4.18178	95.2639	76.1355	60.8908	25.1764	18.2065
jgi|Pismi1|157552|	157423	332	C	X					x		4.0728	up	14.6189		1.82556		6.87502		3.58939		0.448233		1.68803	down	0.124877		0.470285		3.76597	98.3354	46.2456	27.3962	6.72662	12.2799
jgi|Pismi1|687806|	687677	399	C	X					x		5.17389	up	6.74248		0.996584		9.53183		1.30318		0.192618		1.8423	down	0.147807		1.4137		9.5645	99.144	140.16	76.0788	14.7044	14.6541
jgi|Pismi1|678425|	678296	111	A	X					x		4.15312		6.48869		0.0967548		7.36672		1.56237		0.0232969		1.77378	down	0.0149113		1.13532		76.1381	108.313	122.969	69.3261	16.6925	1.61508
jgi|Pismi1|148460|	148331	333	C	X					x		1.32832		4.06229		0.562573		2.18453		3.05823		0.423524		1.64459	down	0.138487		0.537759		3.88311	127.505	68.5668	41.6923	31.3874	17.6577		Serine/threonine protein kinase	Signal transduction mechanisms	CELLULAR PROCESSES AND SIGNALING
jgi|Pismi1|678651|	678522	401	C	X					x		8.85591	up	12.1696		1.06231		15.3408		1.37418		0.119955		1.73227	down	0.0872922		1.26058		14.441	143.978	181.496	104.774	11.8309	12.5681
jgi|Pismi1|671170|	671041	20	A	X					x		0.501461		1.57018		0.157436		1.69391		3.13122		0.313955		3.37794	down	0.100266		1.07879		10.7593	144.516	155.903	46.1534	92.0379	14.4901	Cyclin-like F-box
jgi|Pismi1|680812|	680683	2	A	X					x		0.290866		0.498067		0.0975607		0.493091		1.71236		0.335415		1.69525	down	0.195879		0.99001		5.05419	152.107	150.587	88.829	305.395	29.7946
jgi|Pismi1|148488|	148359	27	A	X					x		1.22504		2.98973		0.498854		2.56805		2.44051		0.407214		2.0963	down	0.166856		0.858957		5.14789	160.173	137.582	65.631	53.5745	26.7259
jgi|Pismi1|684602|	684473	338	C	X					x		1.00671		5.69595		0.428177		2.67488		5.65797		0.425323		2.65705	down	0.0751723		0.469611		6.24713	168.174	78.9766	29.7235	29.5253	12.6421
jgi|Pismi1|98086|	97957	28	A	X					x		1.17922		2.82616		0.409292		2.23716		2.39663		0.347086		1.89714	down	0.144822		0.791588		5.46592	177.031	140.136	73.8667	62.6402	25.6381	G protein alpha subunit, helical insertion ; Guanine nucleotide binding protein (G-protein), alpha subunit ; Guanine nucleotide binding protein (G-protein), alpha subunit ; G protein alpha subunit, helical insertion	G-protein alpha subunit (small G protein superfamily)	Signal transduction mechanisms	CELLULAR PROCESSES AND SIGNALING
jgi|Pismi1|197025|	196896	337	C	X					x		1.71247	up	6.96537		0.689775		2.77904		4.06744		0.402795		1.62282	down	0.0990292		0.398979		4.0289	177.108	70.6622	43.5428	25.4268	17.5388
jgi|Pismi1|26696|	26567	352	C	X					x		2.33952	up	7.42431		0.935688		4.19363		3.17343		0.399949		1.79252	down	0.12603		0.564852		4.48187	184.644	104.297	58.1844	24.8702	23.2708
jgi|Pismi1|687814|	687685	334	C	X					x		1.4478		4.54248		0.648562		2.76653		3.1375		0.447963		1.91084	down	0.142777		0.609034		4.26563	188.057	114.533	59.9385	41.3996	26.8502		Splicing coactivator SRm160/300, subunit SRm160 (contains PWI domain)	RNA processing and modification	INFORMATION STORAGE AND PROCESSING
jgi|Pismi1|25125|	24996	14	A	X					x		0.736207		2.32679		0.257268		1.04021		3.16051		0.34945		1.41293	down	0.110568		0.447058		4.04329	192.266	85.9538	60.8338	82.6314	21.2584	Glycoside hydrolase, family 37 ; Glycoside hydrolase, family 37 ; Six-hairpin glycosidase-like	Neutral trehalase	Carbohydrate transport and metabolism	METABOLISM
jgi|Pismi1|681779|	681650	426	C	X					x		2.51106		4.64457		0.802647		2.75889		1.84965		0.319645		1.0987	down	0.172814		0.594004		3.43724	199.452	118.475	107.832	42.943	34.468	High mobility group box, HMG1/HMG2 ; High mobility group box, HMG1/HMG2 ; High mobility group box, HMG1/HMG2 ; Major intrinsic protein ; High mobility group box, HMG	HMG-box transcription factor	Transcription	INFORMATION STORAGE AND PROCESSING
jgi|Pismi1|156895|	156766	400	C	X					x		6.01873	up	8.48575		1.10981		11.776		1.40989		0.184393		1.95656	down	0.130785		1.38774		10.6108	207.955	288.588	147.498	24.5064	27.1975	BTB/POZ-like ; BTB/POZ fold
jgi|Pismi1|443335|	443206	336	C	X					x		1.60174	up	5.36024		0.730535		2.26901		3.34651		0.456088		1.41659	down	0.136288		0.423304		3.10596	229.291	97.0597	68.5163	42.7762	31.2495	Cyclin-like F-box
jgi|Pismi1|86875|	86746	51	A	X					x		1.97978		3.03271		0.578575		2.42152		1.53184		0.292242		1.22313	down	0.190778		0.798467		4.18532	234.04	186.873	152.783	77.1718	44.6497	Heat shock factor (HSF)-type, DNA-binding ; Heat shock factor (HSF)-type, DNA-binding ; Heat shock factor (HSF)-type, DNA-binding ; Heat shock factor (HSF)-type, DNA-binding	Heat shock transcription factor	Transcription	INFORMATION STORAGE AND PROCESSING
jgi|Pismi1|17138|	17009	342	C	X					x		1.49088		4.10333		0.766896		3.11389		2.75229		0.514392		2.08863	down	0.186896		0.758868		4.06038	248.135	188.302	90.1557	60.4715	46.3754
jgi|Pismi1|684536|	684407	16	A	X					x		1.06482		4.85096		0.428722		0.916201		4.55568		0.402626		0.860432	down	0.0883788	down	0.18887		2.13705	257.795	48.6897	56.5875	53.1431	22.7836
jgi|Pismi1|675061|	674932	323	C	X					x		3.06301	up	6.55875		1.57139		3.45091		2.14128		0.513021		1.12664		0.239587		0.526153		2.19608	276.746	145.611	129.243	42.1949	66.3047
jgi|Pismi1|373892|	373763	322	C	X					x		2.88312	up	6.99962		1.08044		3.00664		2.4278		0.374748		1.04284	down	0.154357		0.429543		2.78278	280.669	120.56	115.607	40.0978	43.3233	Fungal transcriptional regulatory protein, N-terminal	RNA polymerase II, large subunit	Transcription	INFORMATION STORAGE AND PROCESSING
jgi|Pismi1|262067|	261938	33	A	X					x		0.626048		4.14507		0.624239		2.35641		6.62102		0.997111		3.76394	down	0.150598		0.568484		3.77485	304.149	172.903	45.9368	73.3759	45.8041	Oligopeptide transporter OPT superfamily ; Tetrapeptide transporter, OPT1/isp4 ; Oligopeptide transporter OPT superfamily	Sexual differentiation process protein ISP4	Signal transduction mechanisms	CELLULAR PROCESSES AND SIGNALING
jgi|Pismi1|673227|	673098	388	C	X					x		3.75344	up	5.62993		0.527275		5.94548		1.49994		0.140478		1.58401	down	0.0936556		1.05605		11.2759	377.03	398.162	251.363	66.9687	35.3109
jgi|Pismi1|677979|	677850	327	C	X					x		2.69757	up	5.72029		1.05635		3.82536		2.12054		0.391594		1.41808	down	0.184668		0.668736		3.6213	462.431	309.245	218.073	80.8406	85.3961
jgi|Pismi1|675063|	674934	411	C	X					x		2.99679	up	5.00396		1.39515		4.37034		1.66978		0.465549		1.45834		0.27881		0.873375		3.13251	587.359	512.985	351.759	117.379	163.761		RNA polymerase II, large subunit	Transcription	INFORMATION STORAGE AND PROCESSING
jgi|Pismi1|95901|	95772	349	C	X					x		2.19821	up	8.36313		1.07923		4.04862		3.80452		0.490959		1.84178	down	0.129046		0.484104		3.7514	723.251	350.128	190.103	86.4809	93.3327	Major facilitator superfamily MFS-1 ; Major facilitator superfamily ; MFS general substrate transporter	Predicted transporter (major facilitator superfamily)	General function prediction only	POORLY CHARACTERIZED
jgi|Pismi1|409052|	408923	347	C	X					x		2.15265		4.7395		0.766849		5.14513		2.20171		0.356235		2.39014	down	0.1618		1.08558		6.70944	768.349	834.107	348.979	162.116	124.318
