# Supplementary material for: The transcriptional landscape of basidiosporogenesis in mature Pisolithus microcarpus basidiocarp
Source: BMC Genomics. 2017 Feb 14;18:157. doi: 10.1186/s12864-017-3545-5 (PMC5310086; doi:10.1186/s12864-017-3545-5)
Supplement: Additional file 5: Table S3. — List of genes from cell cycle, cytoskeleton and nuclear structure. UP: Unconsolidated peridioles, YP: young peridioles, MP: Mature peridioles, IS: Internal spores and FS: Free spores. (XLSX 427 kb) [file 12864_2017_3545_MOESM5_ESM.xlsx]

## Sheet: Legend
Additional file 5: Table S3. List of genes from cell cycle, cytoskeleton and nuclear structure. UP: Unconsolidated peridioles, YP: young peridioles, MP: Mature peridioles, IS: Internal spores and FS: Free spores.

## Sheet: Table S3
Protein ID	regulated	Fold change>5,FDR<0.05	ratioMPvsIS	Fold change>5,FDR<0.05	ratioUPvsIS	Fold change>5,FDR<0.05	ratio FSvsIS	Fold change>5,FDR<0.05	ratioYP vs IS	Fold change>5,FDR<0.05	ratio UP vs MP	Fold change>5,FDR<0.05	ratio FS vs MP	Fold change>5,FDR<0.05	ratio YP vs MP	Fold change>5,FDR<0.05	ratio FS vs UP	Fold change>5,FDR<0.05	ratio YP vs UP	Fold change>5,FDR<0.05	ratio YP vs FS	UP - RPKM Mean	YP - RPKM Means	MP - RPKM Means	IS - RPKM Mean	FS - RPKM Mean	Gene Ontology (GO)	InterPro (IPR)	kogdefline	kogClass	kogGroup
657831	x		8.68414		0.947989		0.945292		2.69768		0.109163	down	0.108853		0.310644		0.997156		2.84568		2.8538	8.88055	25.2712	81.3512	9.36779	8.8553	protein kinase activity ; ATP binding ; protein amino acid phosphorylation ; protein-tyrosine kinase activity ; protein serine/threonine kinase activity ; phosphofructokinase activity ; phosphorylase kinase regulator activity ; cobinamide kinase activity ; phosphatidylinositol phosphate kinase activity ; cyclin-dependent protein kinase regulator activity ; phenol kinase activity ; cyclin-dependen…	Protein kinase, core ; Serine/threonine protein kinase-related ; Tyrosine protein kinase ; Serine/threonine protein kinase ; Protein kinase, core ; Protein kinase ATP binding, conserved site ; Serine/threonine protein kinase, active site ; Protein kinase-like	Serine/threonine protein kinase	Cell cycle control, cell division, chromosome partitioning	METABOLISM
587332	x		3.05907		2.39192		0.723914		4.047		0.781908		0.236645		1.32295		0.30265		1.69195	up	5.59044	55.7535	94.332	71.3043	23.3091	16.8738	glucan 1,4-alpha-glucosidase activity	Inner centromere protein, ARK binding region	Inner centromere protein (INCENP), C-terminal domain	Cell cycle control, cell division, chromosome partitioning	METABOLISM
71460	x		3.11243		1.40576		0.367309		2.23631		0.451661	down	0.118014		0.718509		0.261288		1.59082	up	6.08836	12.7238	20.2412	28.1711	9.05115	3.32457	protein binding ; zinc ion binding ; ubiquitin-protein ligase activity ; regulation of ubiquitin-protein ligase activity ; regulation of ubiquitin-protein ligase activity during meiotic cell cycle ; positive regulation of ubiquitin-protein ligase activity ; negative regulation of ubiquitin-protein ligase activity	Zinc finger, RING-type	Anaphase-promoting complex (APC), subunit 11	Cell cycle control, cell division, chromosome partitioning	METABOLISM
116413	x	up	7.13833		3.6334		0.943945	up	6.24984		0.508998	down	0.132236		0.875533		0.259797		1.72011	up	6.62098	34.3628	59.1078	67.5107	9.4575	8.92736	ubiquitin-protein ligase activity ; regulation of ubiquitin-protein ligase activity ; regulation of ubiquitin-protein ligase activity during meiotic cell cycle ; positive regulation of ubiquitin-protein ligase activity ; negative regulation of ubiquitin-protein ligase activity		Anaphase-promoting complex (APC), subunit 11	Cell cycle control, cell division, chromosome partitioning	METABOLISM
678724	x	up	8.57447	up	5.6492		1.32374	up	7.56664		0.65884	down	0.154382		0.882462		0.234324		1.33942	up	5.7161	26.9684	36.1219	40.9331	4.77384	6.31933	nucleus ; mitosis ; chromosome condensation ; binding ; DNA ligase (ATP) activity	HEAT ; Non-SMC condensin subunit, XCAP-D2/Cnd1 ; Armadillo-type fold	Chromosome condensation complex Condensin, subunit D2	Cell cycle control, cell division, chromosome partitioning	METABOLISM
102299	x		1.59352		0.460728		2.64504		0.879164		0.289125		1.65987		0.55171	up	5.74101		1.90821		0.332382	1.4278	2.72454	4.93835	3.09901	8.19702			DNA helicase PIF1/RRM3	Cell cycle control, cell division, chromosome partitioning	METABOLISM
101207	x	up	11.255		6.27199		0.452334	up	6.53761		0.557262	down	0.0401896		0.580862	down	0.0721197		1.04235	up	14.4531	11.3009	11.7795	20.2793	1.8018	0.815017			DNA helicase PIF1/RRM3	Cell cycle control, cell division, chromosome partitioning	METABOLISM
41103	x	up	7.08944		5.68547		1.91272		6.34348		0.801964		0.269799		0.894778		0.336423		1.11573		3.31646	21.8702	24.4013	27.2708	3.84668	7.35763			Microtubule-associated protein dynactin DCTN1/Glued	Cell cycle control, cell division, chromosome partitioning	METABOLISM
681765	x		0.198516		0.101337		2.00132		0.104327		0.510474	up	10.0814		0.525533	up	19.7492		1.0295	down	0.0521288	9.67412	9.9595	18.9512	95.4646	191.056	proteolysis ; caspase activity	Peptidase C14, caspase catalytic	Metacaspase involved in regulation of apoptosis	Cell cycle control, cell division, chromosome partitioning	METABOLISM
685569	x		32.4062		3.34205		0.754593		8.828		0.10313	down	0.0232855		0.272417		0.225787		2.64149		11.699	12.0797	31.9084	117.131	3.61446	2.72745	nucleotide binding ; protein binding	DNA repair Rad51/transcription factor NusA, alpha-helical	Meiotic recombination protein Dmc1	Cell cycle control, cell division, chromosome partitioning	METABOLISM
685566	x	up	18.7912		2.48214		1.01056		8.09507		0.132091	down	0.0537784		0.430791		0.407131		3.26132		8.0105	23.9938	78.2515	181.646	9.66657	9.76862		Rad51, C-terminal	Meiotic recombination protein Dmc1	Cell cycle control, cell division, chromosome partitioning	METABOLISM
97216	x	up	6.3585		4.12996		1.42839		5.04191		0.649518		0.224643		0.792941		0.345861		1.22081		3.52978	13.3454	16.2922	20.5466	3.23136	4.61564		Zinc finger, Mcm10/DnaG-type	Protein required for S-phase initiation or completion	Cell cycle control, cell division, chromosome partitioning	METABOLISM
676472	x	up	7.77646		4.02906		0.890879		7.08916		0.518109	down	0.114561		0.911618		0.221114		1.75951		7.9575	16.0192	28.1859	30.9185	3.97592	3.54206		Mad3/BUB1 homology region 1 ; Mad3/BUB1 homology region 1	Mitotic checkpoint serine/threonine protein kinase	Cell cycle control, cell division, chromosome partitioning	METABOLISM
496028	x	up	6.39059		2.14787		1.37941		3.39482		0.336099		0.21585		0.531222		0.642221		1.58055		2.46107	7.15402	11.3073	21.2854	3.33074	4.59446	protein kinase activity ; ATP binding ; protein amino acid phosphorylation ; protein-tyrosine kinase activity ; protein serine/threonine kinase activity ; transmembrane receptor protein serine/threonine kinase activity ; 3-phosphoinositide-dependent protein kinase activity ; DNA-dependent protein kinase activity ; AMP-activated protein kinase activity ; casein kinase activity ; casein kinase I ac…	Protein kinase, core ; Tyrosine protein kinase ; Mad3/BUB1 homology region 1 ; Serine/threonine protein kinase ; Mad3/BUB1 homology region 1 ; Protein kinase, core ; Serine/threonine protein kinase, active site ; Protein kinase-like	Mitotic checkpoint serine/threonine protein kinase	Cell cycle control, cell division, chromosome partitioning	METABOLISM
71291	x	up	5.51599		5.04121		0.955573		5.87114		0.913927	down	0.173237		1.06439		0.189552		1.16463		6.1441	125.539	146.207	137.363	24.9026	23.7963		RNA recognition motif 2	Protein Mei2, essential for commitment to meiosis, and related proteins	Cell cycle control, cell division, chromosome partitioning	METABOLISM
119856	x	up	5.28289		4.01997		1.17716		4.50367		0.760941		0.222825		0.852503		0.292828		1.12033		3.82588	48.5993	54.447	63.8673	12.0895	14.2312	nucleus	Cyclin, N-terminal ; Cyclin, C-terminal ; Cyclin, A/B/D/E ; Cyclin ; Cyclin, N-terminal ; Cyclin-like	Cyclin B and related kinase-activating proteins	Cell cycle control, cell division, chromosome partitioning	METABOLISM
674897	x	up	8.10868		4.07723		1.16736	up	6.63717		0.502823	down	0.143964		0.818527		0.286312		1.62786	up	5.68563	37.8494	61.6137	75.2738	9.28312	10.8367	protein kinase activity ; ATP binding ; protein amino acid phosphorylation ; protein-tyrosine kinase activity ; protein serine/threonine kinase activity ; transmembrane receptor protein serine/threonine kinase activity ; 3-phosphoinositide-dependent protein kinase activity ; DNA-dependent protein kinase activity ; AMP-activated protein kinase activity ; casein kinase activity ; casein kinase I ac…	Protein kinase, core ; Serine/threonine protein kinase-related ; Tyrosine protein kinase ; Serine/threonine protein kinase ; Protein kinase, core ; Protein kinase ATP binding, conserved site ; Serine/threonine protein kinase, active site ; Protein kinase-like	Serine/threonine protein kinase	Cell cycle control, cell division, chromosome partitioning	METABOLISM
131437	x		4.49356		4.91669		1.0993	up	5.03721		1.09416		0.24464		1.12098		0.223586		1.02451		4.58217	32.3606	33.1538	29.5757	6.58179	7.23539	nucleotide binding ; nucleoside-triphosphatase activity ; ATP binding	AAA ATPase, core ; AAA+ ATPase, core ; TonB box, conserved site	DNA replication checkpoint protein CHL12/CTF18	Cell cycle control, cell division, chromosome partitioning	METABOLISM
216868	x		4.26543		1.89474		0.805371		3.00641		0.444207	down	0.188814		0.704832		0.425057		1.58672		3.73295	73.9269	117.301	166.424	39.017	31.4232		meiotic nuclear division protein 1 ; meiotic nuclear division protein 1	Protein involved in meiotic recombination/predicted coiled-coil protein	Cell cycle control, cell division, chromosome partitioning	METABOLISM
7544	x	up	6.96763		12.4002		0.501372	up	9.42052		1.77968	down	0.0719573		1.35204		0.0404327		0.759711	up	18.7895	373.492	283.746	209.865	30.1199	15.1013	nuclear chromosome	Rad21/Rec8 like protein, C-terminal ; Rad21/Rec8 like protein, N-terminal	Sister chromatid cohesion complex Cohesin, subunit RAD21/SCC1	Cell cycle control, cell division, chromosome partitioning	METABOLISM
109084	x	up	6.0193		3.50418		1.50248		4.57415		0.582157		0.24961		0.759914		0.428768		1.30534		3.0444	21.5413	28.1188	37.0026	6.14732	9.23623	DNA binding ; DNA topoisomerase (ATP-hydrolyzing) activity ; ATP binding ; chromosome ; DNA topological change ; DNA metabolic process	DNA topoisomerase, type IIA, subunit A or C-terminal ; DNA topoisomerase, type IIA, subunit B, conserved region ; DNA topoisomerase, type IIA, subunit B or N-terminal ; DNA topoisomerase II, eukaryotic-type ; DNA topoisomerase, type IIA, subunit B, region 2 ; DNA topoisomerase, type IIA, subunit A or C-terminal ; ATP-binding region, ATPase-like ; ATP-binding region, ATPase-like ; DNA topoisomeras…	DNA topoisomerase type II	Chromatin structure and dynamics	INFORMATION STORAGE AND PROCESSING
412845	x	down	0.078424	down	0.0345398		0.258498	down	0.0591813		0.440424		3.29616		0.754633	up	7.48407		1.71342		0.228943	5.66363	9.7042	12.8595	163.974	42.387			Chromatin-associated protein Dek and related proteins, contains SAP DNA binding domain	Chromatin structure and dynamics	INFORMATION STORAGE AND PROCESSING
85477	x		7.94534		1.28933		0.862569		2.80932		0.162275	down	0.108563		0.35358		0.669005		2.17889		3.25692	8.30802	18.1023	51.1971	6.44367	5.55811	mitosis ; zinc ion binding	DNA-binding HORMA ; DNA-binding HORMA ; DNA-binding HORMA ; Zinc finger, FYVE/PHD-type	HORMA domain	Chromatin structure and dynamics	INFORMATION STORAGE AND PROCESSING
681120	x		3.94678		2.64864		0.731363		3.76091		0.671088	down	0.185306		0.952908		0.276128		1.41994	up	5.14234	19.4121	27.5641	28.9263	7.3291	5.36023	mitotic cell cycle ; nucleus ; mitosis	Barren ; Barren	Chromosome condensation complex Condensin, subunit H	Chromatin structure and dynamics	INFORMATION STORAGE AND PROCESSING
690965	x		4.83096		2.88327		0.860849		6.07505		0.596832	down	0.178194		1.25753		0.298567		2.107		7.05705	158.081	333.077	264.867	54.8271	47.1978	nucleosome ; DNA binding ; nucleus ; nucleosome assembly	Histone H2A ; Histone H2A ; Histone-fold	Histone 2A	Chromatin structure and dynamics	INFORMATION STORAGE AND PROCESSING
653918	x		1.15333		2.45287		0.440806		1.35617		2.12677		0.382203		1.17587	down	0.17971		0.55289		3.07657	87.2829	48.2579	41.0401	35.5839	15.6856	transcription factor activity ; nucleus ; regulation of transcription, DNA-dependent ; zinc ion binding ; DNA binding ; transcription	Fungal transcriptional regulatory protein, N-terminal ; Fungal specific transcription factor ; Fungal transcriptional regulatory protein, N-terminal ; Fungal transcriptional regulatory protein, N-terminal	SWI-SNF chromatin-remodeling complex protein	Chromatin structure and dynamics	INFORMATION STORAGE AND PROCESSING
124137	x		4.89713		3.20127		0.828294		5.32212		0.653703	down	0.169139		1.08678		0.258739		1.6625	up	6.4254	236.182	392.652	361.298	73.7775	61.1094	nucleosome ; DNA binding ; nucleus ; nucleosome assembly	Histone H2A ; Histone H2A ; Histone core ; Histone H2A ; Histone H2A ; Histone-fold	Histone 2A	Chromatin structure and dynamics	INFORMATION STORAGE AND PROCESSING
684455	x	up	9.38927		4.80671		0.598385	up	10.651		0.511936	down	0.0637307		1.13438	down	0.12449		2.21585	up	17.7995	286.155	634.078	558.966	59.5324	35.6233	nucleosome ; DNA binding ; nucleus ; nucleosome assembly	Histone H3 ; Histone core ; Histone H3 ; Histone H3 ; Histone H3 ; Histone-fold	Histones H3 and H4	Chromatin structure and dynamics	INFORMATION STORAGE AND PROCESSING
346000	x	up	10.2425		4.00758		0.673897	up	10.9099		0.39127	down	0.0657942		1.06516	down	0.168156		2.72233	up	16.1893	187.189	509.591	478.415	46.7088	31.477	nucleosome ; DNA binding ; nucleus ; nucleosome assembly	Histone H2A ; Histone H2A ; Histone core ; Histone H2A ; Histone H2A ; Histone-fold	Histone 2A	Chromatin structure and dynamics	INFORMATION STORAGE AND PROCESSING
684453	x		3.36082		1.48667		0.617286		3.48414		0.442353	down	0.183671		1.03669		0.415214		2.34359	up	5.64429	578.986	1356.91	1308.88	389.452	240.403	nucleosome ; DNA binding ; nucleus ; nucleosome assembly	Histone H4 ; Histone H4 ; Histone core ; Histone H4 ; Histone H4 ; Histone-fold	Histone H4	Chromatin structure and dynamics	INFORMATION STORAGE AND PROCESSING
684441	x	up	10.8728	up	5.56646		0.540003	up	11.8294		0.511961	down	0.0496653		1.08798	down	0.0970101		2.12513	up	21.9063	550.96	1170.86	1076.18	98.9785	53.4486	nucleosome ; DNA binding ; nucleus ; nucleosome assembly	Histone H3 ; Histone core ; Histone H3 ; Histone H3 ; Histone H3 ; Histone-fold	Histones H3 and H4	Chromatin structure and dynamics	INFORMATION STORAGE AND PROCESSING
684443	x		1.89046		0.847179		0.225855		1.9651		0.448133	down	0.119471		1.03948		0.266597		2.31958	up	8.70072	552.014	1280.44	1231.81	651.591	147.165	nucleosome ; DNA binding ; nucleus ; nucleosome assembly	Histone H4 ; Histone H4 ; Histone core ; Histone H4 ; Histone H4 ; Histone-fold	Histone H4	Chromatin structure and dynamics	INFORMATION STORAGE AND PROCESSING
29946	x		3.34826		1.78492		0.394069		3.81282		0.53309	down	0.117693		1.13875		0.220776		2.13613	up	9.67553	821.19	1754.16	1540.43	460.07	181.299	nucleosome ; DNA binding ; nucleus ; nucleosome assembly	Histone H2B ; Histone H2B ; Histone core ; Histone H2B ; Histone H2B ; Histone-fold	Histone H2B	Chromatin structure and dynamics	INFORMATION STORAGE AND PROCESSING
683640	x		2.68041		1.36827		0.513099		2.56907		0.510472	down	0.191425		0.958462		0.374997		1.8776	up	5.00697	1258.25	2362.48	2464.87	919.586	471.839	nucleosome ; DNA binding ; nucleus ; nucleosome assembly	Histone H2B ; Histone H2B ; Histone core ; Histone H2B ; Histone H2B ; Histone-fold	Histone H2B	Chromatin structure and dynamics	INFORMATION STORAGE AND PROCESSING
23139	x	up	16.6557	up	6.95789		2.11305	up	9.41015		0.417749	down	0.126867		0.564981		0.303691		1.35244		4.45335	9.45554	12.7881	22.6345	1.35897	2.87157	microtubule motor activity ; ATP binding ; microtubule associated complex ; microtubule-based movement	Kinesin, motor region ; Kinesin, motor region ; Kinesin, motor region ; Kinesin, motor region	Kinesin-like protein	Cytoskeleton	CELLULAR PROCESSES AND SIGNALING
680551	x	up	11.9952		1.85488		1.96504		3.7064		0.154635	down	0.163819		0.30899		1.05939		1.99818		1.88617	4.63483	9.26124	29.9727	2.49872	4.91008			Cytoskeleton-associated protein and related proteins	Cytoskeleton	CELLULAR PROCESSES AND SIGNALING
622133	x	up	6.58295		3.02414		1.07514		4.67036		0.459391	down	0.163322		0.709464		0.355519		1.54436		4.34396	16.2137	25.0397	35.2939	5.36141	5.76427	microtubule motor activity ; ATP binding ; microtubule associated complex ; microtubule-based movement	Kinesin, motor region ; Kinesin, motor region ; Kinesin, motor region ; Kinesin, motor region ; Kinesin, motor region	Kinesin-like protein	Cytoskeleton	CELLULAR PROCESSES AND SIGNALING
644666	x	up	5.89605		2.55424		1.79226		2.43983		0.433212		0.303977		0.413808		0.70168		0.955208		1.36132	14.7808	14.1187	34.1191	5.78677	10.3714			Myosin class II heavy chain	Cytoskeleton	CELLULAR PROCESSES AND SIGNALING
684502	x	up	5.95718		4.27622		1.7203	up	5.16358		0.717826		0.288777		0.866783		0.402294		1.20751		3.00156	22.727	27.4431	31.6609	5.31475	9.14295	catalytic activity ; metabolic process ; microtubule motor activity ; ATP binding ; microtubule associated complex ; microtubule-based movement	Kinesin, motor region ; Kinesin, motor region ; Kinesin, motor region ; Kinesin, motor region ; Formate C-acetyltransferase glycine radical ; Prefoldin	Kinesin (KAR3 subfamily)	Cytoskeleton	CELLULAR PROCESSES AND SIGNALING
241885	x	up	18.7096	up	8.84995		1.68743	up	15.1418		0.473015	down	0.0901904		0.809307	down	0.190671		1.71095	up	8.97331	13.2943	22.7459	28.1054	1.50219	2.53484	myosin light chain kinase activity		Dystonin, GAS (Growth-arrest-specific protein), and related proteins	Cytoskeleton	CELLULAR PROCESSES AND SIGNALING
683110			2.1111		1.20917		1.01915		1.87985		0.572766		0.482758		0.890458		0.842853		1.55466		1.84452	20.1927	31.3928	35.2546	16.6996	17.0194	rRNA (adenine-N6,N6-)-dimethyltransferase activity ; C-terminal protein carboxyl methyltransferase activity ; C-methyltransferase activity ; N-methyltransferase activity ; O-methyltransferase activity ; S-methyltransferase activity ; RNA methyltransferase activity ; mRNA methyltransferase activity ; tRNA methyltransferase activity ; protein methyltransferase activity ; site-specific DNA-methyltra…	Ribosomal RNA methyltransferase RrmJ/FtsJ ; 23S ribosomal RNA methyltransferase	Cell division protein FtsJ	Cell cycle control, cell division, chromosome partitioning	METABOLISM
111002			1.35715		1.91039		1.04745		1.42381		1.40766		0.771806		1.04912		0.548292		0.745295		1.3593	26.4727	19.73	18.8062	13.8572	14.5148	cytoplasm ; methyltransferase activity ; rRNA (adenine-N6,N6-)-dimethyltransferase activity ; C-terminal protein carboxyl methyltransferase activity ; C-methyltransferase activity ; N-methyltransferase activity ; O-methyltransferase activity ; S-methyltransferase activity ; RNA methyltransferase activity ; mRNA methyltransferase activity ; tRNA methyltransferase activity ; protein methyltransfera…	Skb1 methyltransferase ; Skb1 methyltransferase	Protein kinase inhibitor	Cell cycle control, cell division, chromosome partitioning	METABOLISM
681054			1.60049		0.993543		1.14504		1.57705		0.620774		0.715431		0.985352		1.15248		1.5873		1.37729	117.373	186.307	189.076	118.136	135.271	dolichyl-diphosphooligosaccharide-protein glycotransferase activity	Defender against death DAD protein ; Defender against death DAD protein	Defender against cell death protein/oligosaccharyltransferase, epsilon subunit	Cell cycle control, cell division, chromosome partitioning	METABOLISM
9246			4.50178		1.41033		0.851835		1.65051		0.313283		0.189222		0.366634		0.603997		1.1703		1.93759	11.1071	12.9987	35.454	7.87556	6.70868	protein kinase activity ; ATP binding ; protein amino acid phosphorylation ; protein-tyrosine kinase activity ; protein serine/threonine kinase activity ; phosphofructokinase activity ; phosphorylase kinase regulator activity ; cobinamide kinase activity ; phosphatidylinositol phosphate kinase activity ; cyclin-dependent protein kinase regulator activity ; phenol kinase activity ; cyclin-dependen…	Protein kinase, core ; Serine/threonine protein kinase-related ; Tyrosine protein kinase ; Serine/threonine protein kinase ; Protein kinase, core ; Protein kinase ATP binding, conserved site ; Serine/threonine protein kinase, active site ; Protein kinase-like	Serine/threonine protein kinase	Cell cycle control, cell division, chromosome partitioning	METABOLISM
87334			1.07931		1.02145		0.994002		1.19685		0.946386		0.920958		1.1089		0.973131		1.17172		1.20407	35.2205	41.2685	37.2157	34.4809	34.2741	protein kinase activity ; ATP binding ; protein amino acid phosphorylation ; protein-tyrosine kinase activity ; protein serine/threonine kinase activity ; phosphofructokinase activity ; phosphorylase kinase regulator activity ; cobinamide kinase activity ; phosphatidylinositol phosphate kinase activity ; cyclin-dependent protein kinase regulator activity ; phenol kinase activity ; cyclin-dependen…	Protein kinase, core ; Serine/threonine protein kinase-related ; Tyrosine protein kinase ; Serine/threonine protein kinase ; Protein kinase, core ; Protein kinase ATP binding, conserved site ; Serine/threonine protein kinase, active site ; Protein kinase-like	Cdc2-related protein kinase	Cell cycle control, cell division, chromosome partitioning	METABOLISM
7933			0.670523		0.731626		0.67606		0.675776		1.09113		1.00826		1.00783		0.924052		0.923663		0.99958	77.715	71.7825	71.2245	106.222	71.8127	protein kinase activity ; ATP binding ; protein amino acid phosphorylation ; protein-tyrosine kinase activity ; protein serine/threonine kinase activity ; phosphofructokinase activity ; phosphorylase kinase regulator activity ; cobinamide kinase activity ; phosphatidylinositol phosphate kinase activity ; cyclin-dependent protein kinase regulator activity ; phenol kinase activity ; cyclin-dependen…	Protein kinase, core ; Serine/threonine protein kinase-related ; Tyrosine protein kinase ; Serine/threonine protein kinase ; Protein kinase, core ; Protein kinase ATP binding, conserved site ; Serine/threonine protein kinase, active site ; Protein kinase-like	Cyclin-dependent kinase WEE1	Cell cycle control, cell division, chromosome partitioning	METABOLISM
88569			1.38139		1.4698		0.777188		1.30042		1.064		0.562613		0.941386		0.528771		0.884761		1.67324	28.0681	24.8336	26.3798	19.0966	14.8416		Cytoskeleton-associated protein, CAP-Gly ; Cytoskeleton-associated protein, CAP-Gly ; Cytoskeleton-associated protein, CAP-Gly	Microtubule-associated protein dynactin DCTN1/Glued	Cell cycle control, cell division, chromosome partitioning	METABOLISM
103113			6.78203		3.76367		1.13904		4.40828		0.554948		0.16795		0.649994		0.302641		1.17127		3.87017	39.8675	46.6957	71.8402	10.5927	12.0655	protein kinase activity ; ATP binding ; protein amino acid phosphorylation ; protein binding ; protein-tyrosine kinase activity ; protein serine/threonine kinase activity	Protein kinase, core ; Serine/threonine protein kinase-related ; POLO box ; Tyrosine protein kinase ; Serine/threonine protein kinase ; Protein kinase, core ; POLO box duplicated region ; Protein kinase ATP binding, conserved site ; Serine/threonine protein kinase, active site ; Protein kinase-like	Polo-like serine/threonine protein kinase	Cell cycle control, cell division, chromosome partitioning	METABOLISM
92354			2.84255		1.83836		0.93704		2.81043		0.646727		0.329647		0.988701		0.509716		1.52878		2.99927	44.5512	68.1088	68.8872	24.2343	22.7085	nucleotide binding ; nucleoside-triphosphatase activity ; DNA binding ; nucleus ; DNA replication ; DNA-directed DNA polymerase activity ; DNA polymerase activity	AAA+ ATPase, core ; DNA polymerase III clamp loader subunit, C-terminal	Replication factor C, subunit RFC3	Cell cycle control, cell division, chromosome partitioning	METABOLISM
104154			1.30668		1.52601		0.782538		1.00187		1.16785		0.598874		0.766726		0.5128		0.656527		1.28028	31.3641	20.5914	26.8562	20.553	16.0835	M phase of mitotic cell cycle ; protein tyrosine phosphatase activity ; intracellular ; protein amino acid dephosphorylation ; thiosulfate sulfurtransferase activity ; sulfate transport ; prenylated protein tyrosine phosphatase activity	M-phase inducer phosphatase ; Rhodanese-like ; Rhodanese-like ; Rhodanese-like ; Thiosulphate sulphurtransferase, conserved site ; Rhodanese-like	M-phase inducer phosphatase	Cell cycle control, cell division, chromosome partitioning	METABOLISM
61565			2.01301		1.50122		0.578166		2.33117		0.745759		0.287214		1.15805		0.38513		1.55285		4.032	10.2823	15.9669	13.7877	6.8493	3.96003	protein binding ; zinc ion binding ; ubiquitin-protein ligase activity ; regulation of ubiquitin-protein ligase activity ; regulation of ubiquitin-protein ligase activity during meiotic cell cycle ; positive regulation of ubiquitin-protein ligase activity ; negative regulation of ubiquitin-protein ligase activity	Zinc finger, RING-type	Anaphase-promoting complex (APC), subunit 11	Cell cycle control, cell division, chromosome partitioning	METABOLISM
677014			2.104		1.01788		0.863547		1.58621		0.483782		0.410431		0.753905		0.848381		1.55836		1.83686	52.4204	81.6897	108.355	51.4998	44.4725	protein binding ; zinc ion binding ; ubiquitin-protein ligase activity ; regulation of ubiquitin-protein ligase activity ; regulation of ubiquitin-protein ligase activity during meiotic cell cycle ; positive regulation of ubiquitin-protein ligase activity ; negative regulation of ubiquitin-protein ligase activity	Zinc finger, RING-type	Anaphase-promoting complex (APC), subunit 11	Cell cycle control, cell division, chromosome partitioning	METABOLISM
28015			#DIV/0!		#DIV/0!		#DIV/0!		#DIV/0!		#DIV/0!		#DIV/0!		#DIV/0!		#DIV/0!		#DIV/0!		#DIV/0!	0	0	0	0	0			DNA helicase PIF1/RRM3	Cell cycle control, cell division, chromosome partitioning	METABOLISM
32200			#DIV/0!		#DIV/0!		#DIV/0!		#DIV/0!		#DIV/0!		#DIV/0!		#DIV/0!		#DIV/0!		#DIV/0!		#DIV/0!	0	0	0	0	0			DNA helicase PIF1/RRM3	Cell cycle control, cell division, chromosome partitioning	METABOLISM
34748			#DIV/0!		#DIV/0!		#DIV/0!		#DIV/0!		#DIV/0!		#DIV/0!		#DIV/0!		#DIV/0!		#DIV/0!		#DIV/0!	0	0	0	0	0			DNA helicase PIF1/RRM3	Cell cycle control, cell division, chromosome partitioning	METABOLISM
44102			#DIV/0!		#DIV/0!		#DIV/0!		#DIV/0!		#DIV/0!		#DIV/0!		#DIV/0!		#DIV/0!		#DIV/0!		#DIV/0!	0	0	0	0	0			DNA helicase PIF1/RRM3	Cell cycle control, cell division, chromosome partitioning	METABOLISM
50471			#DIV/0!		#DIV/0!		#DIV/0!		#DIV/0!		#DIV/0!		#DIV/0!		#DIV/0!		#DIV/0!		#DIV/0!		#DIV/0!	0	0	0	0	0			DNA helicase PIF1/RRM3	Cell cycle control, cell division, chromosome partitioning	METABOLISM
72311			#DIV/0!		#DIV/0!		#DIV/0!		#DIV/0!		#DIV/0!		#DIV/0!		#DIV/0!		#DIV/0!		#DIV/0!		#DIV/0!	0	0	0	0	0			DNA helicase PIF1/RRM3	Cell cycle control, cell division, chromosome partitioning	METABOLISM
73080			#DIV/0!		#DIV/0!		#DIV/0!		#DIV/0!		#DIV/0!		#DIV/0!		#DIV/0!		#DIV/0!		#DIV/0!		#DIV/0!	0	0	0	0	0			DNA helicase PIF1/RRM3	Cell cycle control, cell division, chromosome partitioning	METABOLISM
85331			#DIV/0!		#DIV/0!		#DIV/0!		#DIV/0!		#DIV/0!		#DIV/0!		#DIV/0!		#DIV/0!		#DIV/0!		#DIV/0!	0	0	0	0	0			DNA helicase PIF1/RRM3	Cell cycle control, cell division, chromosome partitioning	METABOLISM
85455			#DIV/0!		#DIV/0!		#DIV/0!		#DIV/0!		#DIV/0!		#DIV/0!		#DIV/0!		#DIV/0!		#DIV/0!		#DIV/0!	0	0	0	0	0			DNA helicase PIF1/RRM3	Cell cycle control, cell division, chromosome partitioning	METABOLISM
96301			#DIV/0!		#DIV/0!		#DIV/0!		#DIV/0!		#DIV/0!		#DIV/0!		#DIV/0!		#DIV/0!		#DIV/0!		#DIV/0!	0	0	0	0	0			DNA helicase PIF1/RRM3	Cell cycle control, cell division, chromosome partitioning	METABOLISM
100584			#DIV/0!		#DIV/0!		#DIV/0!		#DIV/0!		#DIV/0!		#DIV/0!		#DIV/0!		#DIV/0!		#DIV/0!		#DIV/0!	0	0	0	0	0			DNA helicase PIF1/RRM3	Cell cycle control, cell division, chromosome partitioning	METABOLISM
100951			#DIV/0!		#DIV/0!		#DIV/0!		#DIV/0!		#DIV/0!		#DIV/0!		#DIV/0!		#DIV/0!		#DIV/0!		#DIV/0!	0	0	0	0	0			DNA helicase PIF1/RRM3	Cell cycle control, cell division, chromosome partitioning	METABOLISM
104802			#DIV/0!		#DIV/0!		#DIV/0!		#DIV/0!		#DIV/0!		#DIV/0!		#DIV/0!		#DIV/0!		#DIV/0!		#DIV/0!	0	0	0	0	0			DNA helicase PIF1/RRM3	Cell cycle control, cell division, chromosome partitioning	METABOLISM
116011			#DIV/0!		#DIV/0!		#DIV/0!		#DIV/0!		#DIV/0!		#DIV/0!		#DIV/0!		#DIV/0!		#DIV/0!		#DIV/0!	0	0	0	0	0			DNA helicase PIF1/RRM3	Cell cycle control, cell division, chromosome partitioning	METABOLISM
116947			#DIV/0!		#DIV/0!		#DIV/0!		#DIV/0!		#DIV/0!		#DIV/0!		#DIV/0!		#DIV/0!		#DIV/0!		#DIV/0!	0	0	0	0	0			DNA helicase PIF1/RRM3	Cell cycle control, cell division, chromosome partitioning	METABOLISM
118046			#DIV/0!		#DIV/0!		#DIV/0!		#DIV/0!		#DIV/0!		#DIV/0!		#DIV/0!		#DIV/0!		#DIV/0!		#DIV/0!	0	0	0	0	0			DNA helicase PIF1/RRM3	Cell cycle control, cell division, chromosome partitioning	METABOLISM
120512			#DIV/0!		#DIV/0!		#DIV/0!		#DIV/0!		#DIV/0!		#DIV/0!		#DIV/0!		#DIV/0!		#DIV/0!		#DIV/0!	0	0	0	0	0			DNA helicase PIF1/RRM3	Cell cycle control, cell division, chromosome partitioning	METABOLISM
122978			#DIV/0!		#DIV/0!		#DIV/0!		#DIV/0!		#DIV/0!		#DIV/0!		#DIV/0!		#DIV/0!		#DIV/0!		#DIV/0!	0	0	0	0	0			DNA helicase PIF1/RRM3	Cell cycle control, cell division, chromosome partitioning	METABOLISM
42617			0.793578		0		0		0		0		0		0		#DIV/0!		#DIV/0!		#DIV/0!	0	0	0.0133851	0.0168668	0		WD40 repeat ; WD40 repeat ; WD40 repeat ; WD40 repeat ; WD40 repeat ; WD40 repeat ; WD40 repeat-like	Histone transcription regulator HIRA, WD repeat superfamily	Cell cycle control, cell division, chromosome partitioning	METABOLISM
63125			#DIV/0!		#DIV/0!		#DIV/0!		#DIV/0!		0		0		0		#DIV/0!		#DIV/0!		#DIV/0!	0	0	0.0280364	0	0			DNA helicase PIF1/RRM3	Cell cycle control, cell division, chromosome partitioning	METABOLISM
100983			#DIV/0!		#DIV/0!		#DIV/0!		#DIV/0!		#DIV/0!		#DIV/0!		#DIV/0!		0		0		#DIV/0!	0.0245369	0	0	0	0			DNA helicase PIF1/RRM3	Cell cycle control, cell division, chromosome partitioning	METABOLISM
14405			#DIV/0!		#DIV/0!		#DIV/0!		#DIV/0!		#DIV/0!		#DIV/0!		#DIV/0!		#DIV/0!		#DIV/0!		0	0	0	0	0	0.00565654			Inner centromere protein (INCENP), C-terminal domain	Cell cycle control, cell division, chromosome partitioning	METABOLISM
23587			#DIV/0!		#DIV/0!		#DIV/0!		#DIV/0!		#DIV/0!		#DIV/0!		#DIV/0!		3.9867		0		0	0.00366583	0	0	0	0.0146146			Claspin, protein mediating phosphorylation and activation of Chk1 protein kinase in the DNA replication checkpoint response	Cell cycle control, cell division, chromosome partitioning	METABOLISM
107636			0		0.895452		0.892475		0		#DIV/0!		#DIV/0!		#DIV/0!		0.996676		0		0	0.0148365	0	0	0.0165687	0.0147872			DNA helicase PIF1/RRM3	Cell cycle control, cell division, chromosome partitioning	METABOLISM
121762			#DIV/0!		#DIV/0!		#DIV/0!		#DIV/0!		#DIV/0!		#DIV/0!		#DIV/0!		#DIV/0!		#DIV/0!		0	0	0	0	0	0.016051			DNA helicase PIF1/RRM3	Cell cycle control, cell division, chromosome partitioning	METABOLISM
99675			#DIV/0!		#DIV/0!		#DIV/0!		#DIV/0!		#DIV/0!		#DIV/0!		#DIV/0!		0.996676		0		0	0.0161046	0	0	0	0.016051			DNA helicase PIF1/RRM3	Cell cycle control, cell division, chromosome partitioning	METABOLISM
48515			#DIV/0!		#DIV/0!		#DIV/0!		#DIV/0!		#DIV/0!		#DIV/0!		#DIV/0!		#DIV/0!		#DIV/0!		0	0	0	0	0	0.0201211			DNA helicase PIF1/RRM3	Cell cycle control, cell division, chromosome partitioning	METABOLISM
74250			#DIV/0!		#DIV/0!		#DIV/0!		#DIV/0!		#DIV/0!		#DIV/0!		#DIV/0!		1.99335		0		0	0.0146065	0	0	0	0.0291158			DNA helicase PIF1/RRM3	Cell cycle control, cell division, chromosome partitioning	METABOLISM
112662			#DIV/0!		#DIV/0!		#DIV/0!		#DIV/0!		#DIV/0!		#DIV/0!		#DIV/0!		#DIV/0!		#DIV/0!		0	0	0	0	0	0.0473651			DNA helicase PIF1/RRM3	Cell cycle control, cell division, chromosome partitioning	METABOLISM
25803			#DIV/0!		#DIV/0!		#DIV/0!		#DIV/0!		0		0		0.413744		#DIV/0!		#DIV/0!		#DIV/0!	0	0.00635846	0.0153681	0	0			DNA helicase PIF1/RRM3	Cell cycle control, cell division, chromosome partitioning	METABOLISM
100910			#DIV/0!		#DIV/0!		#DIV/0!		#DIV/0!		#DIV/0!		#DIV/0!		#DIV/0!		#DIV/0!		#DIV/0!		0.91417	0	0.00668009	0	0	0.00730728			DNA helicase PIF1/RRM3	Cell cycle control, cell division, chromosome partitioning	METABOLISM
36881			#DIV/0!		#DIV/0!		#DIV/0!		#DIV/0!		0		0.45259		0.413744		#DIV/0!		#DIV/0!		0.91417	0	0.00715327	0.0172891	0	0.00782488			DNA helicase PIF1/RRM3	Cell cycle control, cell division, chromosome partitioning	METABOLISM
92613			0		0		0		0.407937		#DIV/0!		#DIV/0!		#DIV/0!		#DIV/0!		#DIV/0!		#DIV/0!	0	0.00766421	0	0.0187877	0			DNA helicase PIF1/RRM3	Cell cycle control, cell division, chromosome partitioning	METABOLISM
655460			2.05835		0		0.465795		0.638724		0		0.226295		0.310308		#DIV/0!		#DIV/0!		1.37125	0	0.00838819	0.0270318	0.0131327	0.00611717			DNA helicase PIF1/RRM3	Cell cycle control, cell division, chromosome partitioning	METABOLISM
57717			#DIV/0!		#DIV/0!		#DIV/0!		#DIV/0!		3.18052		0.702342		0.108278		0.220826		0.0340443		0.154168	0.316756	0.0107837	0.0995925	0	0.069948	ubiquitin-dependent protein catabolic process ; cullin-RING ubiquitin ligase complex ; ubiquitin protein ligase binding	Cullin, N-terminal region ; Cullin homology ; Cullin homology	Cullins	Cell cycle control, cell division, chromosome partitioning	METABOLISM
122832			0		0		0.974291		0.222667		#DIV/0!		#DIV/0!		#DIV/0!		#DIV/0!		#DIV/0!		0.228542	0	0.011005	0	0.0494237	0.0481531			DNA helicase PIF1/RRM3	Cell cycle control, cell division, chromosome partitioning	METABOLISM
80185			#DIV/0!		#DIV/0!		#DIV/0!		#DIV/0!		#DIV/0!		#DIV/0!		#DIV/0!		#DIV/0!		#DIV/0!		#DIV/0!	0	0.0112946	0	0	0			DNA helicase PIF1/RRM3	Cell cycle control, cell division, chromosome partitioning	METABOLISM
43806			#DIV/0!		#DIV/0!		#DIV/0!		#DIV/0!		#DIV/0!		#DIV/0!		#DIV/0!		#DIV/0!		#DIV/0!		#DIV/0!	0	0.0119221	0	0	0			DNA helicase PIF1/RRM3	Cell cycle control, cell division, chromosome partitioning	METABOLISM
121718			#DIV/0!		#DIV/0!		#DIV/0!		#DIV/0!		0		8.6946		0.413744		#DIV/0!		#DIV/0!		0.0475863	0	0.0119221	0.0288152	0	0.250536			DNA helicase PIF1/RRM3	Cell cycle control, cell division, chromosome partitioning	METABOLISM
101028			#DIV/0!		#DIV/0!		#DIV/0!		#DIV/0!		0		0		0.413744		#DIV/0!		#DIV/0!		#DIV/0!	0	0.013845	0.0334628	0	0			DNA helicase PIF1/RRM3	Cell cycle control, cell division, chromosome partitioning	METABOLISM
74173			#DIV/0!		#DIV/0!		#DIV/0!		#DIV/0!		0		0		0.413744		#DIV/0!		#DIV/0!		#DIV/0!	0	0.0158961	0.0384202	0	0			DNA helicase PIF1/RRM3	Cell cycle control, cell division, chromosome partitioning	METABOLISM
104794			#DIV/0!		#DIV/0!		#DIV/0!		#DIV/0!		0		0		1.65498		#DIV/0!		#DIV/0!		#DIV/0!	0	0.0159701	0.00964973	0	0			DNA helicase PIF1/RRM3	Cell cycle control, cell division, chromosome partitioning	METABOLISM
101620			0.369736		0.223863		0.780916		0.480662		0.605467		2.11209		1.30001		3.48836		2.14713		0.615511	0.00961344	0.0206413	0.0158777	0.0429434	0.0335352			DNA helicase PIF1/RRM3	Cell cycle control, cell division, chromosome partitioning	METABOLISM
107531			0		0.233765		0.177144		0.0809697		#DIV/0!		#DIV/0!		#DIV/0!		0.757787		0.346373		0.457085	0.0619557	0.0214598	0	0.265035	0.0469493			DNA helicase PIF1/RRM3	Cell cycle control, cell division, chromosome partitioning	METABOLISM
84883			#DIV/0!		#DIV/0!		#DIV/0!		#DIV/0!		#DIV/0!		#DIV/0!		#DIV/0!		#DIV/0!		#DIV/0!		#DIV/0!	0	0.0227866	0	0	0		Sad1/UNC-like, C-terminal	Spindle pole body protein, contains UNC-84 domain	Cell cycle control, cell division, chromosome partitioning	METABOLISM
45907			#DIV/0!		#DIV/0!		#DIV/0!		#DIV/0!		#DIV/0!		#DIV/0!		#DIV/0!		#DIV/0!		#DIV/0!		1.17303	0	0.0238442	0	0	0.020327			DNA helicase PIF1/RRM3	Cell cycle control, cell division, chromosome partitioning	METABOLISM
656350			6.99811		0		2.49286		3.48319		0		0.356219		0.497733		#DIV/0!		#DIV/0!		1.39727	0	0.0267844	0.0538127	0.0076896	0.0191691			DNA helicase PIF1/RRM3	Cell cycle control, cell division, chromosome partitioning	METABOLISM
116796			#DIV/0!		#DIV/0!		#DIV/0!		#DIV/0!		#DIV/0!		#DIV/0!		#DIV/0!		#DIV/0!		#DIV/0!		#DIV/0!	0	0.0271071	0	0	0			DNA helicase PIF1/RRM3	Cell cycle control, cell division, chromosome partitioning	METABOLISM
124433			#DIV/0!		#DIV/0!		#DIV/0!		#DIV/0!		#DIV/0!		#DIV/0!		#DIV/0!		#DIV/0!		#DIV/0!		#DIV/0!	0	0.0276901	0	0	0			DNA helicase PIF1/RRM3	Cell cycle control, cell division, chromosome partitioning	METABOLISM
76656			#DIV/0!		#DIV/0!		#DIV/0!		#DIV/0!		#DIV/0!		#DIV/0!		#DIV/0!		#DIV/0!		#DIV/0!		#DIV/0!	0	0.0295427	0	0	0			DNA helicase PIF1/RRM3	Cell cycle control, cell division, chromosome partitioning	METABOLISM
10944			0.773106		0		0.31053		0.87014		0		0.401666		1.12551		#DIV/0!		#DIV/0!		2.80211	0	0.0304178	0.0270258	0.0349574	0.0108553			Inner centromere protein (INCENP), C-terminal domain	Cell cycle control, cell division, chromosome partitioning	METABOLISM
82982			0		0		0		0.306681		#DIV/0!		#DIV/0!		#DIV/0!		#DIV/0!		#DIV/0!		#DIV/0!	0	0.0343357	0	0.111959	0			DNA helicase PIF1/RRM3	Cell cycle control, cell division, chromosome partitioning	METABOLISM
54505			#DIV/0!		#DIV/0!		#DIV/0!		#DIV/0!		#DIV/0!		#DIV/0!		#DIV/0!		#DIV/0!		#DIV/0!		#DIV/0!	0	0.0348545	0	0	0			Anaphase-promoting complex (APC), subunit 11	Cell cycle control, cell division, chromosome partitioning	METABOLISM
83047			0		0		0.420738		0.384626		#DIV/0!		#DIV/0!		#DIV/0!		#DIV/0!		#DIV/0!		0.91417	0	0.0361428	0	0.0939688	0.0395362			DNA helicase PIF1/RRM3	Cell cycle control, cell division, chromosome partitioning	METABOLISM
44552			#DIV/0!		#DIV/0!		#DIV/0!		#DIV/0!		#DIV/0!		#DIV/0!		#DIV/0!		#DIV/0!		#DIV/0!		#DIV/0!	0	0.037563	0	0	0			Anaphase-promoting complex (APC), subunit 11	Cell cycle control, cell division, chromosome partitioning	METABOLISM
67070			#DIV/0!		#DIV/0!		#DIV/0!		#DIV/0!		#DIV/0!		#DIV/0!		#DIV/0!		0		1.236		#DIV/0!	0.0303909	0.037563	0	0	0			Anaphase-promoting complex (APC), subunit 11	Cell cycle control, cell division, chromosome partitioning	METABOLISM
123539			#DIV/0!		#DIV/0!		#DIV/0!		#DIV/0!		0		48.2663		2.06872		#DIV/0!		#DIV/0!		0.0428605	0	0.0456591	0.0220712	0	1.0653			DNA helicase PIF1/RRM3	Cell cycle control, cell division, chromosome partitioning	METABOLISM
13993			#DIV/0!		#DIV/0!		#DIV/0!		#DIV/0!		0		0		2.89621		#DIV/0!		#DIV/0!		#DIV/0!	0	0.0483709	0.0167015	0	0	nucleic acid binding ; zinc ion binding	Zinc finger, CCHC-type ; Zinc finger, CCHC-type ; Zinc finger, CCHC-type ; Zinc finger, CCHC-type	Leucine-rich acidic nuclear protein	Cell cycle control, cell division, chromosome partitioning	METABOLISM
105502			0		0		0		8.46134		#DIV/0!		#DIV/0!		#DIV/0!		#DIV/0!		#DIV/0!		#DIV/0!	0	0.0554743	0	0.00655621	0			DNA helicase PIF1/RRM3	Cell cycle control, cell division, chromosome partitioning	METABOLISM
18458			1.50726		0.684213		0.799514		0.744752		0.453946		0.530443		0.494111		1.16852		1.08848		0.931506	0.0572476	0.0623129	0.126111	0.0836692	0.0668947			DNA helicase PIF1/RRM3	Cell cycle control, cell division, chromosome partitioning	METABOLISM
386918			1.26697		0.156348		0.934972		1.13371		0.123404		0.73796		0.894825		5.98005		7.2512		1.21256	0.00894415	0.0648558	0.0724788	0.0572065	0.0534865			DNA helicase PIF1/RRM3	Cell cycle control, cell division, chromosome partitioning	METABOLISM
34038			#DIV/0!		#DIV/0!		#DIV/0!		#DIV/0!		0		0		1.40427		#DIV/0!		#DIV/0!		#DIV/0!	0	0.069709	0.0496406	0	0	protein binding ; zinc ion binding	Zinc finger, RING-type	Anaphase-promoting complex (APC), subunit 11	Cell cycle control, cell division, chromosome partitioning	METABOLISM
46487			2.49055		0.233674		0		1.59681		0.0938243		0		0.641146		0		6.83348		#DIV/0!	0.0109549	0.0748598	0.116759	0.0468808	0			DNA helicase PIF1/RRM3	Cell cycle control, cell division, chromosome partitioning	METABOLISM
37058			7.93578		0.720727		0.718331		5.42896		0.09082		0.0905181		0.684112		0.996676		7.53261		7.55774	0.0100761	0.0758995	0.110946	0.0139805	0.0100426			DNA helicase PIF1/RRM3	Cell cycle control, cell division, chromosome partitioning	METABOLISM
76835			0.246491		0		4.06632		1.06331		0		16.4968		4.31379		#DIV/0!		#DIV/0!		0.261492	0	0.0778241	0.0180408	0.0731905	0.297616			DNA helicase PIF1/RRM3	Cell cycle control, cell division, chromosome partitioning	METABOLISM
47075			#DIV/0!		#DIV/0!		#DIV/0!		#DIV/0!		0		1.15802		2.06872		#DIV/0!		#DIV/0!		1.78644	0	0.0809804	0.0391451	0	0.0453307			DNA helicase PIF1/RRM3	Cell cycle control, cell division, chromosome partitioning	METABOLISM
97980			0.863501		0.194479		0.83109		0.300647		0.225221		0.962466		0.348173		4.27343		1.54592		0.361751	0.0566554	0.0875844	0.251555	0.291319	0.242113			DNA helicase PIF1/RRM3	Cell cycle control, cell division, chromosome partitioning	METABOLISM
19158			0.982975		0.80365		1.24752		1.05112		0.817569		1.26913		1.06933		1.55232		1.30794		0.842568	0.0699338	0.0914691	0.0855388	0.0870203	0.10856		Actin interacting protein 3 ; Actin interacting protein 3	Structural maintenance of chromosome protein 3 (sister chromatid cohesion complex Cohesin, subunit SMC3)	Cell cycle control, cell division, chromosome partitioning	METABOLISM
59679			#DIV/0!		#DIV/0!		#DIV/0!		#DIV/0!		2.12708		0		0.300916		0		0.141469		#DIV/0!	0.701543	0.0992467	0.329815	0	0			Anaphase-promoting complex (APC), subunit 11	Cell cycle control, cell division, chromosome partitioning	METABOLISM
106003			1.23385		2.24629		2.35561		0.992066		1.82055		1.90915		0.804039		1.04867		0.441646		0.42115	0.258495	0.114163	0.141987	0.115076	0.271075		Rad21/Rec8 like protein, N-terminal	Sister chromatid cohesion complex Cohesin, subunit RAD21/SCC1	Cell cycle control, cell division, chromosome partitioning	METABOLISM
101736			0.389645		0.294162		0.957332		0.481785		0.754947		2.45693		1.23647		3.25444		1.63782		0.503257	0.0831812	0.136236	0.110181	0.282774	0.270709			DNA helicase PIF1/RRM3	Cell cycle control, cell division, chromosome partitioning	METABOLISM
17663			1.13456		0.471042		0.586845		0.651126		0.415177		0.517246		0.573903		1.24584		1.38231		1.10954	0.115953	0.160283	0.279285	0.246162	0.144459			DNA helicase PIF1/RRM3	Cell cycle control, cell division, chromosome partitioning	METABOLISM
13179			3.94386		0		0.892475		11.9027		0		0.226295		3.01803		#DIV/0!		#DIV/0!		13.3367	0	0.163699	0.0542403	0.0137531	0.0122743			DNA helicase PIF1/RRM3	Cell cycle control, cell division, chromosome partitioning	METABOLISM
44816			0.492982		0		1.00403		2.19266		0		2.03666		4.44775		#DIV/0!		#DIV/0!		2.18385	0	0.256325	0.0576303	0.116901	0.117373			DNA helicase PIF1/RRM3	Cell cycle control, cell division, chromosome partitioning	METABOLISM
96710			1.83146		3.81327		0.67678		2.30975		2.08209		0.36953		1.26115		0.17748		0.605714		3.41285	0.433306	0.262459	0.208111	0.113631	0.0769033			DNA helicase PIF1/RRM3	Cell cycle control, cell division, chromosome partitioning	METABOLISM
89040			0.167187		0.134968		0.263509		0.349013		0.807289		1.57613		2.08756		1.95237		2.58588		1.32448	0.15702	0.406035	0.194502	1.16338	0.306561			DNA helicase PIF1/RRM3	Cell cycle control, cell division, chromosome partitioning	METABOLISM
690478			2.65593		1.76723		3.58639		0.412708		0.665389		1.35033		0.155391		2.02939		0.233534		0.115076	1.77487	0.414493	2.66742	1.00432	3.6019			Phosphotyrosyl phosphatase activator	Cell cycle control, cell division, chromosome partitioning	METABOLISM
121761			2.81182		1.02811		5.13937		1.5318		0.365639		1.82777		0.544772		4.99884		1.48992		0.298053	0.379294	0.565117	1.03735	0.368923	1.89603			DNA helicase PIF1/RRM3	Cell cycle control, cell division, chromosome partitioning	METABOLISM
99678			0.924341		0.401088		2.74039		0.461157		0.433918		2.9647		0.498903		6.83239		1.14976		0.168281	0.526118	0.604911	1.21248	1.31173	3.59464			DNA helicase PIF1/RRM3	Cell cycle control, cell division, chromosome partitioning	METABOLISM
42160			1.78071		0.488718		0.954862		1.30189		0.274451		0.536225		0.731105		1.95381		2.66388		1.36343	0.261728	0.697211	0.95364	0.535539	0.511366			DNA helicase PIF1/RRM3	Cell cycle control, cell division, chromosome partitioning	METABOLISM
112290			1.11532		1.56121		0.907446		1.32227		1.39979		0.813622		1.18556		0.581244		0.846953		1.45714	0.877706	0.743376	0.627025	0.562195	0.510162			DNA helicase PIF1/RRM3	Cell cycle control, cell division, chromosome partitioning	METABOLISM
635179			2.39642		1.03144		2.64212		0.697428		0.430408		1.10253		0.291029		2.56159		0.676171		0.263965	1.29256	0.873992	3.00311	1.25316	3.31101			DNA helicase PIF1/RRM3	Cell cycle control, cell division, chromosome partitioning	METABOLISM
123396			1.76378		0.609766		3.70116		1.056		0.345715		2.09842		0.598714		6.06981		1.73181		0.285316	0.705062	1.22104	2.03943	1.15628	4.27959			DNA helicase PIF1/RRM3	Cell cycle control, cell division, chromosome partitioning	METABOLISM
123426			1.17907		0.383691		2.2196		1.10002		0.325418		1.8825		0.932953		5.78486		2.86693		0.495592	0.62253	1.78475	1.91301	1.62248	3.60125			DNA helicase PIF1/RRM3	Cell cycle control, cell division, chromosome partitioning	METABOLISM
70314			1.35753		0.839362		3.43366		1.24311		0.618303		2.52935		0.915715		4.0908		1.48101		0.362035	1.97316	2.92227	3.19124	2.35078	8.07178	protein kinase activity ; ATP binding ; protein amino acid phosphorylation ; protein serine/threonine kinase activity	Protein kinase, core ; Serine/threonine protein kinase-related ; Protein kinase, core ; Serine/threonine protein kinase, active site ; Protein kinase-like	Checkpoint kinase and related serine/threonine protein kinases	Cell cycle control, cell division, chromosome partitioning	METABOLISM
14293			0.694673		0.475471		0.754519		0.33229		0.684453		1.08615		0.478341		1.58689		0.698866		0.4404	2.04873	1.43178	2.99323	4.30883	3.2511			DNA helicase PIF1/RRM3	Cell cycle control, cell division, chromosome partitioning	METABOLISM
88177			3.32478		3.34043		0.0604888		2.63495		1.00471		0.0181933		0.792519		0.0181081		0.788806		43.561	1.40397	1.10746	1.39739	0.420295	0.0254232			DNA helicase PIF1/RRM3	Cell cycle control, cell division, chromosome partitioning	METABOLISM
120744			2.54507		0.991323		2.65377		1.19679		0.389507		1.04271		0.470239		2.67699		1.20727		0.450979	3.64527	4.40082	9.35868	3.67717	9.75836			DNA helicase PIF1/RRM3	Cell cycle control, cell division, chromosome partitioning	METABOLISM
596672			2.89815		3.9998		0.981456		2.98082		1.38012		0.338649		1.02853		0.245376		0.745242		3.03714	2.26012	1.68434	1.63762	0.565058	0.55458		Cyclin, N-terminal ; Cyclin, A/B/D/E ; Cyclin-like	Cyclin B and related kinase-activating proteins	Cell cycle control, cell division, chromosome partitioning	METABOLISM
77281			1.83765		1.06451		2.30666		1.17895		0.579277		1.25522		0.641556		2.16688		1.10751		0.511108	2.3881	2.64485	4.12256	2.24339	5.17473			DNA helicase PIF1/RRM3	Cell cycle control, cell division, chromosome partitioning	METABOLISM
618310			0.584511		0.881803		0.947773		0.94346		1.50862		1.62148		1.6141		1.07481		1.06992		0.99545	2.77305	2.96694	1.83814	3.14475	2.9805	phosphatase activator activity	Phosphotyrosyl phosphatase activator, PTPA	Phosphotyrosyl phosphatase activator	Cell cycle control, cell division, chromosome partitioning	METABOLISM
562737			1.62616		1.67564		1.44558		1.13269		1.03043		0.888955		0.69654		0.862703		0.67597		0.783549	4.45251	3.00976	4.32102	2.65719	3.84119		WD40 repeat ; WD40 repeat ; WD40 repeat ; WD40 repeat-like	Microtubule severing protein katanin p80 subunit B (contains WD40 repeats)	Cell cycle control, cell division, chromosome partitioning	METABOLISM
110494			1.18874		0.768822		0.553407		1.09442		0.646754		0.465541		0.920653		0.719812		1.4235		1.9776	4.3559	6.20062	6.73502	5.66568	3.13543	protein kinase activity ; ATP binding ; protein amino acid phosphorylation ; calcium ion binding ; structural molecule activity ; cell adhesion ; actin cytoskeleton	Protein kinase, core ; Calcium-binding EF-hand ; Vinculin/alpha-catenin ; Protein kinase-like	Cyclin T-dependent kinase CDK9	Cell cycle control, cell division, chromosome partitioning	METABOLISM
122720			2.37412		1.7805		1.16667		1.78961		0.749962		0.49141		0.753801		0.655247		1.00512		1.53395	6.50486	6.53815	8.67358	3.65339	4.26229		WD40 repeat ; WD40 repeat ; WD40 repeat-like	Microtubule severing protein katanin p80 subunit B (contains WD40 repeats)	Cell cycle control, cell division, chromosome partitioning	METABOLISM
17493			1.00019		0.643187		0.263052		2.10644		0.643067		0.263003		2.10604		0.408982		3.275		8.00768	0.36232	1.1866	0.563424	0.56332	0.148182			DNA helicase PIF1/RRM3	Cell cycle control, cell division, chromosome partitioning	METABOLISM
8795			2.15503		1.96249		1.74841		1.99932		0.910656		0.81132		0.927747		0.890917		1.01877		1.1435	36.4268	37.1104	40.0006	18.5615	32.4533		Rhodanese-like	M-phase inducer phosphatase	Cell cycle control, cell division, chromosome partitioning	METABOLISM
682811			0.182696		0.0940387		0.468165		1.04992		0.514729		2.56254		5.74681		4.97843		11.1647		2.24262	0.254008	2.83594	0.49348	2.70111	1.26456			Phosphotyrosyl phosphatase activator	Cell cycle control, cell division, chromosome partitioning	METABOLISM
94920			1.18623		1.20739		1.5303		1.35254		1.01784		1.29005		1.1402		1.26744		1.12022		0.883843	13.2483	14.841	13.0161	10.9727	16.7914			DNA helicase PIF1/RRM3	Cell cycle control, cell division, chromosome partitioning	METABOLISM
94500			2.25394		2.35506		1.12348		2.75844		1.04486		0.498449		1.22383		0.477047		1.17128		2.45527	9.20279	10.779	8.80765	3.90766	4.39017	protein kinase activity ; ATP binding ; protein amino acid phosphorylation ; protein-tyrosine kinase activity ; protein serine/threonine kinase activity	Protein kinase, core ; Serine/threonine protein kinase-related ; Tyrosine protein kinase ; Serine/threonine protein kinase ; Protein kinase, core ; Serine/threonine protein kinase, active site ; Protein kinase-like	Dual specificity; serine/threonine and tyrosine kinase	Cell cycle control, cell division, chromosome partitioning	METABOLISM
78852			0.889631		0.695395		0.629		0.809553		0.781667		0.707034		0.909987		0.904521		1.16416		1.28705	28.7996	33.5275	36.8439	41.4148	26.0499	protein kinase activity ; ATP binding ; protein amino acid phosphorylation ; protein serine/threonine kinase activity	Protein kinase, core ; Serine/threonine protein kinase-related ; Protein kinase, core ; Serine/threonine protein kinase, active site ; Protein kinase-like	Checkpoint kinase and related serine/threonine protein kinases	Cell cycle control, cell division, chromosome partitioning	METABOLISM
326860			1.18095		0.926099		1.05886		0.946529		0.784202		0.896619		0.801501		1.14335		1.02206		0.893916	18.1108	18.5103	23.0945	19.556	20.707		WD40 repeat ; WD40 repeat ; WD40 repeat ; WD40 repeat ; WD40 repeat ; WD40 repeat-like	Mitotic spindle checkpoint protein BUB3, WD repeat superfamily	Cell cycle control, cell division, chromosome partitioning	METABOLISM
63948			1.38953		1.02739		0.862765		1.46922		0.739377		0.620905		1.05735		0.839768		1.43005		1.70292	40.2479	57.5566	54.4349	39.1751	33.7989		Rhodanese-like	M-phase inducer phosphatase	Cell cycle control, cell division, chromosome partitioning	METABOLISM
121432			1.27325		0.839665		0.289122		1.15314		0.659464		0.227073		0.905663		0.34433		1.37333		3.98842	12.1324	16.6618	18.3973	14.4491	4.17754		WD40 repeat ; WD40 repeat ; WD40 repeat ; Quinoprotein amine dehydrogenase, beta chain-like	Microtubule severing protein katanin p80 subunit B (contains WD40 repeats)	Cell cycle control, cell division, chromosome partitioning	METABOLISM
674973			2.05161		1.36964		1.17619		1.86579		0.667593		0.573303		0.909428		0.858762		1.36225		1.58629	10.2633	13.9811	15.3736	7.49343	8.81371	phosphatase activator activity	Phosphotyrosyl phosphatase activator, PTPA	Phosphotyrosyl phosphatase activator	Cell cycle control, cell division, chromosome partitioning	METABOLISM
91746			1.24976		1.07114		1.12159		1.27297		0.857071		0.897442		1.01857		1.0471		1.18843		1.13497	39.976	47.5087	46.6425	37.3211	41.8589			Dynein-associated protein Roadblock	Cell cycle control, cell division, chromosome partitioning	METABOLISM
17812			1.42266		1.41041		0.765197		1.33928		0.991393		0.537865		0.94139		0.542534		0.949563		1.75024	4.85681	4.61184	4.89897	3.44354	2.63498			DNA helicase PIF1/RRM3	Cell cycle control, cell division, chromosome partitioning	METABOLISM
246530			1.41271		1.29232		0.61319		1.51372		0.914783		0.434054		1.0715		0.474488		1.17132		2.4686	32.0287	37.5158	35.0123	24.7839	15.1972		Rhodanese-like	M-phase inducer phosphatase	Cell cycle control, cell division, chromosome partitioning	METABOLISM
689711			3.30836		1.7652		0.901253		2.85576		0.533558		0.272417		0.863196		0.510566		1.61781		3.16866	10.4802	16.955	19.6422	5.93713	5.35086			Phosphotyrosyl phosphatase activator	Cell cycle control, cell division, chromosome partitioning	METABOLISM
90427			0.849732		0.760172		1.39104		0.844599		0.894603		1.63704		0.993959		1.8299		1.11106		0.607169	24.0157	26.6829	26.8451	31.5924	43.9464	phosphatase activator activity	Phosphotyrosyl phosphatase activator, PTPA	Phosphotyrosyl phosphatase activator	Cell cycle control, cell division, chromosome partitioning	METABOLISM
16529			3.0095		2.13005		1.33618		2.37632		0.707775		0.443988		0.789604		0.627302		1.11561		1.77843	24.5739	27.415	34.72	11.5368	15.4153	nucleus	Cyclin, N-terminal ; Cyclin, C-terminal ; Cyclin, A/B/D/E ; Cyclin ; Cyclin-like	Cyclin B and related kinase-activating proteins	Cell cycle control, cell division, chromosome partitioning	METABOLISM
108624			0.59279		0.979536		1.00324		0.760893		1.65242		1.6924		1.28358		1.0242		0.776789		0.758437	62.0346	48.1878	37.5417	63.3306	63.5357	protein kinase activity ; ATP binding ; protein amino acid phosphorylation ; protein-tyrosine kinase activity ; protein serine/threonine kinase activity ; transmembrane receptor protein serine/threonine kinase activity ; 3-phosphoinositide-dependent protein kinase activity ; DNA-dependent protein kinase activity ; AMP-activated protein kinase activity ; casein kinase activity ; casein kinase I ac…	Protein kinase, core ; Serine/threonine protein kinase-related ; Tyrosine protein kinase ; Serine/threonine protein kinase ; Protein kinase, core ; Serine/threonine protein kinase, active site ; Protein kinase-like	Checkpoint kinase and related serine/threonine protein kinases	Cell cycle control, cell division, chromosome partitioning	METABOLISM
100253			0.471889		0.718405		0.944175		0.560257		1.5224		2.00084		1.18727		1.31427		0.779863		0.593382	43.9136	34.2466	28.8449	61.1265	57.7141		Rhodanese-like ; Rhodanese-like ; Rhodanese-like	M-phase inducer phosphatase	Cell cycle control, cell division, chromosome partitioning	METABOLISM
673161			1.45871		0.962278		1.24179		1.08683		0.659676		0.851294		0.745064		1.29047		1.12944		0.875214	26.2824	29.6844	39.8414	27.3127	33.9167	protein binding ; anaphase-promoting complex ; regulation of mitotic metaphase/anaphase transition	Anaphase-promoting complex, subunit 10 ; Galactose-binding like	Anaphase-promoting complex (APC), subunit 10	Cell cycle control, cell division, chromosome partitioning	METABOLISM
690021			1.06868		0.945914		1.09341		0.592786		0.885125		1.02315		0.554691		1.15593		0.62668		0.542142	8.68402	5.4421	9.81106	9.18055	10.0381	binding	Armadillo-type fold	Tuberin - Rap/ran-GTPase-activating protein	Cell cycle control, cell division, chromosome partitioning	METABOLISM
43370			1.03465		0.765624		1.17397		0.88355		0.739987		1.13466		0.853965		1.53335		1.15403		0.75262	55.2194	63.7246	74.6221	72.1234	84.6704	DNA binding	DNA-binding TFAR19-related protein ; DNA-binding TFAR19-related protein ; DNA-binding TFAR19-related protein ; DNA-binding TFAR19-related protein	Apoptosis-related protein/predicted DNA-binding protein	Cell cycle control, cell division, chromosome partitioning	METABOLISM
282839			0.833453		0.573564		0.982793		0.784776		0.688178		1.17918		0.941596		1.71349		1.36825		0.798516	7.23407	9.89798	10.5119	12.6125	12.3955		HEC/Ndc80p	Centromere-associated protein HEC1	Cell cycle control, cell division, chromosome partitioning	METABOLISM
94608			1.61858		1.57613		0.946943		1.50897		0.973771		0.585045		0.932278		0.600803		0.957389		1.59351	42.4552	40.6462	43.5988	26.9364	25.5072			DNA helicase PIF1/RRM3	Cell cycle control, cell division, chromosome partitioning	METABOLISM
18761			2.06973		2.09384		0.758544		1.93172		1.01165		0.366493		0.933317		0.362274		0.922573		2.54661	15.3112	14.1257	15.1349	7.3125	5.54685	ubiquitin-dependent protein catabolic process ; cullin-RING ubiquitin ligase complex ; ubiquitin protein ligase binding	Cullin, N-terminal region ; Cullin homology ; Cullin homology ; Cullin repeat-like ; Cullin homology	Cullins	Cell cycle control, cell division, chromosome partitioning	METABOLISM
284698			1.96435		1.42914		1.04759		1.56525		0.727537		0.533302		0.796828		0.733024		1.09524		1.49414	22.7483	24.9149	31.2676	15.9175	16.6751			Predicted ATPase, nucleotide-binding	Cell cycle control, cell division, chromosome partitioning	METABOLISM
673053			1.2736		0.631721		1.09384		0.963006		0.496014		0.85886		0.756132		1.73152		1.52442		0.88039	15.1084	23.0316	30.4597	23.9163	26.1606		Hus1-like protein ; Cell cycle checkpoint, HUS1	Checkpoint 9-1-1 complex, HUS1 component	Cell cycle control, cell division, chromosome partitioning	METABOLISM
686216			1.37115		0.876837		0.445477		1.17795		0.639492		0.324894		0.859101		0.508049		1.34341		2.64425	9.52187	12.7918	14.8897	10.8593	4.83758	protein kinase activity ; ATP binding ; protein amino acid phosphorylation	Protein kinase, core ; Protein kinase-like	Polo-like serine/threonine protein kinase	Cell cycle control, cell division, chromosome partitioning	METABOLISM
534871			1.10542		1.25577		1.35984		1.30577		1.13601		1.23015		1.18124		1.08287		1.03981		0.960238	17.1766	17.8605	15.1202	13.6782	18.6001	ubiquitin-dependent protein catabolic process ; cullin-RING ubiquitin ligase complex ; ubiquitin protein ligase binding	Cullin, N-terminal region ; Cullin homology ; Cullin homology ; Cullin homology	Cullins	Cell cycle control, cell division, chromosome partitioning	METABOLISM
322515			3.01785		2.64062		1.37223		2.46871		0.875001		0.454705		0.818034		0.519662		0.934895		1.79904	17.3469	16.2176	19.825	6.56925	9.01454	nucleus	Cyclin, N-terminal ; Cyclin, C-terminal ; Cyclin, A/B/D/E ; Cyclin ; Cyclin, N-terminal ; Cyclin-like	Cyclin B and related kinase-activating proteins	Cell cycle control, cell division, chromosome partitioning	METABOLISM
114154			1.83158		2.08229		0.794997		1.53088		1.13688		0.43405		0.835827		0.381789		0.735192		1.92565	20.1609	14.8221	17.7335	9.68206	7.69721	ubiquitin-dependent protein catabolic process ; cullin-RING ubiquitin ligase complex ; ubiquitin protein ligase binding	Cullin, N-terminal region ; Cullin homology ; Cullin homology ; Cullin repeat-like ; Cullin homology	Cullins	Cell cycle control, cell division, chromosome partitioning	METABOLISM
152477			0.802343		0.859561		1.12991		0.908624		1.07131		1.40826		1.13246		1.31452		1.05708		0.804159	41.5687	43.9415	38.8016	48.3604	54.6427	protein kinase activity ; ATP binding ; protein amino acid phosphorylation	Protein kinase, core ; Protein kinase, core ; Protein kinase-like	Checkpoint kinase and related serine/threonine protein kinases	Cell cycle control, cell division, chromosome partitioning	METABOLISM
92958			1.39629		2.41053		0.598709		1.66476		1.72639		0.428786		1.19228		0.248372		0.690619		2.78058	29.3579	20.2752	17.0054	12.179	7.29169	GTP binding ; cell cycle ; transcription factor activity ; nucleus ; regulation of transcription, DNA-dependent ; zinc ion binding	Cell division/GTP binding protein ; Fungal transcriptional regulatory protein, N-terminal ; Aflatoxin biosynthesis regulatory protein ; Fungal transcriptional regulatory protein, N-terminal ; Cell division/GTP binding protein ; Fungal transcriptional regulatory protein, N-terminal ; Fungal transcriptional regulatory protein, N-terminal ; Fungal transcriptional regulatory protein, N-terminal ; Fun…	Septin family protein (P-loop GTPase)	Cell cycle control, cell division, chromosome partitioning	METABOLISM
256803			1.89387		1.4112		1.10213		1.76521		0.745138		0.581942		0.932061		0.780986		1.25086		1.60164	10.9205	13.6599	14.6556	7.73843	8.52872		HEC/Ndc80p	Centromere-associated protein HEC1	Cell cycle control, cell division, chromosome partitioning	METABOLISM
674669			1.24504		0.987856		1.22018		0.988645		0.793434		0.980035		0.794067		1.23518		1.0008		0.810243	15.7064	15.719	19.7955	15.8995	19.4003	hydrolase activity, hydrolyzing O-glycosyl compounds ; carbohydrate metabolic process ; DNA repair	Rad9 ; Glycoside hydrolase, family 5	Checkpoint 9-1-1 complex, RAD9 component	Cell cycle control, cell division, chromosome partitioning	METABOLISM
691010			0.854029		0.857209		0.927031		1.18361		1.00372		1.08548		1.38592		1.08145		1.38078		1.27678	43.7405	60.3958	43.5782	51.0266	47.3032		Anaphase promoting complex subunit 2	Anaphase-promoting complex (APC), subunit 2	Cell cycle control, cell division, chromosome partitioning	METABOLISM
676354			2.86299		2.13543		1.25693		2.90365		0.745872		0.439026		1.0142		0.588608		1.35975		2.31011	20.4293	27.7788	27.3899	9.56687	12.0249			S-M checkpoint control protein CID1 and related nucleotidyltransferases	Cell cycle control, cell division, chromosome partitioning	METABOLISM
690523			1.54434		1.27922		1.3446		1.16878		0.828326		0.870659		0.756817		1.05111		0.91367		0.869246	23.2973	21.2861	28.1258	18.2122	24.488	ubiquitin-dependent protein catabolic process ; cullin-RING ubiquitin ligase complex ; ubiquitin protein ligase binding	Cullin, N-terminal region ; Cullin homology ; Cullin homology ; Cullin, conserved site ; Cullin repeat-like ; Cullin homology	Cullins	Cell cycle control, cell division, chromosome partitioning	METABOLISM
618793			3.62733		1.57253		1.89429		2.82309		0.433523		0.522226		0.778282		1.20461		1.79525		1.49032	18.7831	33.7203	43.3266	11.9445	22.6263			Phosphotyrosyl phosphatase activator	Cell cycle control, cell division, chromosome partitioning	METABOLISM
382956			1.8733		2.02244		1.27439		1.66836		1.07961		0.680295		0.890601		0.630128		0.824926		1.30914	31.2424	25.7727	28.9385	15.4479	19.6867	nucleic acid binding	RNA recognition motif, RNP-1 ; RNA recognition motif, RNP-1 ; RNA recognition motif, RNP-1	Protein Mei2, essential for commitment to meiosis, and related proteins	Cell cycle control, cell division, chromosome partitioning	METABOLISM
690596			1.75224		1.21414		1.54959		1.61999		0.692906		0.884344		0.924525		1.27628		1.33427		1.04544	13.327	17.7818	19.2334	10.9765	17.009	protein kinase activity ; ATP binding ; protein amino acid phosphorylation	Protein kinase, core ; Protein kinase-like	Polo-like serine/threonine protein kinase	Cell cycle control, cell division, chromosome partitioning	METABOLISM
679037			1.43964		1.24528		1.70533		1.26671		0.864997		1.18455		0.87988		1.36943		1.01721		0.742793	26.1897	26.6403	30.2772	21.0311	35.865	protein modification process ; proteolysis ; metallopeptidase activity ; zinc ion binding	Ubiquitin ; WLM ; Ubiquitin ; Ubiquitin ; Peptidase M, neutral zinc metallopeptidases, zinc-binding site	Protein involved in sister chromatid separation and/or segregation	Cell cycle control, cell division, chromosome partitioning	METABOLISM
30459			1.53129		0.842451		0.728254		1.33088		0.550156		0.475581		0.869122		0.864446		1.57977		1.8275	21.4811	33.9352	39.0454	25.4983	18.5693		Histone methylation DOT1	Putative protein methyltransferase involved in meiosis and transcriptional silencing (Dot1)	Cell cycle control, cell division, chromosome partitioning	METABOLISM
640199			1.8517		1.75151		0.739444		1.85151		0.945893		0.399332		0.999896		0.422175		1.05709		2.50392	17.4095	18.4034	18.4053	9.93969	7.34984	nucleus ; DNA repair ; cell cycle	Checkpoint protein Rad24	Checkpoint RAD17-RFC complex, RAD17/RAD24 component	Cell cycle control, cell division, chromosome partitioning	METABOLISM
629149			1.33567		1.29213		1.35777		1.58734		0.967398		1.01654		1.18842		1.0508		1.22847		1.16908	25.351	31.1429	26.2053	19.6195	26.6388			Uncharacterized conserved protein	Cell cycle control, cell division, chromosome partitioning	METABOLISM
630426			2.2789		1.78893		0.707145		2.22539		0.784996		0.310301		0.976518		0.395289		1.24398		3.14701	23.6125	29.3734	30.0797	13.1992	9.33375	nucleus ; response to DNA damage stimulus ; cell cycle ; replication fork protection	Replication fork protection component Swi3	Meiotic chromosome segregation protein	Cell cycle control, cell division, chromosome partitioning	METABOLISM
670722			1.67563		1.60021		1.02557		1.66672		0.954995		0.612055		0.994685		0.640899		1.04156		1.62516	39.732	41.3833	41.6045	24.8292	25.4642	intracellular ; zinc ion binding	Zinc finger, RanBP2-type ; WLM ; Zinc finger, RanBP2-type ; Zinc finger, RanBP2-type ; Zinc finger, RanBP2-type	Protein involved in sister chromatid separation and/or segregation	Cell cycle control, cell division, chromosome partitioning	METABOLISM
102262			0.875654		0.845899		1.04966		0.740991		0.966019		1.19871		0.846214		1.24088		0.875981		0.705936	39.7856	34.8514	41.1851	47.0335	49.3691	transcription factor activity ; nucleus ; regulation of transcription, DNA-dependent ; zinc ion binding	Fungal transcriptional regulatory protein, N-terminal ; Fungal transcriptional regulatory protein, N-terminal ; Fungal transcriptional regulatory protein, N-terminal ; Fungal transcriptional regulatory protein, N-terminal ; Fungal transcriptional regulatory protein, N-terminal	Predicted proline-serine-threonine phosphatase-interacting protein (PSTPIP)	Cell cycle control, cell division, chromosome partitioning	METABOLISM
678148			1.6992		1.04004		1.03704		1.4087		0.612075		0.610308		0.829035		0.997113		1.35447		1.35839	32.0246	43.3763	52.3214	30.7918	31.9322		Maf-like protein ; Maf-like protein	Predicted nucleic acid-binding protein ASMTL	Cell cycle control, cell division, chromosome partitioning	METABOLISM
96638			2.06667		1.52619		1.22141		1.3834		0.738475		0.591004		0.669383		0.800303		0.906439		1.13262	27.423	24.8573	37.1346	17.9683	21.9467		Tetratricopeptide TPR-1 ; Tetratricopeptide region ; Tetratricopeptide region ; Tetratricopeptide region	Anaphase-promoting complex (APC), Cdc16 subunit	Cell cycle control, cell division, chromosome partitioning	METABOLISM
32987			0.431615		0.650965		0.438972		0.475331		1.50821		1.01705		1.10128		0.674341		0.730194		1.08283	74.4616	54.3715	49.371	114.387	50.2125	protein binding	Mob1/phocein ; Mob1/phocein	Cell cycle-associated protein	Cell cycle control, cell division, chromosome partitioning	METABOLISM
92898			0.629946		0.281545		0.394201		0.304832		0.446935		0.625768		0.483902		1.40013		1.08271		0.773292	20.1406	21.8065	45.0639	71.5361	28.1996	ubiquitin-dependent protein catabolic process ; cullin-RING ubiquitin ligase complex ; ubiquitin protein ligase binding	Cullin, N-terminal region ; Cullin homology ; Cullin homology ; Cullin repeat-like ; Cullin homology	Cullins	Cell cycle control, cell division, chromosome partitioning	METABOLISM
673899			1.27095		0.909766		1.45709		1.1297		0.715816		1.14646		0.888865		1.60161		1.24175		0.775313	33.1581	41.174	46.322	36.4468	53.1063	ATP binding	Mrp, conserved site	Predicted ATPase, nucleotide-binding	Cell cycle control, cell division, chromosome partitioning	METABOLISM
303074			0.994664		0.769993		1.28355		0.859802		0.774123		1.29043		0.864414		1.66696		1.11664		0.669864	62.6177	69.9212	80.8885	81.3224	104.381	protein binding	Mob1/phocein ; Mob1/phocein	Cell cycle-associated protein Mob1-1	Cell cycle control, cell division, chromosome partitioning	METABOLISM
115217			1.54821		1.7376		1.41184		1.30175		1.12232		0.911913		0.84081		0.812522		0.749168		0.922029	32.0924	24.0426	28.5945	18.4694	26.0757	ubiquitin-dependent protein catabolic process ; cullin-RING ubiquitin ligase complex ; ubiquitin protein ligase binding	Cullin, N-terminal region ; Cullin homology ; Cullin homology ; Cullin repeat-like ; Cullin homology	Cullins	Cell cycle control, cell division, chromosome partitioning	METABOLISM
137665			2.04502		0.889524		1.001		1.53636		0.434971		0.489481		0.751269		1.12532		1.72717		1.53483	23.3894	40.3975	53.7724	26.2943	26.3206	hydrogen ion transmembrane transporter activity ; proton-transporting two-sector ATPase complex	Cyclin, N-terminal ; Cyclin ; ATPase, F1/V1/A1 complex, alpha/beta subunit, nucleotide-binding ; Cyclin-like	CDK9 kinase-activating protein cyclin T	Cell cycle control, cell division, chromosome partitioning	METABOLISM
655687			1.33004		1.17889		1.13001		1.33588		0.886352		0.849605		1.00439		0.95854		1.13317		1.18218	28.0205	31.7519	31.6133	23.7686	26.8588	protein kinase activity ; ATP binding ; protein amino acid phosphorylation ; protein-tyrosine kinase activity ; protein serine/threonine kinase activity ; protein kinase CK2 activity	Protein kinase, core ; Serine/threonine protein kinase-related ; Tyrosine protein kinase ; Serine/threonine protein kinase ; Protein kinase, core ; Protein kinase ATP binding, conserved site ; Serine/threonine protein kinase, active site ; Protein kinase-like	Checkpoint kinase and related serine/threonine protein kinases	Cell cycle control, cell division, chromosome partitioning	METABOLISM
27728			2.78525		1.2738		1.53996		2.37482		0.457338		0.552898		0.852642		1.20895		1.86436		1.54213	47.8653	89.238	104.661	37.5767	57.8666	mitosis	DNA-binding HORMA ; DNA-binding HORMA ; DNA-binding HORMA	Spindle assembly checkpoint protein	Cell cycle control, cell division, chromosome partitioning	METABOLISM
674964			1.23369		0.702276		0.999998		1.02554		0.56925		0.810578		0.831281		1.42394		1.46031		1.02554	35.0211	51.1415	61.5214	49.8679	49.8679	phosphatase activator activity	Phosphotyrosyl phosphatase activator, PTPA ; Phosphotyrosyl phosphatase activator, PTPA	Phosphotyrosyl phosphatase activator	Cell cycle control, cell division, chromosome partitioning	METABOLISM
683778			2.09146		1.3626		1.07599		1.80734		0.651506		0.514468		0.864154		0.789659		1.32639		1.67971	19.4801	25.8383	29.9001	14.2963	15.3826			Anaphase-promoting complex (APC), subunit 5	Cell cycle control, cell division, chromosome partitioning	METABOLISM
90082			2.25039		1.81211		1.55818		2.00474		0.805245		0.692403		0.890842		0.859867		1.1063		1.28659	39.0228	43.1709	48.4608	21.5344	33.5544		rRNA subunit methyltransferase ; Bacterial Fmu (Sun)/eukaryotic nucleolar NOL1/Nop2p	Proliferation-associated nucleolar protein (NOL1)	Cell cycle control, cell division, chromosome partitioning	METABOLISM
680845			3.9601		2.66465		1.38897		2.96306		0.672876		0.35074		0.74823		0.521256		1.11199		2.13329	8.95491	9.95775	13.3084	3.36063	4.6678	hydrolase activity, hydrolyzing O-glycosyl compounds ; carbohydrate metabolic process ; nucleus ; proteolysis ; peptidase activity	Peptidase C50, separase ; Tetratricopeptide region ; Glycoside hydrolase, family 10	Regulator of spindle pole body duplication	Cell cycle control, cell division, chromosome partitioning	METABOLISM
97675			2.4303		2.53683		1.20133		2.71992		1.04383		0.494313		1.11917		0.473556		1.07217		2.26409	46.1302	49.4596	44.1931	18.1842	21.8453	chromosome, pericentric region ; mitosis	Nuf2 ; Prefoldin	Centromere-associated protein NUF2	Cell cycle control, cell division, chromosome partitioning	METABOLISM
680026			1.49499		1.28941		0.909202		1.18609		0.862487		0.608164		0.793375		0.705128		0.919868		1.30454	24.0726	22.1436	27.9107	18.6694	16.9743	ubiquitin-dependent protein catabolic process ; cullin-RING ubiquitin ligase complex ; ubiquitin protein ligase binding	Cullin, N-terminal region ; Cullin homology ; Cullin homology ; Cullin, conserved site ; Cullin repeat-like ; Cullin homology	Cullins	Cell cycle control, cell division, chromosome partitioning	METABOLISM
90123			0.648561		0.804519		0.870192		0.799153		1.24047		1.34173		1.23219		1.08163		0.99333		0.918364	58.3409	57.9518	47.0314	72.5166	63.1033	proteolysis ; caspase activity	Peptidase C14, caspase catalytic	Metacaspase involved in regulation of apoptosis	Cell cycle control, cell division, chromosome partitioning	METABOLISM
450005			1.27823		1.1249		1.04884		1.33702		0.880046		0.820544		1.04599		0.932387		1.18857		1.27476	36.1026	42.9103	41.0235	32.0941	33.6616	protein kinase activity ; ATP binding ; protein amino acid phosphorylation ; protein-tyrosine kinase activity ; protein serine/threonine kinase activity ; cyclin-dependent protein kinase activity	Protein kinase, core ; Serine/threonine protein kinase-related ; Tyrosine protein kinase ; Serine/threonine protein kinase ; Protein kinase, core ; Protein kinase ATP binding, conserved site ; Serine/threonine protein kinase, active site ; Protein kinase-like	Cdk activating kinase (CAK)/RNA polymerase II transcription initiation/nucleotide excision repair factor TFIIH/TFIIK, kinase subunit CDK7	Cell cycle control, cell division, chromosome partitioning	METABOLISM
671424			1.40141		0.63091		0.851632		0.953723		0.450197		0.607697		0.680546		1.34985		1.51166		1.11988	38.4762	58.163	85.4652	60.9852	51.9369	mitosis	DNA-binding HORMA ; DNA-binding HORMA ; DNA-binding HORMA	Mitotic spindle checkpoint protein	Cell cycle control, cell division, chromosome partitioning	METABOLISM
30535			1.14265		1.19819		0.833415		1.05604		1.04861		0.729369		0.924199		0.69556		0.881359		1.26712	67.7205	59.6861	64.5814	56.5189	47.1037	damaged DNA binding ; exonuclease activity ; nucleus ; DNA repair	Repair protein Rad1/Rec1 ; Repair protein Rad1/Rec1	Checkpoint 9-1-1 complex, RAD1 component	Cell cycle control, cell division, chromosome partitioning	METABOLISM
684208			2.7464		2.58471		0.962692		2.63443		0.941129		0.350529		0.959232		0.372456		1.01924		2.73653	18.7766	19.1378	19.9512	7.26449	6.99347	protein kinase activity ; ATP binding ; protein amino acid phosphorylation ; protein-tyrosine kinase activity ; protein serine/threonine kinase activity	Protein kinase, core ; Serine/threonine protein kinase-related ; Tyrosine protein kinase ; Serine/threonine protein kinase ; Protein kinase, core ; Protein kinase ATP binding, conserved site ; Serine/threonine protein kinase, active site ; Protein kinase-like	Dual specificity; serine/threonine and tyrosine kinase	Cell cycle control, cell division, chromosome partitioning	METABOLISM
627744			4.28576		2.43862		1.20827		3.10606		0.569005		0.281925		0.724739		0.495471		1.2737		2.57068	20.8453	26.5505	36.6346	8.54797	10.3282		Tetratricopeptide TPR-1 ; Tetratricopeptide region ; Tetratricopeptide region ; Tetratricopeptide region	DNA-binding cell division cycle control protein	Cell cycle control, cell division, chromosome partitioning	METABOLISM
644491			1.24691		0.598684		1.52992		0.734141		0.480135		1.22697		0.588769		2.55547		1.22626		0.479855	39.1879	48.0545	81.6186	65.4568	100.144	ATP binding	Mrp, conserved site	Predicted ATPase, nucleotide-binding	Cell cycle control, cell division, chromosome partitioning	METABOLISM
373797			2.11891		1.77194		0.82005		2.21471		0.836252		0.387015		1.04521		0.462797		1.24988		2.7007	23.4451	29.3035	28.036	13.2313	10.8503	protein kinase activity ; ATP binding ; protein amino acid phosphorylation ; protein-tyrosine kinase activity ; protein serine/threonine kinase activity ; transmembrane receptor protein serine/threonine kinase activity ; 3-phosphoinositide-dependent protein kinase activity ; DNA-dependent protein kinase activity ; AMP-activated protein kinase activity ; casein kinase activity ; casein kinase I ac…	Protein kinase, core ; Serine/threonine protein kinase-related ; Forkhead-associated ; Tyrosine protein kinase ; Serine/threonine protein kinase ; Forkhead-associated ; Forkhead-associated ; Protein kinase, core ; Protein kinase ATP binding, conserved site ; Serine/threonine protein kinase, active site ; SMAD/FHA domain ; Protein kinase-like	Serine/threonine protein kinase Chk2 and related proteins	Cell cycle control, cell division, chromosome partitioning	METABOLISM
109647			1.63638		2.9173		0.503086		1.84901		1.78278		0.307439		1.12994		0.172449		0.63381		3.67534	59.2949	37.5817	33.2599	20.3253	10.2254	GTP binding ; cell cycle ; transcription factor activity ; nucleus ; regulation of transcription, DNA-dependent ; zinc ion binding	Cell division/GTP binding protein ; Fungal transcriptional regulatory protein, N-terminal ; Aflatoxin biosynthesis regulatory protein ; Fungal transcriptional regulatory protein, N-terminal ; Cell division/GTP binding protein ; Fungal transcriptional regulatory protein, N-terminal ; Fungal transcriptional regulatory protein, N-terminal ; Fungal transcriptional regulatory protein, N-terminal ; Fun…	Septin family protein (P-loop GTPase)	Cell cycle control, cell division, chromosome partitioning	METABOLISM
446902			1.0726		1.1137		1.16337		0.800444		1.03831		1.08462		0.746264		1.0446		0.718728		0.68804	25.4135	18.2654	24.4758	22.8191	26.547	binding	Regulatory associated protein of TOR ; HEAT ; WD40 repeat ; WD40 repeat ; Armadillo-type fold ; WD40 repeat-like	Guanine nucleotide binding protein MIP1	Cell cycle control, cell division, chromosome partitioning	METABOLISM
672690			1.87944		1.21559		1.10978		1.51665		0.646782		0.590486		0.80697		0.91296		1.24767		1.36662	22.5921	28.1874	34.9299	18.5853	20.6257		Protein kinase-like	Serine/threonine kinase (haspin family)	Cell cycle control, cell division, chromosome partitioning	METABOLISM
5518			2.23322		2.39615		1.04962		2.11359		1.07296		0.470001		0.946429		0.438042		0.882075		2.01368	26.6655	23.521	24.8523	11.1285	11.6806			Uncharacterized protein SFI1 involved in G(2)-M transition	Cell cycle control, cell division, chromosome partitioning	METABOLISM
474954			2.23955		2.20105		1.4714		2.86318		0.98281		0.657006		1.27846		0.668497		1.30082		1.94589	21.2245	27.6094	21.5957	9.6429	14.1885		Proteasome/cyclosome, regulatory subunit	Anaphase-promoting complex (APC), subunit 1 (meiotic check point regulator/Tsg24)	Cell cycle control, cell division, chromosome partitioning	METABOLISM
90722			1.99576		1.20539		1.14548		1.37106		0.603974		0.573957		0.686988		0.9503		1.13745		1.19693	26.2354	29.8413	43.4379	21.7651	24.9315	serine-type endopeptidase activity ; proteolysis	Peptidase S9A, oligopeptidase, N-terminal beta-propeller	Anaphase-promoting complex (APC), subunit 4	Cell cycle control, cell division, chromosome partitioning	METABOLISM
491238			1.2684		1.10459		1.29611		0.937356		0.870851		1.02184		0.739005		1.17338		0.848601		0.723208	47.8593	40.6135	54.957	43.3277	56.1574	protein kinase activity ; ATP binding ; protein amino acid phosphorylation	Protein kinase, core ; Protein kinase, core ; Protein kinase-like	Polo-like serine/threonine protein kinase	Cell cycle control, cell division, chromosome partitioning	METABOLISM
463602			2.59396		2.75928		1.51817		2.46934		1.06373		0.585268		0.951958		0.550203		0.894923		1.62653	17.111	15.3131	16.0859	6.20127	9.41455		Proteasome/cyclosome, regulatory subunit	Anaphase-promoting complex (APC), subunit 1 (meiotic check point regulator/Tsg24)	Cell cycle control, cell division, chromosome partitioning	METABOLISM
673688			1.95595		1.33238		1.36107		1.61703		0.68119		0.695861		0.826723		1.02154		1.21365		1.18806	45.8459	55.6406	67.3026	34.4091	46.8332		Cyclin, N-terminal ; Cyclin ; Cyclin-like	Cdk activating kinase (CAK)/RNA polymerase II transcription initiation/nucleotide excision repair factor TFIIH/TFIIK, cyclin H subunit	Cell cycle control, cell division, chromosome partitioning	METABOLISM
672502			1.35147		0.725482		1.13624		0.993496		0.536808		0.840739		0.735121		1.56618		1.36943		0.874375	147.944	202.598	275.599	203.925	231.707	protein modification process	Ubiquitin ; Ubiquitin ; Ubiquitin ; Ubiquitin ; Ubiquitin	Ubiquitin-like protein	Cell cycle control, cell division, chromosome partitioning	METABOLISM
30353			1.36704		1.43555		1.05036		1.39325		1.05012		0.768346		1.01917		0.731677		0.970532		1.32645	76.7597	74.4977	73.0963	53.4704	56.1633		Cyclin, N-terminal ; Cyclin ; Cyclin-like	CDK9 kinase-activating protein cyclin T	Cell cycle control, cell division, chromosome partitioning	METABOLISM
356788			0.957528		1.12481		1.15082		0.798174		1.1747		1.20186		0.833577		1.02312		0.709611		0.693572	40.0936	28.4508	34.131	35.6449	41.0208		PAP/25A-associated	S-M checkpoint control protein CID1 and related nucleotidyltransferases	Cell cycle control, cell division, chromosome partitioning	METABOLISM
29352			1.23389		0.957036		0.901793		1.07216		0.775627		0.730856		0.868927		0.942277		1.12029		1.18892	31.1401	34.886	40.1483	32.5381	29.3426			Centromere/kinetochore protein zw10 involved in mitotic chromosome segregation	Cell cycle control, cell division, chromosome partitioning	METABOLISM
672382			1.18165		1.50162		0.98326		1.39908		1.27079		0.83211		1.184		0.654798		0.93171		1.4229	46.2103	43.0546	36.3635	30.7736	30.2584		Mitotic checkpoint	Mitotic checkpoint protein MAD1	Cell cycle control, cell division, chromosome partitioning	METABOLISM
6690			4.4513		2.18382		1.32156		3.84961		0.490602		0.296894		0.864829		0.605162		1.76279		2.91292	98.4698	173.581	200.712	45.0906	59.5902	calcium ion binding	Calcium-binding EF-hand ; Calcium-binding EF-hand ; Calcium-binding EF-hand ; Calcium-binding EF-hand ; Calcium-binding EF-hand	Ca2+-binding protein (centrin/caltractin), EF-Hand superfamily protein	Cell cycle control, cell division, chromosome partitioning	METABOLISM
113733			2.31794		1.65313		1.22093		1.99002		0.713188		0.526729		0.858528		0.738556		1.20379		1.62992	27.9417	33.6359	39.1786	16.9023	20.6365	nuclear pore ; transport	Nucleoporin interacting component	Cullins	Cell cycle control, cell division, chromosome partitioning	METABOLISM
367371			1.86456		1.79021		1.18895		1.65738		0.960128		0.637659		0.888886		0.664139		0.925799		1.39398	38.4649	35.6107	40.0622	21.4862	25.546	binding	SDA1 ; Region of unknown function, nucleolar NUC130/133, N-terminal ; Armadillo-type fold	Protein required for actin cytoskeleton organization and cell cycle progression	Cell cycle control, cell division, chromosome partitioning	METABOLISM
674686			1.89076		1.95963		1.05037		1.90577		1.03642		0.555526		1.00794		0.536003		0.972516		1.81438	38.7373	37.6726	37.376	19.7677	20.7633	anaphase-promoting complex ; regulation of mitotic metaphase/anaphase transition	Tetratricopeptide TPR-1 ; Cdc23 ; Tetratricopeptide region ; Tetratricopeptide region ; Tetratricopeptide region	Anaphase-promoting complex (APC), Cdc23 subunit	Cell cycle control, cell division, chromosome partitioning	METABOLISM
10227			0.879158		1.17742		0.827516		0.901743		1.33926		0.941259		1.02569		0.702821		0.765863		1.0897	53.6813	41.1126	40.0829	45.5923	37.7284	protein kinase activity ; ATP binding ; protein amino acid phosphorylation ; protein-tyrosine kinase activity ; protein serine/threonine kinase activity ; cyclin-dependent protein kinase activity	Protein kinase, core ; Serine/threonine protein kinase-related ; Tyrosine protein kinase ; Serine/threonine protein kinase ; Protein kinase, core ; Protein kinase ATP binding, conserved site ; Serine/threonine protein kinase, active site ; Protein kinase-like	Cdc2-related protein kinase	Cell cycle control, cell division, chromosome partitioning	METABOLISM
672837			0.96325		0.736615		1.19633		0.678573		0.764718		1.24197		0.704462		1.62409		0.921205		0.567213	17.4643	16.0882	22.8376	23.7089	28.3636	GTPase activator activity ; intracellular ; regulation of small GTPase mediated signal transduction	Rap/ran-GAP ; Rap/ran-GAP	Tuberin - Rap/ran-GTPase-activating protein	Cell cycle control, cell division, chromosome partitioning	METABOLISM
673926			2.26503		1.94349		0.957481		1.89747		0.85804		0.422723		0.83772		0.492661		0.976319		1.98173	24.0562	23.4865	28.0362	12.3778	11.8516	binding	Armadillo-type fold	Sister chromatid cohesion complex Cohesin, subunit PDS5	Cell cycle control, cell division, chromosome partitioning	METABOLISM
645209			1.61308		1.82606		0.875682		1.53713		1.13203		0.542863		0.952915		0.479547		0.841772		1.75535	31.8736	26.8303	28.156	17.4548	15.2849	protein-glutamine gamma-glutamyltransferase activity ; peptide cross-linking	Transglutaminase, C-terminal	Protein with predicted involvement in meiosis (GSG1)	Cell cycle control, cell division, chromosome partitioning	METABOLISM
109573			1.24008		0.999608		1.21209		1.14223		0.806081		0.977427		0.921094		1.21257		1.14268		0.942366	79.8427	91.2348	99.0505	79.874	96.8146		Cdc37, N-terminal ; Cdc37, C-terminal ; Cdc37, Hsp90 binding	Cell division cycle 37 protein, CDC37	Cell cycle control, cell division, chromosome partitioning	METABOLISM
90079			1.28427		1.76426		0.868161		1.11983		1.37375		0.675996		0.87196		0.492083		0.634731		1.28989	137.36	87.1866	99.9893	77.8569	67.5924	intracellular ; anti-apoptosis	Proteinase inhibitor I32, inhibitor of apoptosis ; Proteinase inhibitor I32, inhibitor of apoptosis ; Proteinase inhibitor I32, inhibitor of apoptosis	Apoptosis inhibitor IAP1 and related BIR domain proteins	Cell cycle control, cell division, chromosome partitioning	METABOLISM
117152			1.11589		1.70703		1.70276		1.21205		1.52975		1.52593		1.08617		0.9975		0.710033		0.711813	46.9011	33.3013	30.6593	27.4753	46.7838		SIT4 phosphatase-associated protein	SAP family cell cycle dependent phosphatase-associated protein	Cell cycle control, cell division, chromosome partitioning	METABOLISM
92911			0.953398		1.21153		1.52357		0.926567		1.27075		1.59804		0.971858		1.25756		0.764792		0.608157	60.8719	46.5543	47.9024	50.2439	76.5499	ubiquitin-dependent protein catabolic process ; cullin-RING ubiquitin ligase complex ; ubiquitin protein ligase binding	Cullin, N-terminal region ; Anaphase promoting complex subunit 2 ; Cullin homology ; Cullin homology ; Cullin homology	Anaphase-promoting complex (APC), subunit 2	Cell cycle control, cell division, chromosome partitioning	METABOLISM
97713			1.98185		1.52424		1.04528		1.73057		0.769098		0.527425		0.873211		0.685771		1.13537		1.65561	49.611	56.3268	64.5054	32.5481	34.0218	lipid transporter activity ; lipid transport ; integral to membrane	RFT1	Nuclear division RFT1 protein	Cell cycle control, cell division, chromosome partitioning	METABOLISM
673300			1.92911		2.44648		1.42545		1.88101		1.26819		0.738919		0.975068		0.582656		0.768865		1.31959	39.2028	30.1417	30.9124	16.0242	22.8418		Sad1/UNC-like, C-terminal	Spindle pole body protein, contains UNC-84 domain	Cell cycle control, cell division, chromosome partitioning	METABOLISM
27071			2.00499		1.95289		1.11728		1.83618		0.974017		0.55725		0.915805		0.572115		0.940234		1.64344	93.9608	88.3452	96.4673	48.1136	53.7564		Proteasome component region PCI ; PCI/PINT associated module	Transcription-associated recombination protein - Thp1p	Cell cycle control, cell division, chromosome partitioning	METABOLISM
593057			2.3113		1.82292		0.811913		2.06517		0.788699		0.35128		0.893509		0.445392		1.13289		2.54358	25.7025	29.1181	32.5885	14.0997	11.4477	ATP binding ; chromosome ; DNA metabolic process ; ATPase activity ; protein binding ; chromosome organization and biogenesis	ABC transporter-like ; RecF/RecN/SMC protein, N-terminal ; SMCs flexible hinge ; ABC transporter-like ; SMCs flexible hinge	Structural maintenance of chromosome protein 1 (sister chromatid cohesion complex Cohesin, subunit SMC1)	Cell cycle control, cell division, chromosome partitioning	METABOLISM
192086			0.901881		1.15013		0.614966		0.98549		1.27525		0.68187		1.09271		0.534695		0.856854		1.60251	57.3928	49.1773	45.0051	49.9013	30.6876	GTP binding ; cell cycle	Cell division/GTP binding protein ; Cell division/GTP binding protein	Septin family protein (P-loop GTPase)	Cell cycle control, cell division, chromosome partitioning	METABOLISM
681651			2.54727		1.40851		1.10694		2.02513		0.552947		0.43456		0.79502		0.785899		1.43779		1.82948	62.7149	90.1706	113.419	44.5258	49.2876		WD40 repeat ; WD40 repeat ; WD40 repeat ; WD40 repeat ; WD40 repeat ; WD40 repeat ; WD40 repeat-like	Mitotic spindle checkpoint protein BUB3, WD repeat superfamily	Cell cycle control, cell division, chromosome partitioning	METABOLISM
669952			1.64248		1.48464		0.94706		1.76325		0.9039		0.576602		1.07353		0.637905		1.18766		1.86182	185.913	220.802	205.679	125.224	118.595	cell cycle ; cyclin-dependent protein kinase regulator activity	Cyclin-dependent kinase, regulatory subunit ; Cyclin-dependent kinase, regulatory subunit ; Cyclin-dependent kinase, regulatory subunit ; Cyclin-dependent kinase, regulatory subunit ; Cyclin-dependent kinase, regulatory subunit ; Cyclin-dependent kinase, regulatory subunit	Cyclin-dependent protein kinase CDC28, regulatory subunit CKS1, and related proteins	Cell cycle control, cell division, chromosome partitioning	METABOLISM
29842			2.83008		2.06152		0.979181		3.10856		0.728433		0.345991		1.0984		0.47498		1.50789		3.17465	96.7091	145.827	132.763	46.9115	45.9349		MPPN	Mitotic phosphoprotein	Cell cycle control, cell division, chromosome partitioning	METABOLISM
672110			1.78274		1.26202		0.848415		1.34434		0.707912		0.475905		0.754084		0.672266		1.06522		1.58453	27.2677	29.0462	38.5186	21.6064	18.3312	binding	STAG ; Armadillo-type fold	Sister chromatid cohesion complex Cohesin, subunit STAG/IRR1/SCC3	Cell cycle control, cell division, chromosome partitioning	METABOLISM
97547			0.80854		1.16139		0.805967		0.981876		1.4364		0.996817		1.21438		0.69397		0.845435		1.21826	129.747	109.692	90.3278	111.717	90.0403	membrane	Protein of unknown function DUF284, transmembrane eukaryotic ; Protein of unknown function DUF284, transmembrane eukaryotic	Cell cycle control protein	Cell cycle control, cell division, chromosome partitioning	METABOLISM
683786			0.99638		1.27665		0.882822		1.25838		1.28129		0.886029		1.26295		0.691515		0.985687		1.4254	49.8527	49.1391	38.9083	39.0496	34.4739	nucleus ; transcription regulator activity ; regulation of transcription	WD40 repeat ; WD40 repeat ; WD40 repeat ; TUP1-like enhancer of split ; WD40 repeat ; WD40 repeat ; WD40 repeat ; WD40 repeat ; WD40 repeat-like	Histone transcription regulator HIRA, WD repeat superfamily	Cell cycle control, cell division, chromosome partitioning	METABOLISM
680694			1.23267		1.22756		1.68873		0.965961		0.995856		1.36997		0.783633		1.37567		0.786894		0.572006	62.9726	49.5528	63.2347	51.2989	86.6298	protein kinase activity ; ATP binding ; protein amino acid phosphorylation ; protein-tyrosine kinase activity ; protein serine/threonine kinase activity ; transmembrane receptor protein serine/threonine kinase activity ; 3-phosphoinositide-dependent protein kinase activity ; DNA-dependent protein kinase activity ; AMP-activated protein kinase activity ; casein kinase activity ; casein kinase I ac…	Protein kinase, core ; Serine/threonine protein kinase-related ; Tyrosine protein kinase ; Serine/threonine protein kinase ; Protein kinase, core ; Protein kinase ATP binding, conserved site ; Serine/threonine protein kinase, active site ; Protein kinase-like	Checkpoint kinase and related serine/threonine protein kinases	Cell cycle control, cell division, chromosome partitioning	METABOLISM
675593			1.16018		1.47846		1.68667		1.10027		1.27433		1.4538		0.948357		1.14083		0.744199		0.652329	149.564	111.306	117.367	101.163	170.628	microtubule binding	Calponin-like actin-binding ; EB1, C-terminal ; EB1, C-terminal ; Calponin-homology	Microtubule-binding protein involved in cell cycle control	Cell cycle control, cell division, chromosome partitioning	METABOLISM
241336			3.31958		2.97401		0.997474		3.17449		0.895899		0.300482		0.956293		0.335398		1.06741		3.18253	31.1073	33.2043	34.722	10.4597	10.4333	ATP binding ; chromosome ; DNA metabolic process ; ATPase activity ; protein binding ; chromosome organization and biogenesis	ABC transporter-like ; RecF/RecN/SMC protein, N-terminal ; SMCs flexible hinge ; ABC transporter-like ; Prefoldin ; SMCs flexible hinge	Structural maintenance of chromosome protein 3 (sister chromatid cohesion complex Cohesin, subunit SMC3)	Cell cycle control, cell division, chromosome partitioning	METABOLISM
374560			2.00246		1.77401		1.0345		2.04892		0.885915		0.516613		1.0232		0.583141		1.15496		1.98059	47.6016	54.9781	53.7316	26.8327	27.7584	calcium ion binding ; intracellular ; RNA processing	RNA-processing protein, HAT helix ; RNA-processing protein, HAT helix ; Tetratricopeptide region ; Tetratricopeptide region ; Calcium-binding EF-hand	Cell cycle control protein (crooked neck)	Cell cycle control, cell division, chromosome partitioning	METABOLISM
675050			1.43502		1.21187		1.33691		1.5005		0.844498		0.931631		1.04563		1.10318		1.23817		1.12237	104.404	129.27	123.629	86.1514	115.177		mRNA splicing factor SYF2	Cyclin D-interacting protein GCIP	Cell cycle control, cell division, chromosome partitioning	METABOLISM
673903			1.50393		1.47882		1.6021		1.56814		0.983306		1.06528		1.04269		1.08336		1.0604		0.978802	55.3871	58.7322	56.3274	37.4535	60.0042		Chs5p-Arf1p binding ; Tetratricopeptide region	Anaphase-promoting complex (APC), Cdc23 subunit	Cell cycle control, cell division, chromosome partitioning	METABOLISM
674633			1.77374		1.75135		1.36679		1.80351		0.987376		0.770571		1.01678		0.780423		1.02978		1.31952	64.6976	66.6245	65.5248	36.9416	50.4915	nuclear chromosome	Rad21/Rec8 like protein, C-terminal ; Rad21/Rec8 like protein, N-terminal	Sister chromatid cohesion complex Cohesin, subunit RAD21/SCC1	Cell cycle control, cell division, chromosome partitioning	METABOLISM
193670			1.08492		1.15237		0.903847		1.04273		1.06217		0.833098		0.961112		0.784334		0.904856		1.15366	63.9332	57.8504	60.1911	55.4796	50.145		WD40 repeat ; WD40 repeat ; WD40 repeat ; Striatin, N-terminal ; WD40 repeat ; WD40 repeat ; WD40 repeat ; WD40 repeat-like	Cell-cycle nuclear protein, contains WD-40 repeats	Cell cycle control, cell division, chromosome partitioning	METABOLISM
676749			1.0751		1.55788		1.09329		0.959797		1.44906		1.01692		0.892749		0.701779		0.61609		0.877898	73.476	45.2679	50.7061	47.164	51.5639		Src homology-3 ; Src homology-3 ; Src homology-3 ; Cdc15/Fes/CIP4 ; Cdc15/Fes/CIP4 ; Src homology-3 ; Src homology-3 ; Cdc15/Fes/CIP4 ; Src homology-3	Predicted proline-serine-threonine phosphatase-interacting protein (PSTPIP)	Cell cycle control, cell division, chromosome partitioning	METABOLISM
680253			1.11437		1.22898		1.31668		1.19985		1.10285		1.18155		1.07671		1.07136		0.976298		0.91127	66.9959	65.408	60.748	54.5134	71.7767		Protein of unknown function DUF590	Protein required for meiotic chromosome segregation	Cell cycle control, cell division, chromosome partitioning	METABOLISM
10862			3.3643		1.51677		1.04981		2.96768		0.450843		0.312044		0.882108		0.692135		1.95657		2.82687	106.394	208.168	235.99	70.1452	73.6393	protein binding	Mob1/phocein ; Mob1/phocein	Cell cycle-associated protein Mob1-1	Cell cycle control, cell division, chromosome partitioning	METABOLISM
27592			4.11978		4.52957		1.6685		5.96039		1.09947		0.404998		1.44677		0.368358		1.31588		3.5723	102.926	135.439	93.6143	22.7231	37.9136	nucleus	Cyclin, N-terminal ; Cyclin, C-terminal ; Cyclin ; Cyclin, N-terminal ; Cyclin-like	Cyclin B and related kinase-activating proteins	Cell cycle control, cell division, chromosome partitioning	METABOLISM
678124			1.01548		1.31667		0.759586		1.12841		1.2966		0.74801		1.11122		0.576901		0.857024		1.48556	52.7466	45.205	40.6807	40.0607	30.4296	magnesium ion binding ; inorganic diphosphatase activity ; cytoplasm ; phosphate metabolic process ; intracellular ; signal transduction ; binding	Inorganic pyrophosphatase ; HR1 rho-binding repeat ; Armadillo-type fold	Protein required for meiosis	Cell cycle control, cell division, chromosome partitioning	METABOLISM
86996			1.02203		0.585166		1.18318		0.693877		0.572552		1.15768		0.67892		2.02196		1.18578		0.586449	276.967	328.421	483.741	473.313	560.017	cytoplasm	Translationally controlled tumour-associated TCTP ; Translationally controlled tumour-associated TCTP ; Translationally controlled tumour-associated TCTP ; Translationally controlled tumour-associated TCTP ; Translationally controlled tumour-associated TCTP ; Mss4-like	Microtubule-binding protein (translationally controlled tumor protein)	Cell cycle control, cell division, chromosome partitioning	METABOLISM
93175			1.29043		1.30201		1.1051		1.11442		1.00897		0.856376		0.863601		0.848761		0.855922		1.00844	145.273	124.343	143.982	111.576	123.302	ubiquitin-dependent protein catabolic process ; cullin-RING ubiquitin ligase complex ; ubiquitin protein ligase binding	Cullin, N-terminal region ; Cullin homology ; Cullin homology ; Cullin, conserved site ; Cullin repeat-like ; Cullin homology	Cullins	Cell cycle control, cell division, chromosome partitioning	METABOLISM
669948			2.64781		2.33021		0.809377		2.91785		0.880053		0.305678		1.10199		0.347341		1.25218		3.60505	350.184	438.494	397.912	150.28	121.633	GTP binding ; cell cycle ; protein binding ; septin complex	Cell division/GTP binding protein ; Cell division/GTP binding protein ; Septin	Septin CDC10 and related P-loop GTPases	Cell cycle control, cell division, chromosome partitioning	METABOLISM
90882			1.30833		0.832802		0.775706		1.06591		0.636537		0.592897		0.814711		0.931441		1.27991		1.37412	391.403	500.962	614.895	469.984	364.569	GTP binding ; cell cycle ; protein binding ; septin complex	Cell division/GTP binding protein ; Cell division/GTP binding protein ; Septin	Septin family protein (P-loop GTPase)	Cell cycle control, cell division, chromosome partitioning	METABOLISM
673359			1.13943		1.04117		0.585598		1.24226		0.913767		0.513942		1.09025		0.562443		1.19314		2.12136	341.005	406.867	373.186	327.521	191.796	GTP binding ; cell cycle ; protein binding ; septin complex	Cell division/GTP binding protein ; Cell division/GTP binding protein ; Septin	Septin family protein (P-loop GTPase)	Cell cycle control, cell division, chromosome partitioning	METABOLISM
683114			2.39164		1.77764		0.603065		2.63947		0.743275		0.252156		1.10363		0.33925		1.48481		4.37676	457.561	679.393	615.602	257.398	155.228	GTP binding ; cell cycle ; protein binding ; septin complex	Cell division/GTP binding protein ; Cell division/GTP binding protein ; Septin	Septin family protein (P-loop GTPase)	Cell cycle control, cell division, chromosome partitioning	METABOLISM
154171			2.01028		1.72252		0.931913		1.82952		0.856854		0.463574		0.910085		0.541019		1.06212		1.96319	111.894	118.845	130.587	64.9595	60.5366	nucleus ; zinc ion binding ; chromatin modification ; histone-lysine N-methyltransferase activity	SET ; Pre-SET zinc-binding region ; SET ; SET ; Pre-SET zinc-binding region ; Post-SET zinc-binding region ; Chromo domain-like	Histone H3 (Lys9) methyltransferase SUV39H1/Clr4, required for transcriptional silencing	Chromatin structure and dynamics	INFORMATION STORAGE AND PROCESSING
93804			1.17212		1.40274		1.36269		1.2319		1.19675		1.16258		1.051		0.971448		0.878212		0.904024	68.4134	60.0815	57.1658	48.7714	66.4601	N-acetyltransferase activity ; metabolic process ; dihydrolipoamide branched chain acyltransferase activity ; H2A/H2B histone acetyltransferase activity ; H3/H4 histone acetyltransferase activity ; O-acyltransferase activity ; acyltransferase activity ; palmitoleoyl [acyl-carrier-protein]-dependent acyltransferase activity ; carnitine O-acyltransferase activity ; acetyltransferase activity ; C-ac…	Bromodomain ; Bromodomain ; GCN5-related N-acetyltransferase ; Bromodomain ; Bromodomain ; GCN5-related N-acetyltransferase ; Bromodomain ; Bromodomain ; Acyl-CoA N-acyltransferase	Histone acetyltransferase SAGA/ADA, catalytic subunit PCAF/GCN5 and related proteins	Chromatin structure and dynamics	INFORMATION STORAGE AND PROCESSING
87569			2.28127		2.0763		1.26509		2.60319		0.910151		0.554554		1.14111		0.609299		1.25376		2.05771	51.4965	64.5644	56.5802	24.802	31.3768	dihydrolipoamide branched chain acyltransferase activity ; H2A/H2B histone acetyltransferase activity ; H3/H4 histone acetyltransferase activity ; N-acetyltransferase activity ; O-acyltransferase activity ; acyltransferase activity ; palmitoleoyl [acyl-carrier-protein]-dependent acyltransferase activity ; carnitine O-acyltransferase activity ; acetyltransferase activity ; C-acyltransferase activi…	WD40 repeat ; WD40 repeat ; WD40 repeat ; WD40 repeat ; WD40 repeat ; WD40 repeat ; WD40 repeat ; WD40 repeat-like	Nucleosome remodeling factor, subunit CAF1/NURF55/MSI1	Chromatin structure and dynamics	INFORMATION STORAGE AND PROCESSING
5549			1.132		0.689519		1.06478		0.840965		0.609114		0.940616		0.7429		1.54424		1.21964		0.789802	20.5782	25.098	33.7839	29.8443	31.7776	N-acetyltransferase activity ; metabolic process ; catalytic activity ; iron-sulfur cluster binding ; histone acetyltransferase activity	GCN5-related N-acetyltransferase ; Radical SAM ; Histone acetyltransferase ELP3 ; Elongator protein 3/MiaB/NifB ; Histone acetyltransferase ELP3 ; GCN5-related N-acetyltransferase ; Acyl-CoA N-acyltransferase	RNA polymerase II elongator complex, subunit ELP3/histone acetyltransferase	Chromatin structure and dynamics	INFORMATION STORAGE AND PROCESSING
680860			1.1114		1.43403		1.152		0.955853		1.29029		1.03652		0.86004		0.803329		0.66655		0.829735	38.4754	25.6458	29.8193	26.8302	30.9084	histone acetyltransferase activity		SWI-SNF chromatin-remodeling complex protein	Chromatin structure and dynamics	INFORMATION STORAGE AND PROCESSING
27804			1.16077		1.35311		1.27233		1.11925		1.1657		1.09611		0.964232		0.940302		0.827173		0.879689	64.244	53.1409	55.1122	47.4789	60.4088	histone acetyltransferase activity	MOZ/SAS-like protein ; Acyl-CoA N-acyltransferase	Histone acetyltransferase (MYST family)	Chromatin structure and dynamics	INFORMATION STORAGE AND PROCESSING
177031			1.96874		1.61296		0.926642		1.89136		0.819286		0.470676		0.960694		0.574496		1.1726		2.04109	46.8064	54.8851	57.1307	29.0188	26.8901	histone acetyltransferase activity	Acyl-CoA N-acyltransferase	Histone acetyltransferase type b catalytic subunit	Chromatin structure and dynamics	INFORMATION STORAGE AND PROCESSING
11681			1.10013		1.25586		0.82774		0.998835		1.14155		0.752399		0.907921		0.659102		0.795339		1.2067	51.6245	41.059	45.2231	41.1069	34.0258	histone acetyltransferase activity	Bromodomain ; Bromodomain ; Bromodomain transcription factor ; Bromodomain ; Bromodomain ; Bromodomain ; Bromodomain	Histone acetyltransferase SAGA/ADA, catalytic subunit PCAF/GCN5 and related proteins	Chromatin structure and dynamics	INFORMATION STORAGE AND PROCESSING
204365			0.742027		1.09018		0.876254		0.758705		1.46919		1.18089		1.02248		0.803772		0.695947		0.865851	46.156	32.1222	31.416	42.3381	37.0989	cysteine-type endopeptidase activity ; proteolysis ; nuclear chromosome ; chromatin remodeling ; histone acetyltransferase activity	SNF5/SMARCB1/INI1 ; Peptidase, cysteine peptidase active site	SWI-SNF chromatin remodeling complex, Snf5 subunit	Chromatin structure and dynamics	INFORMATION STORAGE AND PROCESSING
29377			0.616935		1.36093		0.810111		0.851486		2.20595		1.31312		1.38019		0.595263		0.625665		1.05107	205.311	128.456	93.0711	150.861	122.214	histone acetyltransferase activity	LisH dimerisation motif, subgroup ; LisH dimerisation motif ; LisH dimerisation motif	SWI-SNF chromatin-remodeling complex protein	Chromatin structure and dynamics	INFORMATION STORAGE AND PROCESSING
91631			2.19966		2.22443		1.09913		2.02034		1.01126		0.49968		0.91848		0.494116		0.908253		1.83814	67.0751	60.9211	66.3282	30.1538	33.1428	peptide alpha-N-acetyltransferase activity	Tetratricopeptide TPR-1 ; Tetratricopeptide region ; Tetratricopeptide region	N-terminal acetyltransferase	Chromatin structure and dynamics	INFORMATION STORAGE AND PROCESSING
424073			2.15		1.94248		1.36693		1.50017		0.90348		0.635778		0.697752		0.7037		0.772294		1.09748	11.0513	8.53487	12.232	5.68927	7.77682	phosphofructokinase activity ; phosphorylase kinase regulator activity ; cobinamide kinase activity ; phosphatidylinositol phosphate kinase activity ; cyclin-dependent protein kinase regulator activity ; phenol kinase activity ; cyclin-dependent protein kinase activating kinase regulator activity ; inositol tetrakisphosphate 2-kinase activity ; phosphoinositide 3-kinase activity ; eukaryotic elon…		SWI-SNF chromatin-remodeling complex protein	Chromatin structure and dynamics	INFORMATION STORAGE AND PROCESSING
301917			1.09356		1.13365		0.905599		0.898667		1.03666		0.828124		0.821784		0.798835		0.79272		0.992345	38.9122	30.8464	37.5359	34.3247	31.0844	phosphofructokinase activity ; phosphorylase kinase regulator activity ; cobinamide kinase activity ; phosphatidylinositol phosphate kinase activity ; cyclin-dependent protein kinase regulator activity ; phenol kinase activity ; cyclin-dependent protein kinase activating kinase regulator activity ; inositol tetrakisphosphate 2-kinase activity ; phosphoinositide 3-kinase activity ; eukaryotic elon…	WD40 repeat ; WD40 repeat ; WD40 repeat ; WD40 repeat ; WD40 repeat ; WD40 repeat ; WD40 repeat ; WD40 repeat-like	RNA polymerase II elongator complex, subunit ELP2, WD repeat superfamily	Chromatin structure and dynamics	INFORMATION STORAGE AND PROCESSING
679964			1.08947		1.17119		1.281		0.993461		1.07501		1.17579		0.911873		1.09375		0.848245		0.775538	37.2795	31.6221	34.6782	31.8303	40.7745	DNA-directed RNA polymerase activity ; DNA-directed RNA polymerase I activity ; DNA-directed RNA polymerase II activity ; DNA-directed RNA polymerase III activity ; RNA polymerase activity		SWI-SNF chromatin-remodeling complex protein	Chromatin structure and dynamics	INFORMATION STORAGE AND PROCESSING
679319			1.22648		1.2034		0.787823		1.26368		0.981183		0.642344		1.03033		0.654663		1.05009		1.60401	48.4512	50.878	49.3804	40.2619	31.7192	nuclear chromosome ; chromatin remodeling ; stromelysin 3 activity ; collagenase activity ; prenyl protein specific endopeptidase activity ; matrilysin-2 activity	SNF5/SMARCB1/INI1	SWI-SNF chromatin remodeling complex, Snf5 subunit	Chromatin structure and dynamics	INFORMATION STORAGE AND PROCESSING
670071			1.18885		0.519593		0.316981		1.41981		0.437054		0.266628		1.19427		0.610057		2.73254		4.47915	1.91258	5.22619	4.37607	3.68092	1.16678	DNA binding ; chromatin silencing complex ; chromatin silencing ; regulation of transcription, DNA-dependent ; protein amino acid deacetylation ; zinc ion binding ; NAD-dependent histone deacetylase activity ; NAD binding ; histone deacetylase activity ; protein N-terminal asparagine amidohydrolase activity ; UDP-3-O-[3-hydroxymyristoyl] N-acetylglucosamine deacetylase activity ; iprodione amidoh…	NAD-dependent histone deacetylase, silent information regulator Sir2 ; NAD-dependent histone deacetylase, silent information regulator Sir2	Sirtuin 5 and related class III sirtuins (SIR2 family)	Chromatin structure and dynamics	INFORMATION STORAGE AND PROCESSING
386106			3.27233		1.71018		0.934707		2.75896		0.52262		0.28564		0.843118		0.546553		1.61325		2.95168	26.602	42.9157	50.9012	15.555	14.5394	DNA binding ; chromatin silencing complex ; chromatin silencing ; regulation of transcription, DNA-dependent ; protein amino acid deacetylation ; zinc ion binding ; NAD-dependent histone deacetylase activity ; NAD binding ; histone deacetylase activity ; protein N-terminal asparagine amidohydrolase activity ; UDP-3-O-[3-hydroxymyristoyl] N-acetylglucosamine deacetylase activity ; iprodione amidoh…	NAD-dependent histone deacetylase, silent information regulator Sir2 ; NAD-dependent histone deacetylase, silent information regulator Sir2	Sirtuin 5 and related class III sirtuins (SIR2 family)	Chromatin structure and dynamics	INFORMATION STORAGE AND PROCESSING
685320			1.09966		0.553244		0.520295		1.28043		0.503103		0.47314		1.16438		0.940444		2.3144		2.46097	56.4765	130.709	112.256	102.082	53.1129	DNA binding ; chromatin silencing complex ; chromatin silencing ; regulation of transcription, DNA-dependent ; protein amino acid deacetylation ; zinc ion binding ; NAD-dependent histone deacetylase activity ; NAD binding ; histone deacetylase activity ; protein N-terminal asparagine amidohydrolase activity ; UDP-3-O-[3-hydroxymyristoyl] N-acetylglucosamine deacetylase activity ; iprodione amidoh…	NAD-dependent histone deacetylase, silent information regulator Sir2 ; NAD-dependent histone deacetylase, silent information regulator Sir2	Sirtuin 5 and related class III sirtuins (SIR2 family)	Chromatin structure and dynamics	INFORMATION STORAGE AND PROCESSING
632382			1.82907		1.44394		0.778388		1.66211		0.789438		0.425565		0.908716		0.539074		1.15109		2.13532	33.6009	38.6777	42.563	23.2703	18.1133	DNA binding ; chromatin silencing complex ; chromatin silencing ; regulation of transcription, DNA-dependent ; protein amino acid deacetylation ; zinc ion binding ; NAD-dependent histone deacetylase activity ; NAD binding ; histone deacetylase activity ; protein N-terminal asparagine amidohydrolase activity ; UDP-3-O-[3-hydroxymyristoyl] N-acetylglucosamine deacetylase activity ; iprodione amidoh…	NAD-dependent histone deacetylase, silent information regulator Sir2 ; NAD-dependent histone deacetylase, silent information regulator Sir2	Sirtuin 5 and related class III sirtuins (SIR2 family)	Chromatin structure and dynamics	INFORMATION STORAGE AND PROCESSING
679271			1.07636		0.937167		0.839948		0.893566		0.87068		0.780358		0.830172		0.896263		0.953476		1.06384	71.6888	68.3536	82.3366	76.4952	64.252	DNA binding ; chromatin silencing complex ; chromatin silencing ; regulation of transcription, DNA-dependent ; protein amino acid deacetylation ; zinc ion binding ; NAD-dependent histone deacetylase activity ; NAD binding ; histone deacetylase activity ; protein N-terminal asparagine amidohydrolase activity ; UDP-3-O-[3-hydroxymyristoyl] N-acetylglucosamine deacetylase activity ; iprodione amidoh…	NAD-dependent histone deacetylase, silent information regulator Sir2 ; NAD-dependent deacetylase sirtuin-2, eukaryota ; NAD-dependent histone deacetylase, silent information regulator Sir2	NAD-dependent histone deacetylases and class I sirtuins (SIR2 family)	Chromatin structure and dynamics	INFORMATION STORAGE AND PROCESSING
370254			1.7735		1.45842		0.89258		1.45125		0.822338		0.503288		0.818301		0.61202		0.99509		1.62591	7.13418	7.09915	8.67548	4.89173	4.36627	histone deacetylase activity ; nucleus ; histone deacetylation ; acetylspermidine deacetylase activity	Histone deacetylase superfamily ; Histone deacetylase ; Histone deacetylase superfamily ; Histone deacetylase	Histone deacetylase complex, catalytic component RPD3	Chromatin structure and dynamics	INFORMATION STORAGE AND PROCESSING
678304			1.40345		1.02147		1.17155		1.15572		0.727828		0.834767		0.823485		1.14693		1.13143		0.986484	11.6794	13.2143	16.0469	11.4339	13.3954	histone deacetylase activity ; nucleus ; histone deacetylation ; acetylspermidine deacetylase activity	Histone deacetylase superfamily ; Histone deacetylase ; Histone deacetylase superfamily ; Histone deacetylase	Histone deacetylase complex, catalytic component RPD3	Chromatin structure and dynamics	INFORMATION STORAGE AND PROCESSING
322570			2.05018		0.979251		1.06234		1.16524		0.477642		0.518171		0.56836		1.08485		1.18993		1.09686	19.7008	23.4426	41.246	20.1183	21.3725	acetylspermidine deacetylase activity	Histone deacetylase superfamily ; Histone deacetylase superfamily	Histone deacetylase complex, catalytic component RPD3	Chromatin structure and dynamics	INFORMATION STORAGE AND PROCESSING
93085			2.06563		1.83658		1.17642		1.87286		0.889114		0.569522		0.906676		0.64055		1.01975		1.59199	18.8354	19.2075	21.1845	10.2557	12.065	acetylspermidine deacetylase activity	Histone deacetylase superfamily ; Histone deacetylase superfamily	Histone deacetylase complex, catalytic component HDA1	Chromatin structure and dynamics	INFORMATION STORAGE AND PROCESSING
687846			1.61955		1.48405		0.998588		1.87964		0.916333		0.616584		1.16059		0.672882		1.26656		1.88229	30.5316	38.6702	33.3194	20.5732	20.5442	histone deacetylase activity ; nucleus ; histone deacetylation ; acetylspermidine deacetylase activity	Histone deacetylase superfamily ; Histone deacetylase ; Histone deacetylase superfamily ; Histone deacetylase	Histone deacetylase complex, catalytic component RPD3	Chromatin structure and dynamics	INFORMATION STORAGE AND PROCESSING
630309			1.29218		1.08166		0.887963		1.31082		0.837082		0.687181		1.01442		0.820925		1.21185		1.47621	34.9387	42.3406	41.7386	32.3009	28.682	acetylspermidine deacetylase activity	Histone deacetylase superfamily ; Histone deacetylase superfamily	Histone deacetylase complex, catalytic component HDA1	Chromatin structure and dynamics	INFORMATION STORAGE AND PROCESSING
676016			0.761151		0.730126		1.08765		0.744983		0.959239		1.42895		0.978758		1.48968		1.02035		0.684947	64.9557	66.2774	67.7158	88.965	96.7628	histone deacetylase activity ; nucleus ; histone deacetylation ; acetylspermidine deacetylase activity	Histone deacetylase superfamily ; Histone deacetylase ; Histone deacetylase superfamily ; Histone deacetylase	Histone deacetylase complex, catalytic component RPD3	Chromatin structure and dynamics	INFORMATION STORAGE AND PROCESSING
168312			1.11828		1.36099		1.11583		1.2292		1.21704		0.99781		1.09919		0.819863		0.903162		1.1016	49.8003	44.9778	40.9191	36.5912	40.8295	DNA binding ; ATP binding ; nucleic acid binding ; helicase activity ; ATP-dependent DNA helicase activity ; ATP-dependent RNA helicase activity ; ATP-dependent helicase activity ; DNA-dependent ATPase activity ; RNA-dependent ATPase activity ; protein-transmembrane transporting ATPase activity ; ATPase activity ; single-stranded DNA-dependent ATP-dependent DNA helicase activity ; ATPase activity…	SNF2-related ; DNA/RNA helicase, C-terminal ; DEAD-like helicase, N-terminal ; DNA/RNA helicase, C-terminal ; Helicase, superfamily 1 and 2, ATP-binding ; DNA/RNA helicase, C-terminal	SNF2 family DNA-dependent ATPase	Chromatin structure and dynamics	INFORMATION STORAGE AND PROCESSING
516114			2.70716		2.1712		1.17555		2.65697		0.80202		0.434236		0.981458		0.541428		1.22373		2.2602	36.5911	44.7777	45.6237	16.8529	19.8114	myosin ATPase activity		Structural maintenance of chromosome protein SMC5/Spr18, SMC superfamily	Chromatin structure and dynamics	INFORMATION STORAGE AND PROCESSING
15003			3.42939		1.87288		1.46598		2.88294		0.546128		0.427476		0.840659		0.782741		1.53931		1.96656	13.5183	20.8089	24.7531	7.21793	10.5813	peptidyl-prolyl cis-trans isomerase activity ; cyclophilin ; FK506-sensitive peptidyl-prolyl cis-trans isomerase ; cyclophilin-type peptidyl-prolyl cis-trans isomerase activity		Heterochromatin-associated protein HP1 and related CHROMO domain proteins	Chromatin structure and dynamics	INFORMATION STORAGE AND PROCESSING
17886			1.17464		1.80209		1.08564		1.13667		1.53417		0.924231		0.967676		0.602432		0.630751		1.04701	78.6527	49.6102	51.2674	43.6453	47.3829	UDP-N-acetylmuramoylalanyl-D-glutamyl-2,6-diaminopimelate-D-alanyl-D-alanine ligase activity ; ribosomal S6-glutamic acid ligase activity ; coenzyme F420-0 gamma-glutamyl ligase activity ; coenzyme F420-2 alpha-glutamyl ligase activity		SWI-SNF chromatin-remodeling complex protein	Chromatin structure and dynamics	INFORMATION STORAGE AND PROCESSING
41753			#DIV/0!		#DIV/0!		#DIV/0!		#DIV/0!		#DIV/0!		#DIV/0!		#DIV/0!		#DIV/0!		#DIV/0!		#DIV/0!	0	0	0	0	0	nucleic acid binding ; nucleus	CENP-B protein	DNA-binding centromere protein B (CENP-B)	Chromatin structure and dynamics	INFORMATION STORAGE AND PROCESSING
42886			#DIV/0!		#DIV/0!		#DIV/0!		#DIV/0!		#DIV/0!		#DIV/0!		#DIV/0!		#DIV/0!		#DIV/0!		#DIV/0!	0	0	0	0	0	nucleic acid binding ; nucleus	CENP-B protein	DNA-binding centromere protein B (CENP-B)	Chromatin structure and dynamics	INFORMATION STORAGE AND PROCESSING
76713			#DIV/0!		#DIV/0!		#DIV/0!		#DIV/0!		#DIV/0!		#DIV/0!		#DIV/0!		#DIV/0!		#DIV/0!		#DIV/0!	0	0	0	0	0	nucleic acid binding ; nucleus	CENP-B protein	DNA-binding centromere protein B (CENP-B)	Chromatin structure and dynamics	INFORMATION STORAGE AND PROCESSING
99346			#DIV/0!		#DIV/0!		#DIV/0!		#DIV/0!		#DIV/0!		#DIV/0!		#DIV/0!		#DIV/0!		#DIV/0!		#DIV/0!	0	0	0	0	0	nucleic acid binding ; nucleus	CENP-B protein	DNA-binding centromere protein B (CENP-B)	Chromatin structure and dynamics	INFORMATION STORAGE AND PROCESSING
106334			#DIV/0!		#DIV/0!		#DIV/0!		#DIV/0!		#DIV/0!		#DIV/0!		#DIV/0!		#DIV/0!		#DIV/0!		#DIV/0!	0	0	0	0	0	nucleic acid binding ; nucleus	CENP-B protein	DNA-binding centromere protein B (CENP-B)	Chromatin structure and dynamics	INFORMATION STORAGE AND PROCESSING
110679			#DIV/0!		#DIV/0!		#DIV/0!		#DIV/0!		#DIV/0!		#DIV/0!		#DIV/0!		#DIV/0!		#DIV/0!		#DIV/0!	0	0	0	0	0	nucleic acid binding ; nucleus	CENP-B protein	DNA-binding centromere protein B (CENP-B)	Chromatin structure and dynamics	INFORMATION STORAGE AND PROCESSING
110715			#DIV/0!		#DIV/0!		#DIV/0!		#DIV/0!		#DIV/0!		#DIV/0!		#DIV/0!		#DIV/0!		#DIV/0!		#DIV/0!	0	0	0	0	0	nucleic acid binding ; nucleus	CENP-B protein	DNA-binding centromere protein B (CENP-B)	Chromatin structure and dynamics	INFORMATION STORAGE AND PROCESSING
120562			#DIV/0!		#DIV/0!		#DIV/0!		#DIV/0!		#DIV/0!		#DIV/0!		#DIV/0!		#DIV/0!		#DIV/0!		#DIV/0!	0	0	0	0	0	nucleic acid binding ; nucleus	CENP-B protein	DNA-binding centromere protein B (CENP-B)	Chromatin structure and dynamics	INFORMATION STORAGE AND PROCESSING
120578			#DIV/0!		#DIV/0!		#DIV/0!		#DIV/0!		#DIV/0!		#DIV/0!		#DIV/0!		#DIV/0!		#DIV/0!		#DIV/0!	0	0	0	0	0	nucleic acid binding ; nucleus	CENP-B protein	DNA-binding centromere protein B (CENP-B)	Chromatin structure and dynamics	INFORMATION STORAGE AND PROCESSING
85256			0		0		0		0		#DIV/0!		#DIV/0!		#DIV/0!		#DIV/0!		#DIV/0!		#DIV/0!	0	0	0	0.0226768	0	nucleic acid binding ; nucleus	CENP-B protein	DNA-binding centromere protein B (CENP-B)	Chromatin structure and dynamics	INFORMATION STORAGE AND PROCESSING
76901			0		0		0		0		#DIV/0!		#DIV/0!		#DIV/0!		#DIV/0!		#DIV/0!		#DIV/0!	0	0	0	0.0453535	0	nucleic acid binding ; nucleus	CENP-B protein	DNA-binding centromere protein B (CENP-B)	Chromatin structure and dynamics	INFORMATION STORAGE AND PROCESSING
50714			#DIV/0!		#DIV/0!		#DIV/0!		#DIV/0!		0		0		0		#DIV/0!		#DIV/0!		#DIV/0!	0	0	0.0249963	0	0	nucleic acid binding ; nucleus	CENP-B protein	DNA-binding centromere protein B (CENP-B)	Chromatin structure and dynamics	INFORMATION STORAGE AND PROCESSING
62400			#DIV/0!		#DIV/0!		#DIV/0!		#DIV/0!		0		0		0		#DIV/0!		#DIV/0!		#DIV/0!	0	0	0.0262619	0	0	nucleic acid binding ; nucleus	CENP-B protein	DNA-binding centromere protein B (CENP-B)	Chromatin structure and dynamics	INFORMATION STORAGE AND PROCESSING
114960			#DIV/0!		#DIV/0!		#DIV/0!		#DIV/0!		#DIV/0!		#DIV/0!		#DIV/0!		#DIV/0!		#DIV/0!		0	0	0	0	0	0.0107929	nucleic acid binding ; nucleus	CENP-B protein	DNA-binding centromere protein B (CENP-B)	Chromatin structure and dynamics	INFORMATION STORAGE AND PROCESSING
108714			0		0		0.974291		0		#DIV/0!		#DIV/0!		#DIV/0!		#DIV/0!		#DIV/0!		0	0	0	0	0.0150588	0.0146716	nucleic acid binding ; nucleus	CENP-B protein	DNA-binding centromere protein B (CENP-B)	Chromatin structure and dynamics	INFORMATION STORAGE AND PROCESSING
112281			0		0		0.974291		0		#DIV/0!		#DIV/0!		#DIV/0!		#DIV/0!		#DIV/0!		0	0	0	0	0.0184452	0.017971			DNA topoisomerase type II	Chromatin structure and dynamics	INFORMATION STORAGE AND PROCESSING
83907			#DIV/0!		#DIV/0!		#DIV/0!		#DIV/0!		0		0.45259		0		#DIV/0!		#DIV/0!		0	0	0	0.0488163	0	0.0220938	nucleic acid binding ; nucleus	CENP-B protein	DNA-binding centromere protein B (CENP-B)	Chromatin structure and dynamics	INFORMATION STORAGE AND PROCESSING
658514			#DIV/0!		#DIV/0!		#DIV/0!		#DIV/0!		#DIV/0!		#DIV/0!		#DIV/0!		#DIV/0!		#DIV/0!		0	0	0	0	0	0.0246413	nucleic acid binding ; nucleus	CENP-B protein	DNA-binding centromere protein B (CENP-B)	Chromatin structure and dynamics	INFORMATION STORAGE AND PROCESSING
96792			#DIV/0!		#DIV/0!		#DIV/0!		#DIV/0!		0		1.41085		0		#DIV/0!		#DIV/0!		0	0	0	0.0227988	0	0.0321657	nucleic acid binding ; nucleus	CENP-B protein	DNA-binding centromere protein B (CENP-B)	Chromatin structure and dynamics	INFORMATION STORAGE AND PROCESSING
103356			#DIV/0!		#DIV/0!		#DIV/0!		#DIV/0!		#DIV/0!		#DIV/0!		#DIV/0!		#DIV/0!		#DIV/0!		0.0544683	0	0.00392857	0	0	0.0721258	nucleic acid binding ; nucleus	CENP-B protein ; Homeodomain-like	DNA-binding centromere protein B (CENP-B)	Chromatin structure and dynamics	INFORMATION STORAGE AND PROCESSING
19404			#DIV/0!		#DIV/0!		#DIV/0!		#DIV/0!		#DIV/0!		#DIV/0!		#DIV/0!		#DIV/0!		#DIV/0!		0.228542	0	0.00404902	0	0	0.0177167		Centromere protein B, DNA-binding region sub-type ; Centromere protein B, helix-turn-helix ; Centromere protein B, helix-turn-helix ; Homeodomain-like	DNA-binding centromere protein B (CENP-B)	Chromatin structure and dynamics	INFORMATION STORAGE AND PROCESSING
122984			0		0		0		0.815874		#DIV/0!		#DIV/0!		#DIV/0!		#DIV/0!		#DIV/0!		#DIV/0!	0	0.00413683	0	0.00507043	0	nucleic acid binding ; helicase activity ; ATP binding	DNA/RNA helicase, C-terminal ; DNA/RNA helicase, C-terminal ; DNA/RNA helicase, C-terminal	SNF2 family DNA-dependent ATPase	Chromatin structure and dynamics	INFORMATION STORAGE AND PROCESSING
14592			#DIV/0!		#DIV/0!		#DIV/0!		#DIV/0!		0.4541		0		0.413744		0		0.91113		#DIV/0!	0.00550946	0.00501984	0.0121327	0	0	transcription factor activity ; nucleus ; regulation of transcription, DNA-dependent ; zinc ion binding	Fungal transcriptional regulatory protein, N-terminal	Chromatin assembly factor-I	Chromatin structure and dynamics	INFORMATION STORAGE AND PROCESSING
122719			#DIV/0!		#DIV/0!		#DIV/0!		#DIV/0!		0		0		0.413744		#DIV/0!		#DIV/0!		#DIV/0!	0	0.00576102	0.0139241	0	0	nucleic acid binding ; nucleus	CENP-B protein	DNA-binding centromere protein B (CENP-B)	Chromatin structure and dynamics	INFORMATION STORAGE AND PROCESSING
108420			#DIV/0!		#DIV/0!		#DIV/0!		#DIV/0!		#DIV/0!		#DIV/0!		#DIV/0!		#DIV/0!		#DIV/0!		0.0224492	0	0.00604501	0	0	0.269276		WD40 repeat ; WD40 repeat ; WD40 repeat ; WD40 repeat ; WD40 repeat ; WD40 repeat-like	Beta-transducin family (WD-40 repeat) protein	Chromatin structure and dynamics	INFORMATION STORAGE AND PROCESSING
107117			#DIV/0!		#DIV/0!		#DIV/0!		#DIV/0!		#DIV/0!		#DIV/0!		#DIV/0!		#DIV/0!		#DIV/0!		0.018487	0	0.00604501	0	0	0.326987		WD40 repeat ; WD40 repeat ; WD40 repeat ; WD40 repeat ; WD40 repeat ; WD40 repeat-like	Beta-transducin family (WD-40 repeat) protein	Chromatin structure and dynamics	INFORMATION STORAGE AND PROCESSING
83069			#DIV/0!		#DIV/0!		#DIV/0!		#DIV/0!		#DIV/0!		#DIV/0!		#DIV/0!		#DIV/0!		#DIV/0!		#DIV/0!	0	0.00721338	0	0	0	nucleic acid binding ; nucleus	CENP-B protein	DNA-binding centromere protein B (CENP-B)	Chromatin structure and dynamics	INFORMATION STORAGE AND PROCESSING
75227			#DIV/0!		#DIV/0!		#DIV/0!		#DIV/0!		#DIV/0!		#DIV/0!		#DIV/0!		#DIV/0!		#DIV/0!		#DIV/0!	0	0.0103421	0	0	0	nucleic acid binding ; nucleus	CENP-B protein	DNA-binding centromere protein B (CENP-B)	Chromatin structure and dynamics	INFORMATION STORAGE AND PROCESSING
30986			#DIV/0!		#DIV/0!		#DIV/0!		#DIV/0!		0		0		0.827488		#DIV/0!		#DIV/0!		#DIV/0!	0	0.0109002	0.0131726	0	0		Centromere protein B, DNA-binding region sub-type ; Centromere protein B, helix-turn-helix ; Homeodomain-like	DNA-binding centromere protein B (CENP-B)	Chromatin structure and dynamics	INFORMATION STORAGE AND PROCESSING
100585			#DIV/0!		#DIV/0!		#DIV/0!		#DIV/0!		#DIV/0!		#DIV/0!		#DIV/0!		#DIV/0!		#DIV/0!		#DIV/0!	0	0.0110274	0	0	0		Centromere protein B, helix-turn-helix ; Homeodomain-like	DNA-binding centromere protein B (CENP-B)	Chromatin structure and dynamics	INFORMATION STORAGE AND PROCESSING
119603			#DIV/0!		#DIV/0!		#DIV/0!		#DIV/0!		#DIV/0!		#DIV/0!		#DIV/0!		#DIV/0!		#DIV/0!		#DIV/0!	0	0.0136253	0	0	0	nucleic acid binding ; nucleus	CENP-B protein	DNA-binding centromere protein B (CENP-B)	Chromatin structure and dynamics	INFORMATION STORAGE AND PROCESSING
79125			#DIV/0!		#DIV/0!		#DIV/0!		#DIV/0!		0		0		0.827488		#DIV/0!		#DIV/0!		#DIV/0!	0	0.0144268	0.0174344	0	0	nucleic acid binding ; nucleus	CENP-B protein	DNA-binding centromere protein B (CENP-B)	Chromatin structure and dynamics	INFORMATION STORAGE AND PROCESSING
8361			0.538175		0		1.46144		1.78133		0		2.71554		3.30995		#DIV/0!		#DIV/0!		1.21889	0	0.0160823	0.00485876	0.00902822	0.0131942	chromatin ; chromatin binding ; nucleus ; chromatin assembly or disassembly	Chromo domain ; Chromo domain ; Chromo domain-like	Heterochromatin-associated protein HP1 and related CHROMO domain proteins	Chromatin structure and dynamics	INFORMATION STORAGE AND PROCESSING
38293			#DIV/0!		#DIV/0!		#DIV/0!		#DIV/0!		#DIV/0!		#DIV/0!		#DIV/0!		#DIV/0!		#DIV/0!		#DIV/0!	0	0.0176988	0	0	0	nucleic acid binding ; nucleus	CENP-B protein	DNA-binding centromere protein B (CENP-B)	Chromatin structure and dynamics	INFORMATION STORAGE AND PROCESSING
19328			4.76147		0		1.43666		7.12925		0		0.301727		1.49728		#DIV/0!		#DIV/0!		4.96237	0	0.0177508	0.0118554	0.00248986	0.00357709			Heterochromatin-associated protein HP1 and related CHROMO domain proteins	Chromatin structure and dynamics	INFORMATION STORAGE AND PROCESSING
119601			#DIV/0!		#DIV/0!		#DIV/0!		#DIV/0!		#DIV/0!		#DIV/0!		#DIV/0!		#DIV/0!		#DIV/0!		1.37125	0	0.0185264	0	0	0.0135106	nucleic acid binding ; nucleus	CENP-B protein	DNA-binding centromere protein B (CENP-B)	Chromatin structure and dynamics	INFORMATION STORAGE AND PROCESSING
98057			#DIV/0!		#DIV/0!		#DIV/0!		#DIV/0!		#DIV/0!		#DIV/0!		#DIV/0!		0		1.03589		#DIV/0!	0.0194251	0.0201222	0	0	0	nucleic acid binding ; nucleus	CENP-B protein	DNA-binding centromere protein B (CENP-B)	Chromatin structure and dynamics	INFORMATION STORAGE AND PROCESSING
24207			0		0.720727		8.24878		4.92508		#DIV/0!		#DIV/0!		#DIV/0!		11.4451		6.83348		0.597067	0.00308385	0.0210734	0	0.00427881	0.035295			SWI-SNF chromatin remodeling complex, Snf5 subunit	Chromatin structure and dynamics	INFORMATION STORAGE AND PROCESSING
5803			0.985964		0		0.669357		1.10678		0		0.678885		1.12253		#DIV/0!		#DIV/0!		1.65349	0	0.0264649	0.023576	0.0239117	0.0160054		WD40 repeat ; WD40 repeat ; WD40 repeat ; WD40 repeat ; WD40 repeat ; WD40 repeat ; WD40 repeat-like	Beta-transducin family (WD-40 repeat) protein	Chromatin structure and dynamics	INFORMATION STORAGE AND PROCESSING
19329			#DIV/0!		#DIV/0!		#DIV/0!		#DIV/0!		0		3.55687		8.15618		#DIV/0!		#DIV/0!		2.29308	0	0.0269881	0.00330892	0	0.0117694			SWI-SNF chromatin-remodeling complex protein	Chromatin structure and dynamics	INFORMATION STORAGE AND PROCESSING
11322			#DIV/0!		#DIV/0!		#DIV/0!		#DIV/0!		0		0.226295		1.06269		#DIV/0!		#DIV/0!		4.69602	0	0.0273882	0.0257726	0	0.00583221	nucleic acid binding ; nucleus	CENP-B protein ; Centromere protein B, helix-turn-helix ; Homeodomain-like	DNA-binding centromere protein B (CENP-B)	Chromatin structure and dynamics	INFORMATION STORAGE AND PROCESSING
12163			0.329098		0.23778		2.21602		0.541271		0.722518		6.73362		1.64471		9.31966		2.27636		0.244253	0.0123209	0.0280468	0.0170527	0.0518165	0.114827	nucleic acid binding ; nucleus	CENP-B protein ; Centromere protein B, DNA-binding region sub-type ; Homeodomain-like	DNA-binding centromere protein B (CENP-B)	Chromatin structure and dynamics	INFORMATION STORAGE AND PROCESSING
14244			#DIV/0!		#DIV/0!		#DIV/0!		#DIV/0!		0		0		4.96493		#DIV/0!		#DIV/0!		#DIV/0!	0	0.0312142	0.00628695	0	0			Histone acetyltransferase SAGA/ADA, catalytic subunit PCAF/GCN5 and related proteins	Chromatin structure and dynamics	INFORMATION STORAGE AND PROCESSING
98110			0.150348		0		2.72755		0.905981		0		18.1416		6.0259		#DIV/0!		#DIV/0!		0.332159	0	0.0325729	0.00540548	0.0359532	0.0980642	nucleic acid binding ; nucleus	CENP-B protein	DNA-binding centromere protein B (CENP-B)	Chromatin structure and dynamics	INFORMATION STORAGE AND PROCESSING
102836			#DIV/0!		#DIV/0!		#DIV/0!		#DIV/0!		#DIV/0!		#DIV/0!		#DIV/0!		#DIV/0!		#DIV/0!		1.82834	0	0.0403949	0	0	0.0220938	nucleic acid binding ; nucleus	CENP-B protein	DNA-binding centromere protein B (CENP-B)	Chromatin structure and dynamics	INFORMATION STORAGE AND PROCESSING
14896			11.8398		0.977541		0.974291		12.7869		0.0825636		0.0822891		1.07999		0.996676		13.0807		13.1243	0.00351536	0.0459834	0.0425776	0.00359613	0.00350368			Histone acetyltransferase SAGA/ADA, catalytic subunit PCAF/GCN5 and related proteins	Chromatin structure and dynamics	INFORMATION STORAGE AND PROCESSING
7662			5.55505		0		0.718331		11.4918		0		0.129312		2.06872		#DIV/0!		#DIV/0!		15.998	0	0.0486932	0.0235378	0.0042372	0.00304371			Histone acetyltransferase SAGA/ADA, catalytic subunit PCAF/GCN5 and related proteins	Chromatin structure and dynamics	INFORMATION STORAGE AND PROCESSING
11860			0.57011		0.23891		0.238116		8.53441		0.419059		0.417666		14.9698		0.996676		35.7223		35.8415	0.00190391	0.068012	0.00454329	0.00796915	0.00189758			Chromatin remodeling complex WSTF-ISWI, large subunit (contains heterochromatin localization, PHD and BROMO domains)	Chromatin structure and dynamics	INFORMATION STORAGE AND PROCESSING
14243			1.08456		0.862364		0.535485		1.01951		0.795128		0.493735		0.940017		0.62095		1.18222		1.90389	0.0648075	0.0766168	0.0815058	0.075151	0.0402422	nucleic acid binding ; nucleus	CENP-B protein ; Centromere protein B, DNA-binding region sub-type ; Centromere protein B, helix-turn-helix ; Centromere protein B, helix-turn-helix ; Homeodomain-like	DNA-binding centromere protein B (CENP-B)	Chromatin structure and dynamics	INFORMATION STORAGE AND PROCESSING
12438			4.92982		0		2.11589		4.77821		0		0.429203		0.969246		#DIV/0!		#DIV/0!		2.25825	0	0.0773418	0.0797958	0.0161864	0.0342486			SWI-SNF chromatin remodeling complex, Snf5 subunit	Chromatin structure and dynamics	INFORMATION STORAGE AND PROCESSING
20122			1.84801		0		0.227903		1.97789		0		0.123323		1.07028		#DIV/0!		#DIV/0!		8.67865	0	0.11984	0.111971	0.0605898	0.0138086			SWI-SNF chromatin remodeling complex, Snf5 subunit	Chromatin structure and dynamics	INFORMATION STORAGE AND PROCESSING
10522			0.62545		0.696625		0.479023		0.816445		1.1138		0.765885		1.30537		0.687634		1.172		1.7044	0.174797	0.204863	0.156938	0.25092	0.120197	nucleic acid binding ; nucleus	CENP-B protein	DNA-binding centromere protein B (CENP-B)	Chromatin structure and dynamics	INFORMATION STORAGE AND PROCESSING
15968			0.953294		1.39691		0.222816		3.49624		1.46536		0.233732		3.66753		0.159506		2.50283		15.6911	0.197966	0.495475	0.135098	0.141717	0.0315767	nucleosome ; DNA binding ; nucleus ; nucleosome assembly	Histone H2A ; Histone H2A ; Histone core ; Histone H2A ; Histone H2A ; Histone-fold	Histone 2A	Chromatin structure and dynamics	INFORMATION STORAGE AND PROCESSING
453436			4.09879		3.19156		1.94223		2.58738		0.77866		0.473854		0.631256		0.608551		0.810695		1.33217	3.96532	3.21467	5.0925	1.24244	2.4131			Heterochromatin-associated protein HP1 and related CHROMO domain proteins	Chromatin structure and dynamics	INFORMATION STORAGE AND PROCESSING
685573			1.54969		1.2013		2.80898		1.13179		0.775191		1.81261		0.730335		2.33828		0.942136		0.402918	5.2559	4.95177	6.78014	4.37517	12.2898	zinc ion binding	Zinc finger, MYND-type ; Zinc finger, MYND-type ; Zinc finger, MYND-type	Predicted histone tail methylase containing SET domain	Chromatin structure and dynamics	INFORMATION STORAGE AND PROCESSING
453437			3.28739		3.03425		1.62155		3.06062		0.922998		0.493264		0.931019		0.534415		1.00869		1.88747	4.47017	4.50901	4.84309	1.47324	2.38892			Structural maintenance of chromosome protein 4 (chromosome condensation complex Condensin, subunit C)	Chromatin structure and dynamics	INFORMATION STORAGE AND PROCESSING
58546			1.72013		1.93338		1.1022		1.68986		1.12397		0.640768		0.982402		0.570093		0.874045		1.53316	45.7792	40.0131	40.7299	23.6784	26.0984	protein binding ; zinc ion binding	Zinc finger, PHD-type ; Zinc finger, PHD-type ; Zinc finger, PHD-type ; Zinc finger, PHD-type ; Zinc finger, FYVE/PHD-type	Chromatin remodeling protein, contains PHD Zn-finger	Chromatin structure and dynamics	INFORMATION STORAGE AND PROCESSING
403765			1.26767		1.43788		1.22737		0.862504		1.13427		0.968214		0.680387		0.853597		0.599843		0.702724	8.72248	5.23212	7.68992	6.0662	7.44548		WD40 repeat ; WD40 repeat ; WD40 repeat ; WD40 repeat-like	Beta-transducin family (WD-40 repeat) protein	Chromatin structure and dynamics	INFORMATION STORAGE AND PROCESSING
482320			0.814499		0.889573		0.872846		0.529996		1.09217		1.07164		0.650702		0.981197		0.595788		0.607205	13.6878	8.15505	12.5327	15.387	13.4305			Histone H3 (Lys4) methyltransferase complex, subunit SET1 and related methyltransferases	Chromatin structure and dynamics	INFORMATION STORAGE AND PROCESSING
545718			1.02486		0.917324		1.21975		0.679244		0.895073		1.19016		0.662768		1.32968		0.740463		0.556874	12.0988	8.95869	13.5171	13.1892	16.0875	zinc ion binding	Zinc finger, MYND-type ; Zinc finger, MYND-type ; Zinc finger, MYND-type	Predicted histone tail methylase containing SET domain	Chromatin structure and dynamics	INFORMATION STORAGE AND PROCESSING
121166			1.41127		1.13497		0.815108		1.19638		0.804222		0.577571		0.847732		0.718173		1.0541		1.46775	13.0069	13.7106	16.1733	11.4601	9.34123		Histone deacetylase superfamily	Histone deacetylase complex, catalytic component RPD3	Chromatin structure and dynamics	INFORMATION STORAGE AND PROCESSING
19067			3.31849		1.86731		0.911743		2.71228		0.562699		0.274747		0.817325		0.488265		1.45251		2.97483	8.24689	11.9787	14.6559	4.41645	4.02667			Heterochromatin-associated protein HP1 and related CHROMO domain proteins	Chromatin structure and dynamics	INFORMATION STORAGE AND PROCESSING
15295			1.04323		0.723951		0.751222		1.06428		0.69395		0.720092		1.02018		1.03767		1.4701		1.41673	22.0255	32.3797	31.7393	30.4241	22.8552		WD40 repeat ; WD40 repeat ; WD40 repeat ; WD40 repeat ; WD40 repeat-like	Beta-transducin family (WD-40 repeat) protein	Chromatin structure and dynamics	INFORMATION STORAGE AND PROCESSING
89322			1.71845		1.0778		0.967053		1.33209		0.627191		0.562746		0.775168		0.897248		1.23594		1.37747	14.8778	18.388	23.7213	13.8039	13.3491	nucleus	SET	Predicted histone tail methylase containing SET domain	Chromatin structure and dynamics	INFORMATION STORAGE AND PROCESSING
46882			1.24043		0.663819		0.918732		0.886317		0.535153		0.740657		0.714525		1.38401		1.33518		0.964718	29.2419	39.0431	54.6421	44.051	40.471	nucleus	SET	Histone H3 (Lys9) methyltransferase SUV39H1/Clr4, required for transcriptional silencing	Chromatin structure and dynamics	INFORMATION STORAGE AND PROCESSING
688389			1.52258		0.616066		0.825656		1.15542		0.404621		0.542275		0.75886		1.34021		1.87549		1.3994	16.287	30.5461	40.2526	26.4371	21.828		Transcription factor jumonji/aspartyl beta-hydroxylase	Uncharacterized conserved protein, contains JmjC domain	Chromatin structure and dynamics	INFORMATION STORAGE AND PROCESSING
678865			0.701302		0.697503		1.294		0.787958		0.994583		1.84514		1.12356		1.85519		1.12968		0.608933	32.5067	36.7222	32.6837	46.6043	60.3059	DNA binding ; chromatin silencing complex ; chromatin silencing ; regulation of transcription, DNA-dependent ; protein amino acid deacetylation ; zinc ion binding ; NAD-dependent histone deacetylase activity ; NAD binding	NAD-dependent histone deacetylase, silent information regulator Sir2 ; NAD-dependent histone deacetylase, silent information regulator Sir2	Sirtuin 4 and related class II sirtuins (SIR2 family)	Chromatin structure and dynamics	INFORMATION STORAGE AND PROCESSING
89120			0.684877		0.537224		0.732729		0.675755		0.784409		1.06987		0.986681		1.36392		1.25786		0.922245	42.916	53.9826	54.7113	79.8848	58.5339	nucleus	SET ; SET ; Post-SET zinc-binding region ; SET ; Post-SET zinc-binding region	Histone H3 (Lys4) methyltransferase complex, subunit SET1 and related methyltransferases	Chromatin structure and dynamics	INFORMATION STORAGE AND PROCESSING
680641			2.40858		1.58516		1.02954		1.65338		0.658132		0.427446		0.686452		0.649484		1.04303		1.60594	13.5836	14.1681	20.6396	8.56919	8.8223		MOZ/SAS-like protein ; Acyl-CoA N-acyltransferase	Histone acetyltransferase (MYST family)	Chromatin structure and dynamics	INFORMATION STORAGE AND PROCESSING
98394			0.914717		1.41742		0.972334		0.833752		1.54957		1.06299		0.911487		0.685989		0.588218		0.857475	47.0349	27.6668	30.3535	33.1835	32.2654		Centromere protein B, DNA-binding region sub-type ; Centromere protein B, helix-turn-helix ; Centromere protein B, helix-turn-helix ; Homeodomain-like	DNA-binding centromere protein B (CENP-B)	Chromatin structure and dynamics	INFORMATION STORAGE AND PROCESSING
276854			0.899944		0.669012		0.618385		0.640465		0.743393		0.687137		0.711672		0.924325		0.957329		1.03571	15.6344	14.9672	21.0311	23.3693	14.4512			SWI-SNF chromatin-remodeling complex protein	Chromatin structure and dynamics	INFORMATION STORAGE AND PROCESSING
685319			2.74807		1.71141		0.844213		2.01527		0.622769		0.307202		0.73334		0.493285		1.17755		2.38716	17.9771	21.1689	28.8665	10.5043	8.86785			Histone acetyltransferase (MYST family)	Chromatin structure and dynamics	INFORMATION STORAGE AND PROCESSING
108581			2.19864		1.46994		1.29208		2.37988		0.668569		0.587671		1.08243		0.878998		1.61903		1.8419	35.4572	57.4061	53.0345	24.1215	31.1668	nucleosome ; DNA binding ; nucleus ; nucleosome assembly	Histone H2B ; Histone H2B ; Histone core ; Histone H2B ; Histone H2B ; Histone-fold	Histone H2B	Chromatin structure and dynamics	INFORMATION STORAGE AND PROCESSING
356490			1.57806		1.42233		1.00665		1.07815		0.901317		0.637903		0.683213		0.707746		0.758016		1.07103	22.6851	17.1956	25.1688	15.9492	16.0553	nucleus	SET ; SET ; SET ; Homeodomain-like	Predicted histone tail methylase containing SET domain	Chromatin structure and dynamics	INFORMATION STORAGE AND PROCESSING
150024			0.821295		1.38411		0.728429		0.992664		1.68527		0.886928		1.20866		0.526281		0.717187		1.36275	26.8163	19.2323	15.9121	19.3744	14.1129			Histone acetyltransferase SAGA/ADA, catalytic subunit PCAF/GCN5 and related proteins	Chromatin structure and dynamics	INFORMATION STORAGE AND PROCESSING
682330			0.735598		1.44399		0.855578		1.40812		1.96302		1.16311		1.91425		0.592509		0.975158		1.64581	36.3152	35.4131	18.4997	25.1492	21.5171			SWI-SNF chromatin-remodeling complex protein	Chromatin structure and dynamics	INFORMATION STORAGE AND PROCESSING
94508			1.35111		1.10549		0.973168		1.26646		0.818209		0.720273		0.937348		0.880304		1.14561		1.30138	33.7135	38.6225	41.204	30.4964	29.6781	nucleus ; zinc ion binding ; chromatin modification ; histone-lysine N-methyltransferase activity	SET ; Pre-SET zinc-binding region ; SET ; Pre-SET zinc-binding sub-group ; SET ; Pre-SET zinc-binding region ; Post-SET zinc-binding region	Histone H3 (Lys9) methyltransferase SUV39H1/Clr4, required for transcriptional silencing	Chromatin structure and dynamics	INFORMATION STORAGE AND PROCESSING
670681			2.75816		2.32392		1.1522		2.84813		0.842562		0.417742		1.03262		0.495799		1.22557		2.47191	20.3188	24.9022	24.1155	8.74333	10.0741	chromatin ; chromatin binding ; nucleus ; chromatin assembly or disassembly	Chromo domain ; Chromo domain ; Chromo domain ; Chromo domain-like	Heterochromatin-associated protein HP1 and related CHROMO domain proteins	Chromatin structure and dynamics	INFORMATION STORAGE AND PROCESSING
17684			1.83817		4.70857		0.536909		2.25821		2.56155		0.292089		1.22851		0.114028		0.479596		4.20595	19.3265	9.26891	7.54483	4.10453	2.20376	zinc ion binding	Zinc finger, MYND-type ; Zinc finger, MYND-type ; Zinc finger, MYND-type	Predicted histone tail methylase containing SET domain	Chromatin structure and dynamics	INFORMATION STORAGE AND PROCESSING
98964			2.13791		2.46992		0.691613		2.40426		1.1553		0.3235		1.12459		0.280014		0.973416		3.47631	45.3915	44.1849	39.2899	18.3777	12.7103	nucleus ; zinc ion binding	SET ; Zinc finger, MYND-type ; SET ; Zinc finger, MYND-type ; Zinc finger, MYND-type	Predicted histone tail methylase containing SET domain	Chromatin structure and dynamics	INFORMATION STORAGE AND PROCESSING
673118			0.809787		0.653294		0.558504		0.734215		0.806747		0.689692		0.906677		0.854905		1.12387		1.31461	39.1528	44.0026	48.5317	59.9314	33.4719			Heterochromatin-associated protein HP1 and related CHROMO domain proteins	Chromatin structure and dynamics	INFORMATION STORAGE AND PROCESSING
675739			1.94725		1.91904		1.10601		1.71376		0.985512		0.567984		0.880092		0.576334		0.89303		1.5495	39.9373	35.6652	40.5244	20.8111	23.0172		Bud-site selection protein, BUD22	Chromatin remodeling complex WSTF-ISWI, large subunit (contains heterochromatin localization, PHD and BROMO domains)	Chromatin structure and dynamics	INFORMATION STORAGE AND PROCESSING
673710			0.971493		0.869995		1.00218		0.970769		0.895524		1.03159		0.999255		1.15194		1.11583		0.968658	26.3203	29.369	29.3909	30.2534	30.3193		PAXNEB	RNA polymerase II elongator complex, subunit ELP4	Chromatin structure and dynamics	INFORMATION STORAGE AND PROCESSING
686068			1.74037		1.33469		1.03454		1.753		0.766902		0.594439		1.00726		0.775118		1.31341		1.69447	24.0551	31.5944	31.3667	18.023	18.6456	zinc ion binding	Zinc finger, MYND-type ; Zinc finger, MYND-type ; Zinc finger, MYND-type	Predicted histone tail methylase containing SET domain	Chromatin structure and dynamics	INFORMATION STORAGE AND PROCESSING
29894			1.43532		1.20813		0.672313		1.27104		0.841712		0.468406		0.885546		0.556492		1.05208		1.89055	28.722	30.2178	34.1233	23.774	15.9836		SPla/RYanodine receptor SPRY ; SPla/RYanodine receptor SPRY ; B302, (SPRY)-like	Histone H3 (Lys4) methyltransferase complex, subunit CPS60/ASH2/BRE2	Chromatin structure and dynamics	INFORMATION STORAGE AND PROCESSING
410257			1.5905		1.46168		0.932202		1.62818		0.919007		0.586105		1.02369		0.637759		1.11391		1.7466	34.2213	38.1193	37.2372	23.4122	21.8249			Histone acetyltransferases PCAF/SAGA/ADA, subunit TADA3L/NGG1	Chromatin structure and dynamics	INFORMATION STORAGE AND PROCESSING
371091			1.02872		1.89195		1.0177		1.40834		1.83913		0.989287		1.36902		0.537912		0.744386		1.38384	20.6154	15.3458	11.2094	10.8964	11.0893	zinc ion binding	Zinc finger, MYND-type ; Zinc finger, MYND-type ; Zinc finger, MYND-type	Predicted histone tail methylase containing SET domain	Chromatin structure and dynamics	INFORMATION STORAGE AND PROCESSING
655159			1.12869		1.20965		0.973408		1.11667		1.07173		0.862424		0.989352		0.804699		0.923132		1.14718	24.6588	22.7634	23.0084	20.385	19.843	protein binding ; zinc ion binding	Zinc finger, PHD-type ; Zinc finger, PHD-type ; Zinc finger, PHD-type ; Zinc finger, FYVE/PHD-type	Histone acetyltransferase SAGA/ADA, catalytic subunit PCAF/GCN5 and related proteins	Chromatin structure and dynamics	INFORMATION STORAGE AND PROCESSING
682522			3.21615		1.66006		1.35421		2.26712		0.516163		0.421065		0.704916		0.815758		1.36568		1.67413	28.0698	38.3345	54.3817	16.9089	22.8982		Tetratricopeptide region ; Tetratricopeptide region	Cell cycle-regulated histone H1-binding protein	Chromatin structure and dynamics	INFORMATION STORAGE AND PROCESSING
362584			1.23979		1.83386		0.669617		1.39886		1.47917		0.540103		1.1283		0.36514		0.762794		2.08905	89.1754	68.0225	60.2876	48.6271	32.5615		Appr-1-p processing ; Appr-1-p processing ; Appr-1-p processing	Hismacro and SEC14 domain-containing proteins	Chromatin structure and dynamics	INFORMATION STORAGE AND PROCESSING
29935			0.89426		0.212171		0.885781		0.366915		0.237259		0.990519		0.4103		4.17485		1.72934		0.414227	80.6448	139.462	339.902	380.094	336.68	nucleosome ; DNA binding ; nucleus ; nucleosome assembly	Histone H2B ; Histone H2B ; Histone core ; Histone H2B ; Histone H2B ; Histone-fold	Histone H2B	Chromatin structure and dynamics	INFORMATION STORAGE AND PROCESSING
58801			0.709228		0.915801		0.941602		0.802269		1.29126		1.32764		1.13119		1.02817		0.87603		0.852026	49.4628	43.3309	38.3057	54.0105	50.8563	oxidoreductase activity, acting on paired donors, with incorporation or reduction of molecular oxygen, 2-oxoglutarate as one donor, and incorporation of one atom each of oxygen into both donors ; protein metabolic process	2OG-Fe(II) oxygenase ; Prolyl 4-hydroxylase, alpha subunit	Predicted component of NuA3 histone acetyltransferase complex	Chromatin structure and dynamics	INFORMATION STORAGE AND PROCESSING
676022			1.12833		1.41672		1.03099		1.47594		1.25558		0.913732		1.30807		0.727734		1.0418		1.43157	33.2069	34.595	26.4473	23.4393	24.1658	chromatin ; chromatin binding ; nucleus ; chromatin assembly or disassembly	Chromo domain ; Chromo domain ; Chromo domain ; Chromo domain ; Chromo domain-like	Heterochromatin-associated protein HP1 and related CHROMO domain proteins	Chromatin structure and dynamics	INFORMATION STORAGE AND PROCESSING
447413			0.960418		0.970541		0.733717		0.914784		1.01054		0.763956		0.952486		0.755987		0.942551		1.24678	45.4383	42.828	44.9644	46.8175	34.3508	nucleic acid binding ; intracellular ; zinc ion binding	Zinc finger, C2H2-type ; Zinc finger, C2H2-like ; Zinc finger, C2H2-type ; Zinc finger, C2H2-type	SWI-SNF chromatin-remodeling complex protein	Chromatin structure and dynamics	INFORMATION STORAGE AND PROCESSING
303763			2.20053		1.34964		1.32226		1.70699		0.613325		0.600882		0.775717		0.979711		1.26477		1.29096	50.5848	63.9783	82.4763	37.4801	49.5585		SCA7	Nuclear protein Ataxin-7	Chromatin structure and dynamics	INFORMATION STORAGE AND PROCESSING
27225			1.50161		1.29603		1.10701		1.3573		0.863096		0.737215		0.903901		0.854152		1.04728		1.2261	52.7691	55.2639	61.1393	40.7159	45.0728		Homeodomain-like	DNA methyltransferase 1-associated protein-1	Chromatin structure and dynamics	INFORMATION STORAGE AND PROCESSING
294857			3.70068		2.14217		1.09998		3.78032		0.578858		0.297236		1.02152		0.513487		1.76471		3.43673	48.931	86.3492	84.5302	22.8418	25.1254	nucleosome ; DNA binding ; nucleus ; nucleosome assembly	Histone H3 ; Histone core ; Histone H3 ; Histone-fold	Histones H3 and H4	Chromatin structure and dynamics	INFORMATION STORAGE AND PROCESSING
102495			1.07253		1.52348		1.01183		1.25478		1.42046		0.943405		1.16992		0.664156		0.823623		1.2401	44.1043	36.3253	31.0494	28.9497	29.2921			SWI-SNF chromatin-remodeling complex protein	Chromatin structure and dynamics	INFORMATION STORAGE AND PROCESSING
401370			1.45586		1.13396		1.19331		1.13446		0.778893		0.819656		0.779234		1.05234		1.00044		0.950684	31.6854	31.6993	40.6801	27.9422	33.3437	rRNA processing ; small subunit processome	Small-subunit processome, Utp3	Disrupter of silencing SAS10	Chromatin structure and dynamics	INFORMATION STORAGE AND PROCESSING
688552			0.600998		1.22294		0.681288		1.1788		2.03485		1.13359		1.9614		0.55709		0.963906		1.73025	86.1317	83.0229	42.3283	70.4301	47.9831			SWI-SNF chromatin-remodeling complex protein	Chromatin structure and dynamics	INFORMATION STORAGE AND PROCESSING
97712			1.44077		1.54253		0.905124		1.51047		1.07063		0.628221		1.04838		0.586778		0.979215		1.6688	49.2357	48.2124	45.9877	31.9188	28.8905	DNA binding ; zinc ion binding	Transcription factor jumonji ; Transcription factor jumonji/aspartyl beta-hydroxylase ; Transcription factor jumonji/aspartyl beta-hydroxylase ; SANT, DNA-binding ; Zinc finger, FYVE/PHD-type	F-box protein JEMMA and related proteins with JmjC, PHD, F-box and LRR domains	Chromatin structure and dynamics	INFORMATION STORAGE AND PROCESSING
644365			1.66914		1.61259		1.58429		1.69181		0.966119		0.949165		1.01358		0.982451		1.04913		1.06786	54.6129	57.2957	56.5281	33.8665	53.6545	protein binding ; zinc ion binding	Zinc finger, PHD-type ; Zinc finger, PHD-type ; Zinc finger, PHD-type ; Zinc finger, PHD-type ; Zinc finger, FYVE/PHD-type	Chromatin remodeling protein, contains PHD Zn-finger	Chromatin structure and dynamics	INFORMATION STORAGE AND PROCESSING
676564			2.32387		2.2388		1.39668		2.27605		0.963393		0.601015		0.979421		0.623852		1.01664		1.62961	44.8039	45.5494	46.5064	20.0125	27.951	zinc ion binding ; DNA binding	Myb, DNA-binding ; Zinc finger, ZZ-type ; SWIRM ; Zinc finger, ZZ-type ; SANT, DNA-binding ; SANT, DNA-binding ; SWIRM ; Homeodomain-like	Chromatin remodeling factor subunit and related transcription factors	Chromatin structure and dynamics	INFORMATION STORAGE AND PROCESSING
632311			1.50704		1.21377		0.88126		1.46099		0.805396		0.58476		0.969441		0.726053		1.20368		1.65784	63.317	76.2135	78.6159	52.1656	45.9715	nucleus	SWIB/MDM2 ; SWIB/MDM2 ; SWIB/MDM2	SWI/SNF transcription activation complex subunit	Chromatin structure and dynamics	INFORMATION STORAGE AND PROCESSING
112896			1.8316		1.37923		1.11053		1.63808		0.75302		0.60632		0.894347		0.805184		1.18768		1.47504	90.2722	107.215	119.88	65.4513	72.6858	chromatin ; chromatin binding ; nucleus ; chromatin assembly or disassembly	MRG ; Chromo domain	Dosage compensation regulatory complex/histone acetyltransferase complex, subunit MSL-3/MRG15/EAF3, and related CHROMO domain-containing proteins	Chromatin structure and dynamics	INFORMATION STORAGE AND PROCESSING
87872			1.39061		1.37102		0.712598		1.32154		0.985917		0.512436		0.950334		0.519756		0.963909		1.85454	54.0669	52.1156	54.8392	39.4354	28.1016		Bromodomain ; Bromodomain ; Bromodomain ; Bromodomain ; Bromodomain ; Bromodomain	Chromatin remodeling complex RSC, subunit RSC1/Polybromo and related proteins	Chromatin structure and dynamics	INFORMATION STORAGE AND PROCESSING
673054			1.24434		1.0221		1.05808		1.0301		0.821398		0.850309		0.827822		1.0352		1.00782		0.973554	44.1484	44.4937	53.7479	43.1937	45.7023			SWI-SNF chromatin-remodeling complex protein	Chromatin structure and dynamics	INFORMATION STORAGE AND PROCESSING
589084			1.21117		1.26522		0.945737		1.05249		1.04463		0.780848		0.86899		0.74749		0.831866		1.11288	43.3031	36.0224	41.4532	34.2259	32.3687		DDT ; DDT ; WSTF/Acf1/Cbp146	Chromatin remodeling complex WSTF-ISWI, large subunit (contains heterochromatin localization, PHD and BROMO domains)	Chromatin structure and dynamics	INFORMATION STORAGE AND PROCESSING
160668			2.71366		4.90208		1.20262		3.94613		1.80645		0.443172		1.45417		0.245328		0.80499		3.28128	29.9987	24.1486	16.6065	6.11958	7.35951	zinc ion binding	Zinc finger, MYND-type ; Zinc finger, MYND-type ; Zinc finger, MYND-type	Predicted histone tail methylase containing SET domain	Chromatin structure and dynamics	INFORMATION STORAGE AND PROCESSING
459839			2.7633		1.7193		1.4038		2.08553		0.62219		0.508014		0.754724		0.816495		1.21301		1.48564	73.9489	89.701	118.853	43.0112	60.3789	protein binding ; zinc ion binding	Nse1 non-SMC component of SMC5-6 complex ; Zinc finger, RING-like ; Zinc finger, RING-type	Non-SMC (structural maintenance of chromosomes) element 1 protein (NSE1)	Chromatin structure and dynamics	INFORMATION STORAGE AND PROCESSING
283257			1.13733		1.1747		0.997073		0.99107		1.03286		0.876678		0.8714		0.848791		0.84368		0.993979	150.669	127.116	145.876	128.261	127.886	nucleus ; nucleosome assembly	Nucleosome assembly protein (NAP)	Nucleosome assembly protein NAP-1	Chromatin structure and dynamics	INFORMATION STORAGE AND PROCESSING
675368			1.37605		2.13689		1.04255		1.63903		1.55291		0.757637		1.19111		0.487881		0.767015		1.57214	40.3137	30.9212	25.9601	18.8656	19.6683	nucleus	HMG-I and HMG-Y, DNA-binding ; SET ; HMG-I and HMG-Y, DNA-binding ; SET ; SET	Histone tail methylase	Chromatin structure and dynamics	INFORMATION STORAGE AND PROCESSING
139234			2.03468		1.54066		0.986312		1.71336		0.757201		0.484751		0.842078		0.640188		1.11209		1.73714	112.565	125.183	148.66	73.0631	72.0629	nucleosome ; DNA binding ; nucleus ; nucleosome assembly	Histone H1/H5 ; Histone H1/H5	Histone H1	Chromatin structure and dynamics	INFORMATION STORAGE AND PROCESSING
479966			1.31679		1.52695		0.79347		1.59583		1.15961		0.60258		1.21191		0.519642		1.04511		2.01121	42.8722	44.8062	36.9714	28.077	22.2782		WD40 repeat ; WD40 repeat ; WD40 repeat ; WD40 repeat ; WD40 repeat ; WD40 repeat-like	Chromatin assembly complex 1 subunit B/CAC2 (contains WD40 repeats)	Chromatin structure and dynamics	INFORMATION STORAGE AND PROCESSING
116457			1.50438		1.12912		0.872325		1.64669		0.750557		0.579858		1.0946		0.772571		1.45838		1.8877	97.396	142.041	129.765	86.2583	75.2453	nucleus	SWIB/MDM2	SWI/SNF transcription activation complex subunit	Chromatin structure and dynamics	INFORMATION STORAGE AND PROCESSING
677691			1.87313		0.946547		0.58123		1.26916		0.50533		0.310299		0.677562		0.614052		1.34083		2.18358	67.696	90.7689	133.964	71.5189	41.5689	protein binding ; zinc ion binding	Zinc finger, PHD-type ; Zinc finger, PHD-type ; Zinc finger, PHD-type ; Zinc finger, PHD-type ; Zinc finger, FYVE/PHD-type	Chromatin remodeling protein, contains PHD Zn-finger	Chromatin structure and dynamics	INFORMATION STORAGE AND PROCESSING
27057			4.251		2.82033		1.36749		3.94002		0.663451		0.321686		0.926846		0.484868		1.39701		2.88121	22.9189	32.0179	34.545	8.12632	11.1126	ATP binding ; chromosome ; DNA metabolic process ; ATPase activity ; protein binding ; chromosome organization and biogenesis	ABC transporter-like ; RecF/RecN/SMC protein, N-terminal ; SMCs flexible hinge ; ABC transporter-like ; SMCs flexible hinge	Structural maintenance of chromosome protein 2 (chromosome condensation complex Condensin, subunit E)	Chromatin structure and dynamics	INFORMATION STORAGE AND PROCESSING
677831			1.50942		1.4259		1.10735		1.55375		0.944669		0.733627		1.02937		0.776597		1.08966		1.40312	55.4076	60.3754	58.6529	38.8579	43.0293	DNA binding	Myb, DNA-binding ; SWIRM ; SANT, DNA-binding ; SANT, DNA-binding ; SWIRM ; Homeodomain-like	Histone acetyltransferase complex SAGA/ADA, subunit ADA2	Chromatin structure and dynamics	INFORMATION STORAGE AND PROCESSING
104640			1.96823		1.26315		1.18534		1.56972		0.641771		0.602238		0.797532		0.938401		1.24271		1.32428	49.9029	62.0147	77.7582	39.5067	46.829	DNA binding	Bromodomain ; Bromodomain ; Bromo adjacent region ; Bromodomain ; Bromo adjacent region ; Bromodomain ; Bromo adjacent region ; Bromodomain	Chromatin remodeling complex RSC, subunit RSC1/Polybromo and related proteins	Chromatin structure and dynamics	INFORMATION STORAGE AND PROCESSING
13735			1.49561		1.58057		0.834198		1.42706		1.0568		0.557763		0.95416		0.527782		0.902873		1.71069	66.1876	59.759	62.63	41.8758	34.9327	chromatin ; chromatin binding ; nucleus ; chromatin assembly or disassembly	Chromo domain ; Chromo domain ; Chromo domain ; Chromo domain-like	Heterochromatin-associated protein HP1 and related CHROMO domain proteins	Chromatin structure and dynamics	INFORMATION STORAGE AND PROCESSING
670135			3.39208		2.43748		1.04756		3.54581		0.71858		0.308825		1.04532		0.429772		1.4547		3.38482	34.132	49.6519	47.4993	14.003	14.669			Chromatin assembly factor-I	Chromatin structure and dynamics	INFORMATION STORAGE AND PROCESSING
90557			1.11183		0.927562		1.06747		0.831847		0.834269		0.960103		0.748181		1.15083		0.89681		0.779271	31.2619	28.036	37.4722	33.7032	35.9772	protein binding ; zinc ion binding	Zinc finger, PHD-type ; MOZ/SAS-like protein ; Zinc finger, PHD-type ; Zinc finger, PHD-type ; Zinc finger, PHD-type ; Acyl-CoA N-acyltransferase ; Zinc finger, FYVE/PHD-type	Histone acetyltransferase (MYST family)	Chromatin structure and dynamics	INFORMATION STORAGE AND PROCESSING
94435			0.872731		0.89809		0.923888		0.789525		1.02906		1.05862		0.90466		1.02873		0.879116		0.854567	29.3851	25.8329	28.5554	32.7196	30.2292	binding	Armadillo-type fold	Sister chromatid cohesion protein SCC2/Nipped-B	Chromatin structure and dynamics	INFORMATION STORAGE AND PROCESSING
104247			0.912045		1.35946		0.31941		1.41828		1.49056		0.350213		1.55506		0.234953		1.04327		4.44033	84.2352	87.88	56.5123	61.9622	19.7913		Heterokaryon incompatibility Het-C	SWI-SNF chromatin-remodeling complex protein	Chromatin structure and dynamics	INFORMATION STORAGE AND PROCESSING
24883			1.65032		4.06016		1.0469		1.85892		2.46023		0.634362		1.1264		0.257847		0.457842		1.77564	112.372	51.4486	45.6754	27.6767	28.9748			SWI-SNF chromatin-remodeling complex protein	Chromatin structure and dynamics	INFORMATION STORAGE AND PROCESSING
529718			0.489604		0.531765		0.571879		0.562165		1.08611		1.16804		1.1482		1.07544		1.05717		0.983013	86.5112	91.4569	79.6523	162.687	93.0373			SWI-SNF chromatin-remodeling complex protein	Chromatin structure and dynamics	INFORMATION STORAGE AND PROCESSING
680836			4.35776		4.32615		1.73915		4.23034		0.992746		0.399093		0.970761		0.402009		0.977855		2.43242	45.3557	44.3513	45.6871	10.4841	18.2334	binding	HEAT ; Armadillo-type fold	Chromosome condensation complex Condensin, subunit G	Chromatin structure and dynamics	INFORMATION STORAGE AND PROCESSING
111935			3.20781		2.54196		1.12772		3.34996		0.792428		0.351555		1.04431		0.443643		1.31787		2.97055	129.818	171.083	163.823	51.0702	57.593	chromatin ; DNA binding ; nucleus ; regulation of transcription, DNA-dependent ; chromatin binding ; chromatin assembly or disassembly	High mobility group proteins HMG-I and HMG-Y ; Chromo domain ; Chromo shadow ; Chromo domain ; Chromo shadow ; Chromo domain ; Chromo domain-like	Heterochromatin-associated protein HP1 and related CHROMO domain proteins	Chromatin structure and dynamics	INFORMATION STORAGE AND PROCESSING
671720			2.11847		1.73611		1.60627		1.89522		0.819511		0.758224		0.894619		0.925216		1.09165		1.17989	32.9291	35.947	40.1814	18.9672	30.4665	ATP binding ; chromosome ; DNA metabolic process ; protein binding ; chromosome organization and biogenesis ; intracellular ; signal transduction	RecF/RecN/SMC protein, N-terminal ; SMCs flexible hinge ; Prefoldin ; HR1 rho-binding repeat ; SMCs flexible hinge	Structural maintenance of chromosome protein 4 (chromosome condensation complex Condensin, subunit C)	Chromatin structure and dynamics	INFORMATION STORAGE AND PROCESSING
677963			1.24445		1.6114		1.04494		1.39632		1.29487		0.839682		1.12204		0.648467		0.866524		1.33627	48.72	42.217	37.6253	30.2346	31.5933	nucleus ; regulation of transcription, DNA-dependent	Paired amphipathic helix ; Histone deacetylase interacting ; Histone deacetylase interacting ; Paired amphipathic helix	Histone deacetylase complex, SIN3 component	Chromatin structure and dynamics	INFORMATION STORAGE AND PROCESSING
26748			0.93513		1.40121		0.871021		1.01915		1.49841		0.931444		1.08985		0.621622		0.727337		1.17006	65.9934	47.9994	44.0423	47.0975	41.023	nucleus ; regulation of transcription, DNA-dependent	Paired amphipathic helix ; Histone deacetylase interacting ; Histone deacetylase interacting ; Paired amphipathic helix	Histone deacetylase complex, SIN3 component	Chromatin structure and dynamics	INFORMATION STORAGE AND PROCESSING
688069			3.33716		1.73662		0.821274		2.70335		0.52039		0.2461		0.810076		0.472914		1.55667		3.29166	159.216	247.848	305.956	91.6816	75.2957	nucleosome ; DNA binding ; nucleus ; nucleosome assembly	Histone H2A ; Histone H2A ; Histone core ; Histone H2A ; Histone H2A ; Histone-fold	Histone 2A	Chromatin structure and dynamics	INFORMATION STORAGE AND PROCESSING
88141			1.05181		1.12506		0.83318		1.13774		1.06964		0.792136		1.08169		0.740566		1.01127		1.36554	126.57	127.996	118.33	112.5	93.7331		WD40 repeat ; WD40 repeat ; WD40 repeat ; LisH dimerisation motif, subgroup ; WD40 repeat ; LisH dimerisation motif ; WD40 repeat ; WD40 repeat ; LisH dimerisation motif ; WD40 repeat ; WD40 repeat-like	Beta-transducin family (WD-40 repeat) protein	Chromatin structure and dynamics	INFORMATION STORAGE AND PROCESSING
676626			1.29752		0.837773		1.18366		1.09993		0.645672		0.912248		0.847716		1.41287		1.31292		0.929261	315.283	413.941	488.302	376.334	445.452	nucleosome ; DNA binding ; nucleus ; nucleosome assembly	Histone H2A ; Histone H2A ; Histone core ; Histone H2A ; Histone H2A ; Histone-fold	Histone 2A	Chromatin structure and dynamics	INFORMATION STORAGE AND PROCESSING
576481			1.70532		1.17377		0.77523		1.87484		0.688298		0.454594		1.0994		0.660461		1.59728		2.41843	197.574	315.58	287.047	168.324	130.49	structural constituent of ribosome ; intracellular ; ribosome ; translation	Ribosomal protein L2 ; Ribosomal protein L2 ; Ribosomal protein L2 ; Ribosomal protein L2 ; Translation protein SH3-like ; Nucleic acid-binding, OB-fold-like	Structural maintenance of chromosome protein 2 (chromosome condensation complex Condensin, subunit E)	Chromatin structure and dynamics	INFORMATION STORAGE AND PROCESSING
678170			3.15192		1.55211		1.50501		2.56988		0.492434		0.477491		0.815339		0.969653		1.65573		1.70755	475.138	786.7	964.875	306.123	460.719	nucleosome ; DNA binding ; nucleus ; nucleosome assembly	Histone H3 ; Histone core ; Histone H3 ; Histone H3 ; Histone H3 ; Histone-fold	Histones H3 and H4	Chromatin structure and dynamics	INFORMATION STORAGE AND PROCESSING
683108			1.51366		1.1359		0.779492		1.70191		0.750437		0.514974		1.12437		0.686232		1.49829		2.18336	699.502	1048.06	932.127	615.812	480.021	nucleosome ; DNA binding ; nucleus ; nucleosome assembly	Histone H4 ; Histone H4 ; Histone core ; Histone H4 ; Histone H4 ; Histone-fold	Histone H4	Chromatin structure and dynamics	INFORMATION STORAGE AND PROCESSING
681544			2.68028		1.39409		0.782984		2.47766		0.52013		0.292128		0.924403		0.561644		1.77725		3.16438	824.87	1466	1585.89	591.69	463.284	nucleosome ; DNA binding ; nucleus ; nucleosome assembly	Histone H2A ; Histone H2A ; Histone core ; Histone H2A ; Histone H2A ; Histone-fold	Histone 2A	Chromatin structure and dynamics	INFORMATION STORAGE AND PROCESSING
671730			1.10164		1.04124		0.884389		1.21688		0.945179		0.802796		1.10461		0.849358		1.16868		1.37595	935.688	1093.52	989.959	898.626	794.734	nucleosome ; DNA binding ; nucleus ; nucleosome assembly	Histone H3 ; Histone core ; Histone H3 ; Histone H3 ; Histone H3 ; Histone-fold	Histones H3 and H4	Chromatin structure and dynamics	INFORMATION STORAGE AND PROCESSING
110450			1.81045		1.45897		0.841451		1.41157		0.805864		0.464775		0.779682		0.576742		0.967511		1.67755	48.8574	47.2701	60.6273	33.4875	28.1781	glyceraldehyde-3-phosphate dehydrogenase (phosphorylating) activity ; glyceraldehyde-3-phosphate dehydrogenase activity	Protein of unknown function DUF1399	WASP-interacting protein VRP1/WIP, contains WH2 domain	Cytoskeleton	CELLULAR PROCESSES AND SIGNALING
671266			0.987729		0.997023		1.35659		0.852545		1.00941		1.37344		0.863137		1.36064		0.855091		0.628447	39.5125	33.7868	39.1442	39.6305	53.7623	actin binding ; phospholipid binding	I/LWEQ ; I/LWEQ ; ANTH ; Epsin-like, N-terminal ; I/LWEQ ; Epsin-like, N-terminal ; I/LWEQ ; ENTH/VHS	Actin-binding protein SLA2/Huntingtin-interacting protein Hip1	Cytoskeleton	CELLULAR PROCESSES AND SIGNALING
671098			1.08419		1.39854		0.706545		1.43141		1.28994		0.651679		1.32025		0.505202		1.0235		2.02592	69.3995	71.0305	53.8006	49.6228	35.0608	DNA-directed RNA polymerase activity ; DNA-directed RNA polymerase I activity ; DNA-directed RNA polymerase II activity ; DNA-directed RNA polymerase III activity ; RNA polymerase activity		Projectin/twitchin and related proteins	Cytoskeleton	CELLULAR PROCESSES AND SIGNALING
458579			0.975121		1.30548		0.73309		1.14785		1.33878		0.751794		1.17713		0.56155		0.879257		1.56577	1245.28	1094.92	930.16	953.891	699.288	DNA-directed RNA polymerase activity ; DNA-directed RNA polymerase I activity ; DNA-directed RNA polymerase II activity ; DNA-directed RNA polymerase III activity ; RNA polymerase activity		Microtubule-associated proteins	Cytoskeleton	CELLULAR PROCESSES AND SIGNALING
29874			3.45711		2.1002		1.20771		3.14195		0.607503		0.349341		0.908838		0.575045		1.49602		2.60158	24.8454	37.1692	40.8975	11.83	14.2872	DNA-directed DNA polymerase activity ; DNA polymerase activity		Projectin/twitchin and related proteins	Cytoskeleton	CELLULAR PROCESSES AND SIGNALING
672254			2.35813		1.57819		1.59496		1.94207		0.669256		0.676365		0.823564		1.01062		1.23057		1.21763	24.8657	30.5989	37.1542	15.7558	25.1298	1-alkyl-2-acetylglycerophosphocholine esterase activity	WD40 repeat ; WD40 repeat ; NLE ; WD40 repeat ; WD40 repeat ; WD40 repeat ; WD40 repeat ; WD40 repeat-like	Microtubule binding protein YTM1 (contains WD40 repeats)	Cytoskeleton	CELLULAR PROCESSES AND SIGNALING
384925			1.56353		1.33409		0.939316		1.57362		0.853252		0.600764		1.00645		0.704088		1.17955		1.67529	52.6364	62.0872	61.6891	39.4549	37.0606	ubiquitin thiolesterase activity ; ubiquitin-dependent protein catabolic process ; zinc ion binding	Peptidase C19, ubiquitin carboxyl-terminal hydrolase 2 ; Zinc finger, UBP-type ; Peptidase C19, ubiquitin carboxyl-terminal hydrolase 2 ; Zinc finger, UBP-type	Spindle pole body protein - Sad1p	Cytoskeleton	CELLULAR PROCESSES AND SIGNALING
92207			0.928224		1.05543		0.952056		0.668		1.13704		1.02567		0.719654		0.902054		0.632917		0.70164	52.9722	33.527	46.5876	50.1901	47.7838	cysteine-type endopeptidase activity	Peptidase C54	Cysteine protease required for autophagy - Apg4p/Aut2p	Cytoskeleton	CELLULAR PROCESSES AND SIGNALING
28596			3.0056		2.95265		0.862743		2.78604		0.982381		0.287045		0.926948		0.292193		0.943573		3.22928	21.8866	20.6516	22.2791	7.41254	6.39511	microtubule cytoskeleton organization and biogenesis ; spindle pole ; microtubule organizing center ; stromelysin 3 activity ; collagenase activity ; prenyl protein specific endopeptidase activity ; matrilysin-2 activity	Spc97/Spc98	Gamma-tubulin complex, DGRIP84/SPC97 component	Cytoskeleton	CELLULAR PROCESSES AND SIGNALING
670755			2.07219		1.34506		1.46502		1.93631		0.649101		0.706993		0.934425		1.08919		1.43957		1.32169	25.5101	36.7235	39.3007	18.9658	27.7853	microtubule cytoskeleton organization and biogenesis ; spindle pole ; microtubule organizing center ; stromelysin 3 activity ; collagenase activity ; prenyl protein specific endopeptidase activity ; matrilysin-2 activity	Spc97/Spc98	Gamma-tubulin complex, DGRIP91/SPC98 component	Cytoskeleton	CELLULAR PROCESSES AND SIGNALING
387870			1.29562		1.58731		1.08282		0.987429		1.22513		0.835753		0.762126		0.682176		0.622079		0.911903	44.3288	27.576	36.183	27.9271	30.2401	motor activity ; ATP binding ; myosin complex ; myosin ATPase activity	Src homology-3 ; Myosin head, motor region ; Myosin head, motor region ; Src homology-3 ; Src homology-3 ; Myosin head, motor region ; Myosin tail 2 ; Myosin head, motor region ; Src homology-3 ; Src homology-3 ; Src homology-3	Myosin class I heavy chain	Cytoskeleton	CELLULAR PROCESSES AND SIGNALING
85829			1.72456		2.0792		1.15853		1.78539		1.20564		0.671783		1.03527		0.557202		0.858694		1.54108	35.5069	30.4896	29.4507	17.0772	19.7845	motor activity ; ATP binding ; myosin complex ; myosin ATPase activity	Myosin head, motor region ; Dilute ; Myosin head, motor region ; Myosin head, motor region ; IQ calmodulin-binding region ; Dilute ; IQ calmodulin-binding region ; Myosin head, motor region ; IQ calmodulin-binding region ; Dilute ; Prefoldin	Myosin class V heavy chain	Cytoskeleton	CELLULAR PROCESSES AND SIGNALING
681994			0.915161		0.762637		0.91119		0.948912		0.833337		0.995661		1.03688		1.19479		1.24425		1.0414	234.298	291.526	281.157	307.221	279.937	microtubule motor activity ; microtubule associated complex ; microtubule-based process ; dynein ATPase activity	Dynein light chain, type 1 and 2 ; Dynein light chain, type 1 and 2 ; Dynein light chain, type 1 and 2 ; Dynein light chain, type 1 and 2	Dynein light chain type 1	Cytoskeleton	CELLULAR PROCESSES AND SIGNALING
94682			1.35589		1.51764		0.80663		1.28077		1.11929		0.594909		0.944602		0.531504		0.843928		1.58781	20.5541	17.3462	18.3635	13.5435	10.9246	cysteine-type endopeptidase activity ; proteolysis ; nucleotide binding ; nucleoside-triphosphatase activity ; microtubule motor activity ; microtubule-based movement ; dynein complex ; ATP binding ; ATPase activity ; dynein ATPase activity	Dynein heavy chain ; ATPase associated with various cellular activities, AAA-5 ; Dynein heavy chain, N-terminal region 2 ; AAA+ ATPase, core ; Peptidase, cysteine peptidase active site	Dyneins, heavy chain	Cytoskeleton	CELLULAR PROCESSES AND SIGNALING
670186			2.08359		1.48126		1.47884		1.50998		0.710914		0.709757		0.724703		0.998371		1.0194		1.02106	32.9184	33.5568	46.3043	22.2233	32.8648	microtubule motor activity ; ATP binding ; microtubule associated complex ; microtubule-based movement ; plus-end-directed microtubule motor activity	Kinesin, motor region ; Kinesin, motor region ; Protein of unknown function DUF465 ; Kinesin, motor region ; Kinesin, motor region ; Prefoldin	Kinesin (SMY1 subfamily)	Cytoskeleton	CELLULAR PROCESSES AND SIGNALING
681557			3.58972		1.83009		0.910853		3.4228		0.509815		0.25374		0.953501		0.497709		1.87029		3.7578	27.793	51.9809	54.5158	15.1867	13.8328	microtubule motor activity ; ATP binding ; microtubule associated complex ; microtubule-based movement ; plus-end-directed microtubule motor activity	Kinesin, motor region ; Kinesin, motor region ; Tetratricopeptide TPR2 ; Kinesin, motor region ; Tetratricopeptide region ; Kinesin, motor region ; Tetratricopeptide region ; Kinesin, motor region	Kinesin-like protein	Cytoskeleton	CELLULAR PROCESSES AND SIGNALING
10751			1.1016		0.996633		1.19861		0.856074		0.904717		1.08807		0.777121		1.20266		0.858966		0.714219	32.2267	27.6816	35.6208	32.3356	38.7579	nucleotide binding ; aminoacyl-tRNA ligase activity ; ATP binding ; cytoplasm ; translation ; tRNA aminoacylation for protein translation ; actin binding ; intracellular ; UDP-N-acetylmuramoylalanyl-D-glutamyl-2,6-diaminopimelate-D-alanyl-D-alanine ligase activity ; ribosomal S6-glutamic acid ligase activity ; coenzyme F420-0 gamma-glutamyl ligase activity ; coenzyme F420-2 alpha-glutamyl ligase …	Src homology-3 ; Src homology-3 ; Neutrophil cytosol factor 2 ; Src homology-3 ; Actin-binding, cofilin/tropomyosin type ; Actin-binding, cofilin/tropomyosin type ; Src homology-3 ; Src homology-3 ; Aminoacyl-tRNA synthetase, class I, conserved site ; Src homology-3	Drebrins and related actin binding proteins	Cytoskeleton	CELLULAR PROCESSES AND SIGNALING
312249			1.164		1.01049		1.26048		0.965175		0.868114		1.08288		0.829187		1.2474		0.95516		0.765722	40.4984	38.6825	46.6511	40.0782	50.5177	UDP-N-acetylmuramoylalanyl-D-glutamyl-2,6-diaminopimelate-D-alanyl-D-alanine ligase activity ; ribosomal S6-glutamic acid ligase activity ; coenzyme F420-0 gamma-glutamyl ligase activity ; coenzyme F420-2 alpha-glutamyl ligase activity	Actin-binding WH2 ; Actin-binding WH2	WASP-interacting protein VRP1/WIP, contains WH2 domain	Cytoskeleton	CELLULAR PROCESSES AND SIGNALING
679052			1.03305		1.06285		0.841687		1.05804		1.02885		0.814761		1.02419		0.791914		0.995473		1.25705	44.9527	44.7492	43.6922	42.2944	35.5987	intracellular ; zinc ion binding ; UDP-N-acetylmuramoylalanyl-D-glutamyl-2,6-diaminopimelate-D-alanyl-D-alanine ligase activity ; ribosomal S6-glutamic acid ligase activity ; coenzyme F420-0 gamma-glutamyl ligase activity ; coenzyme F420-2 alpha-glutamyl ligase activity	Zinc finger, RanBP2-type ; Zinc finger, RanBP2-type	Projectin/twitchin and related proteins	Cytoskeleton	CELLULAR PROCESSES AND SIGNALING
13396			#DIV/0!		#DIV/0!		#DIV/0!		#DIV/0!		0		0		0		#DIV/0!		#DIV/0!		#DIV/0!	0	0	0.0203401	0	0			Dyneins, heavy chain	Cytoskeleton	CELLULAR PROCESSES AND SIGNALING
18415			#DIV/0!		#DIV/0!		#DIV/0!		#DIV/0!		#DIV/0!		#DIV/0!		#DIV/0!		#DIV/0!		#DIV/0!		0	0	0	0	0	0.00929688	transcription factor activity ; nucleus ; regulation of transcription, DNA-dependent	Transcription factor, K-box	Dystonin, GAS (Growth-arrest-specific protein), and related proteins	Cytoskeleton	CELLULAR PROCESSES AND SIGNALING
19454			#DIV/0!		#DIV/0!		#DIV/0!		#DIV/0!		2.57074		1.41085		0		0.548812		0		0	0.0304771	0	0.0118554	0	0.0167262	protein binding	Actin/actin-like ; Actin/actin-like ; Actin/actin-like	Actin-related protein Arp2/3 complex, subunit Arp2	Cytoskeleton	CELLULAR PROCESSES AND SIGNALING
108131			#DIV/0!		#DIV/0!		#DIV/0!		#DIV/0!		#DIV/0!		#DIV/0!		#DIV/0!		#DIV/0!		#DIV/0!		0	0	0	0	0	0.221643			Myosin class II heavy chain	Cytoskeleton	CELLULAR PROCESSES AND SIGNALING
12896			#DIV/0!		#DIV/0!		#DIV/0!		#DIV/0!		0		0		0.827488		#DIV/0!		#DIV/0!		#DIV/0!	0	0.00759639	0.00918005	0	0	motor activity ; ATP binding ; myosin complex	Myosin head, motor region	Myosin class V heavy chain	Cytoskeleton	CELLULAR PROCESSES AND SIGNALING
13963			#DIV/0!		#DIV/0!		#DIV/0!		#DIV/0!		0		0		0.620616		#DIV/0!		#DIV/0!		#DIV/0!	0	0.00830702	0.0133851	0	0			Wiskott Aldrich syndrome proteins	Cytoskeleton	CELLULAR PROCESSES AND SIGNALING
9505			#DIV/0!		#DIV/0!		#DIV/0!		#DIV/0!		#DIV/0!		#DIV/0!		#DIV/0!		0		0.692746		#DIV/0!	0.0120889	0.00837455	0	0	0		WD40 repeat ; WD40 repeat ; WD40 repeat-like	Cytoplasmic dynein intermediate chain	Cytoskeleton	CELLULAR PROCESSES AND SIGNALING
24328			0		0		29.4969		2.03436		#DIV/0!		#DIV/0!		#DIV/0!		#DIV/0!		#DIV/0!		0.0689686	0	0.00870073	0	0.00427688	0.126155		Prefoldin	Myosin class II heavy chain	Cytoskeleton	CELLULAR PROCESSES AND SIGNALING
19105			#DIV/0!		#DIV/0!		#DIV/0!		#DIV/0!		0		0		1.24123		#DIV/0!		#DIV/0!		#DIV/0!	0	0.00929666	0.00748986	0	0			Myosin class V heavy chain	Cytoskeleton	CELLULAR PROCESSES AND SIGNALING
632534			#DIV/0!		#DIV/0!		#DIV/0!		#DIV/0!		0		0		0.827488		#DIV/0!		#DIV/0!		#DIV/0!	0	0.0121758	0.0147141	0	0			Myosin class V heavy chain	Cytoskeleton	CELLULAR PROCESSES AND SIGNALING
13958			0		0		1.70303		1.31335		#DIV/0!		#DIV/0!		#DIV/0!		#DIV/0!		#DIV/0!		0.771186	0	0.0123955	0	0.00943809	0.0160734	motor activity ; ATP binding ; myosin complex	Myosin head, motor region	Myosin class V heavy chain	Cytoskeleton	CELLULAR PROCESSES AND SIGNALING
14616			#DIV/0!		#DIV/0!		#DIV/0!		#DIV/0!		0		0		1.24123		#DIV/0!		#DIV/0!		#DIV/0!	0	0.0171108	0.0137853	0	0	motor activity ; ATP binding ; myosin complex	Myosin head, motor region	Myosin class V heavy chain	Cytoskeleton	CELLULAR PROCESSES AND SIGNALING
18019			3.58906		0		10.63		2.0989		0		2.96178		0.584806		#DIV/0!		#DIV/0!		0.197451	0	0.0197351	0.0337464	0.00940256	0.0999491		WD40 repeat ; WD40 repeat ; WD40 repeat ; WD40 repeat ; WD40 repeat-like	Cytoplasmic dynein intermediate chain	Cytoskeleton	CELLULAR PROCESSES AND SIGNALING
121794			0		0		0		1.65357		#DIV/0!		#DIV/0!		#DIV/0!		#DIV/0!		#DIV/0!		#DIV/0!	0	0.0247078	0	0.0149421	0			Myosin class V heavy chain	Cytoskeleton	CELLULAR PROCESSES AND SIGNALING
16976			7.45765		0		1.8586		0.641829		0		0.249221		0.0860631		#DIV/0!		#DIV/0!		0.345329	0	0.0346944	0.403127	0.0540555	0.100468	motor activity ; ATP binding ; myosin complex	Myosin head, motor region	Myosin class V heavy chain	Cytoskeleton	CELLULAR PROCESSES AND SIGNALING
19680			0.160346		0		0.941699		0.796109		0		5.8729		4.96493		#DIV/0!		#DIV/0!		0.845397	0	0.0349176	0.00703285	0.0438604	0.0413032			WASP-interacting protein VRP1/WIP, contains WH2 domain	Cytoskeleton	CELLULAR PROCESSES AND SIGNALING
18405			0.225413		0.40944		0.204039		0.783807		1.8164		0.905181		3.47721		0.498338		1.91434		3.84145	0.0234066	0.0448083	0.0128863	0.0571675	0.0116644	transcription factor activity ; nucleus ; regulation of transcription, DNA-dependent ; zinc ion binding	Fungal transcriptional regulatory protein, N-terminal	Myosin class VI heavy chain	Cytoskeleton	CELLULAR PROCESSES AND SIGNALING
653945			#DIV/0!		#DIV/0!		#DIV/0!		#DIV/0!		#DIV/0!		#DIV/0!		#DIV/0!		#DIV/0!		#DIV/0!		1.98076	0	0.0451484	0	0	0.0227934	motor activity ; ATP binding ; myosin complex	Myosin head, motor region	Myosin class II heavy chain	Cytoskeleton	CELLULAR PROCESSES AND SIGNALING
12177			10.6852		2.05012		17.0534		2.45641		0.191866		1.59599		0.22989		8.31825		1.19818		0.144043	0.0759934	0.0910539	0.396075	0.0370678	0.632132		WD40 repeat-like	Cytoplasmic dynein intermediate chain	Cytoskeleton	CELLULAR PROCESSES AND SIGNALING
15917			1.27682		1.41614		1.48176		1.31067		1.10912		1.16051		1.02651		1.04634		0.925523		0.884536	0.227257	0.210331	0.204899	0.160476	0.237787			Dystonin, GAS (Growth-arrest-specific protein), and related proteins	Cytoskeleton	CELLULAR PROCESSES AND SIGNALING
18737			0.963691		0.1407		2.44719		3.03144		0.146001		2.53939		3.14565		17.393		21.5455		1.23874	0.0158522	0.341543	0.108576	0.112667	0.275718		WD40 repeat ; WD40 repeat ; WD40 repeat ; WD40 repeat ; WD40 repeat ; WD40 repeat-like	Cytoplasmic dynein intermediate chain	Cytoskeleton	CELLULAR PROCESSES AND SIGNALING
109553			1.62998		2.06013		0.516029		2.16292		1.2639		0.316586		1.32696		0.250484		1.04989		4.19146	0.937273	0.984035	0.741572	0.454957	0.234771		WD40 repeat ; WD40 repeat ; WD40 repeat ; WD40 repeat-like	WD40 repeat stress protein/actin interacting protein	Cytoskeleton	CELLULAR PROCESSES AND SIGNALING
100982			5.34047		3.915		0.367374		3.67968		0.733083		0.0687906		0.689018		0.0938374		0.939891		10.0162	1.12632	1.05862	1.53642	0.287694	0.105691	cytoskeleton ; regulation of actin filament polymerization	ARP2/3 complex 16 kDa subunit (p16-Arc) ; ARP2/3 complex 16 kDa subunit (p16-Arc)	Actin-related protein Arp2/3 complex, subunit ARPC5	Cytoskeleton	CELLULAR PROCESSES AND SIGNALING
74737			2.24671		1.64285		1.67206		1.89338		0.731224		0.744226		0.842735		1.01778		1.1525		1.13236	1.17235	1.35113	1.60327	0.713609	1.1932		WD40 repeat ; WD40 repeat ; WD40 repeat ; WD40 repeat-like	WD40 repeat stress protein/actin interacting protein	Cytoskeleton	CELLULAR PROCESSES AND SIGNALING
16321			1.42798		2.35131		0.937033		2.47662		1.6466		0.656195		1.73435		0.398516		1.05329		2.64304	1.32906	1.39989	0.807154	0.565241	0.52965			Microtubule-associated protein TAU	Cytoskeleton	CELLULAR PROCESSES AND SIGNALING
119158			1.53294		0.623655		1.01868		0.819654		0.406836		0.664526		0.534694		1.6334		1.31427		0.804625	3.24625	4.26646	7.97925	5.2052	5.30242	cytoskeleton ; regulation of actin filament polymerization	ARP2/3 complex 16 kDa subunit (p16-Arc) ; ARP2/3 complex 16 kDa subunit (p16-Arc)	Actin-related protein Arp2/3 complex, subunit ARPC5	Cytoskeleton	CELLULAR PROCESSES AND SIGNALING
83597			0.287073		0.883248		0.514		0.971453		3.07673		1.79049		3.38399		0.581944		1.09987		1.88999	1.18677	1.30529	0.385724	1.34364	0.690632		WD40 repeat ; WD40 repeat ; WD40 repeat ; WD40 repeat ; WD40 repeat-like	WD40 repeat stress protein/actin interacting protein	Cytoskeleton	CELLULAR PROCESSES AND SIGNALING
41740			0.776643		1.69561		1.72994		1.53471		2.18326		2.22746		1.97609		1.02025		0.905107		0.887147	1.21116	1.09623	0.554746	0.714287	1.23568		WD40 repeat ; WD40 repeat ; WD40 repeat ; WD40 repeat-like	WD40 repeat stress protein/actin interacting protein	Cytoskeleton	CELLULAR PROCESSES AND SIGNALING
116537			1.03765		1.33609		0.538703		0.948159		1.28761		0.519156		0.913755		0.403193		0.709651		1.76008	2.36374	1.67743	1.83575	1.76914	0.953043		WD40 repeat ; WD40 repeat ; WD40 repeat ; Quinoprotein amine dehydrogenase, beta chain-like	WD40 repeat stress protein/actin interacting protein	Cytoskeleton	CELLULAR PROCESSES AND SIGNALING
689995			1.78209		2.4248		3.11346		1.49922		1.36065		1.74708		0.841267		1.28401		0.618285		0.481527	4.01027	2.47949	2.94733	1.65386	5.14922		WD40 repeat ; WD40 repeat ; WD40 repeat ; WD40 repeat-like	WD40 repeat stress protein/actin interacting protein	Cytoskeleton	CELLULAR PROCESSES AND SIGNALING
16803			0.739654		0.713008		0.775654		0.983908		0.963974		1.04867		1.33023		1.08786		1.37994		1.26849	1.03165	1.42362	1.07021	1.4469	1.1223	protein kinase activity ; ATP binding ; protein amino acid phosphorylation ; protein binding	Protein kinase, core ; Actin/actin-like ; Actin/actin-like ; Serine/threonine protein kinase-related ; Actin/actin-like ; Protein kinase, core ; Protein kinase-like	Actin-related protein Arp2/3 complex, subunit Arp2	Cytoskeleton	CELLULAR PROCESSES AND SIGNALING
655520			2.42656		1.36392		0.675263		1.79225		0.562079		0.27828		0.738597		0.49509		1.31404		2.65415	2.0154	2.64833	3.58562	1.47766	0.997807		WD40 repeat ; WD40 repeat ; WD40 repeat ; WD40 repeat-like	WD40 repeat stress protein/actin interacting protein	Cytoskeleton	CELLULAR PROCESSES AND SIGNALING
690823			0.968065		0.970205		1.97073		0.969935		1.00221		2.03574		1.00193		2.03125		0.999722		0.492172	9.65702	9.65433	9.63572	9.95359	19.6158	actin binding ; cytoskeleton organization and biogenesis ; actin cytoskeleton	Profilin/allergen ; Profilin/allergen	Profilin	Cytoskeleton	CELLULAR PROCESSES AND SIGNALING
104501			2.41553		1.5324		2.16339		1.02978		0.634395		0.895616		0.426317		1.41176		0.672006		0.476005	5.40647	3.63318	8.52225	3.5281	7.63267		WD40 repeat ; WD40 repeat ; WD40 repeat-like	WD40 repeat stress protein/actin interacting protein	Cytoskeleton	CELLULAR PROCESSES AND SIGNALING
20359			0.597734		1.17759		2.30888		0.499864		1.97008		3.86273		0.836266		1.96069		0.424482		0.216496	15.0248	6.37776	7.62647	12.759	29.459			Dystonin, GAS (Growth-arrest-specific protein), and related proteins	Cytoskeleton	CELLULAR PROCESSES AND SIGNALING
16255			3.88909		3.19414		1.11098		3.40838		0.821309		0.285666		0.876396		0.347817		1.06707		3.06791	2.77858	2.96495	3.38311	0.869899	0.966439		Kinetochore Spc7	Dystonin, GAS (Growth-arrest-specific protein), and related proteins	Cytoskeleton	CELLULAR PROCESSES AND SIGNALING
642878			1.35883		1.21795		0.730275		1.05119		0.896322		0.537429		0.773598		0.599593		0.86308		1.43944	7.19649	6.21115	8.02891	5.90869	4.31497		WD40 repeat ; WD40 repeat ; WD40 repeat-like	WD40 repeat stress protein/actin interacting protein	Cytoskeleton	CELLULAR PROCESSES AND SIGNALING
7199			1.92789		1.11235		1.12365		1.53436		0.576977		0.582837		0.795872		1.01016		1.37938		1.36552	6.00122	8.27798	10.4011	5.39508	6.06217			Myosin class II heavy chain	Cytoskeleton	CELLULAR PROCESSES AND SIGNALING
116484			2.16664		0.779745		1.25563		1.25312		0.359887		0.579528		0.578372		1.61031		1.60709		0.998006	7.14484	11.4824	19.853	9.16304	11.5054	cytoskeleton ; regulation of actin filament polymerization	ARP2/3 complex 16 kDa subunit (p16-Arc) ; ARP2/3 complex 16 kDa subunit (p16-Arc)	Actin-related protein Arp2/3 complex, subunit ARPC5	Cytoskeleton	CELLULAR PROCESSES AND SIGNALING
44188			2.59867		1.62647		1.01107		2.48626		0.625886		0.389071		0.956743		0.621632		1.52862		2.45905	5.90746	9.03028	9.43856	3.63208	3.67227		WD40 repeat ; WD40 repeat ; WD40 repeat ; WD40 repeat-like	WD40 repeat stress protein/actin interacting protein	Cytoskeleton	CELLULAR PROCESSES AND SIGNALING
129449			1.11829		1.34392		0.747252		0.804932		1.20177		0.668212		0.719791		0.556025		0.598944		1.07719	13.0802	7.83432	10.8842	9.7329	7.27292	microtubule motor activity ; ATP binding ; microtubule associated complex ; microtubule-based movement	Kinesin, motor region ; Kinesin, motor region ; Kinesin, motor region	Kinesin-like protein	Cytoskeleton	CELLULAR PROCESSES AND SIGNALING
647178			2.23522		1.91038		1.79977		1.51545		0.854672		0.805188		0.677988		0.942102		0.793273		0.842025	6.58271	5.22189	7.70203	3.44576	6.20158		WD40 repeat ; WD40 repeat ; WD40 repeat ; WD40 repeat-like	WD40 repeat stress protein/actin interacting protein	Cytoskeleton	CELLULAR PROCESSES AND SIGNALING
642909			1.72174		1.39748		0.743453		0.962627		0.81167		0.431805		0.559103		0.531995		0.68883		1.29481	9.41163	6.48302	11.5954	6.73472	5.00694		WD40 repeat ; WD40 repeat ; WD40 repeat ; WD40 repeat-like	WD40 repeat stress protein/actin interacting protein	Cytoskeleton	CELLULAR PROCESSES AND SIGNALING
88074			6.75479		3.35787		2.49366		2.95813		0.497109		0.369169		0.437931		0.742631		0.880954		1.18626	7.57786	6.67575	15.2438	2.25675	5.62756			Myosin class II heavy chain	Cytoskeleton	CELLULAR PROCESSES AND SIGNALING
684698			0.920933		0.663162		0.433702		0.908503		0.720098		0.470937		0.986503		0.65399		1.36996		2.09476	14.9297	20.453	20.7328	22.5128	9.76386	actin binding ; cytoskeleton organization and biogenesis ; actin cytoskeleton	Profilin/allergen ; Profilin/allergen	Profilin	Cytoskeleton	CELLULAR PROCESSES AND SIGNALING
550392			1.05802		0.741873		0.749471		0.709529		0.701187		0.708368		0.670617		1.01024		0.956402		0.946708	6.2474	5.97503	8.90975	8.42112	6.31138			Myosin class II heavy chain	Cytoskeleton	CELLULAR PROCESSES AND SIGNALING
321530			1.37835		1.50477		1.59298		1.47007		1.09172		1.15572		1.06655		1.05863		0.976944		0.922841	7.3541	7.18455	6.73628	4.88721	7.78525		WD40 repeat ; WD40 repeat ; WD40 repeat-like	WD40 repeat stress protein/actin interacting protein	Cytoskeleton	CELLULAR PROCESSES AND SIGNALING
16481			1.61723		2.11157		1.11455		1.74919		1.30567		0.689173		1.0816		0.527831		0.828386		1.56942	11.2525	9.32138	8.61815	5.32897	5.9394		WD40 repeat ; WD40 repeat ; WD40 repeat-like	WD40 repeat stress protein/actin interacting protein	Cytoskeleton	CELLULAR PROCESSES AND SIGNALING
112090			0.640788		1.0552		1.66699		0.613297		1.64672		2.60147		0.957098		1.57979		0.581215		0.367907	16.9517	9.85257	10.2942	16.0649	26.78		Interferon-inducible GTPase	Dystonin, GAS (Growth-arrest-specific protein), and related proteins	Cytoskeleton	CELLULAR PROCESSES AND SIGNALING
68038			0.92704		1.02325		1.16053		0.652645		1.10379		1.25186		0.70401		1.13415		0.637813		0.562369	22.8191	14.5543	20.6735	22.3005	25.8803		NUDE protein, C-terminal ; Mitochondrial protein Pet127 ; Prefoldin	LIS1-interacting protein NUDE	Cytoskeleton	CELLULAR PROCESSES AND SIGNALING
46889			1.57271		3.75754		0.874614		1.77149		2.38922		0.556121		1.1264		0.232763		0.47145		2.02545	36.545	17.2291	15.2958	9.72578	8.50631		WD40 repeat ; WD40 repeat ; WD40 repeat ; WD40 repeat ; WD40 repeat-like	WD40 repeat stress protein/actin interacting protein	Cytoskeleton	CELLULAR PROCESSES AND SIGNALING
681938			0.714341		0.49486		1.87238		0.490044		0.69275		2.62113		0.686008		3.78366		0.990268		0.261722	14.6732	14.5304	21.1811	29.6513	55.5185		Cell surface antigen	Projectin/twitchin and related proteins	Cytoskeleton	CELLULAR PROCESSES AND SIGNALING
688684			0.586289		1.03474		1.85733		0.660602		1.7649		3.16794		1.12675		1.79497		0.638421		0.355673	10.26	6.55018	5.81334	9.91548	18.4163		Interferon-inducible GTPase	Dystonin, GAS (Growth-arrest-specific protein), and related proteins	Cytoskeleton	CELLULAR PROCESSES AND SIGNALING
679703			1.11294		0.801181		1.31145		0.997179		0.719877		1.17836		0.895985		1.6369		1.24464		0.760364	16.4653	20.4933	22.8724	20.5513	26.9519		Prefoldin	Actin filament-coating protein tropomyosin	Cytoskeleton	CELLULAR PROCESSES AND SIGNALING
101152			0.745179		0.952246		0.831527		0.913929		1.27788		1.11588		1.22646		0.873227		0.959762		1.0991	13.3062	12.7708	10.4127	13.9735	11.6193			WASP-interacting protein VRP1/WIP, contains WH2 domain	Cytoskeleton	CELLULAR PROCESSES AND SIGNALING
596217			0.828662		0.864308		1.56904		0.577717		1.04302		1.89346		0.697168		1.81537		0.668416		0.368199	23.5732	15.7567	22.601	27.2741	42.7941	actin binding	Calponin-like actin-binding ; Calponin-like actin-binding ; Calponin-like actin-binding ; Actinin-type, actin-binding, conserved site ; Calponin-homology	Ca2+-binding actin-bundling protein (fimbrin/plastin), EF-Hand protein superfamily	Cytoskeleton	CELLULAR PROCESSES AND SIGNALING
465236			1.30049		1.75601		0.946096		0.945974		1.35027		0.727492		0.727398		0.538776		0.538707		0.999871	31.3914	16.9108	23.2483	17.8766	16.9129			WASP-interacting protein VRP1/WIP, contains WH2 domain	Cytoskeleton	CELLULAR PROCESSES AND SIGNALING
11051			2.16885		1.47367		1.32787		1.45984		0.679468		0.612245		0.673094		0.901064		0.990619		1.09939	20.7109	20.5166	30.4811	14.054	18.6619			Dyneins, heavy chain	Cytoskeleton	CELLULAR PROCESSES AND SIGNALING
679607			1.40136		1.22898		0.63202		1.2978		0.876988		0.451004		0.926099		0.514265		1.056		2.05341	13.2554	13.9977	15.1147	10.7857	6.81678			WASP-interacting protein VRP1/WIP, contains WH2 domain	Cytoskeleton	CELLULAR PROCESSES AND SIGNALING
54450			0.971706		1.65393		1.33244		1.60794		1.70209		1.37123		1.65476		0.805619		0.972193		1.20677	120.326	116.98	70.6934	72.7518	96.9372			Beta-spectrin	Cytoskeleton	CELLULAR PROCESSES AND SIGNALING
496899			2.79171		1.58901		1.29431		2.58375		0.569188		0.463625		0.92551		0.814537		1.62602		1.99625	11.0829	18.0211	19.4715	6.97476	9.02747		Kinetochore Spc7 ; Kinetochore Spc7	Myosin class II heavy chain	Cytoskeleton	CELLULAR PROCESSES AND SIGNALING
687060			1.46262		1.0954		1.78693		1.32742		0.748931		1.22173		0.907562		1.6313		1.21181		0.742849	12.8438	15.5642	17.1495	11.7252	20.9521			Dystonin, GAS (Growth-arrest-specific protein), and related proteins	Cytoskeleton	CELLULAR PROCESSES AND SIGNALING
512225			2.71466		2.28801		1.11879		2.83017		0.842834		0.412131		1.04255		0.488982		1.23696		2.52966	20.5099	25.3699	24.3345	8.9641	10.029			Putative dynamitin	Cytoskeleton	CELLULAR PROCESSES AND SIGNALING
392940			0.976088		0.542369		0.936615		0.637563		0.555656		0.95956		0.653182		1.7269		1.17551		0.68071	25.5059	29.9825	45.9022	47.0267	44.0459	calcium ion binding	Calcium-binding EF-hand ; Calcium-binding EF-hand ; Calcium-binding EF-hand ; Calcium-binding EF-hand ; Calcium-binding EF-hand	Myosin regulatory light chain, EF-Hand protein superfamily	Cytoskeleton	CELLULAR PROCESSES AND SIGNALING
397348			1.17332		1.59179		0.98136		1.4307		1.35665		0.836396		1.21936		0.616514		0.898797		1.45787	14.9519	13.4387	11.0212	9.39315	9.21807		NACHT nucleoside triphosphatase	Microtubule-associated protein TAU	Cytoskeleton	CELLULAR PROCESSES AND SIGNALING
674257			2.96035		2.555		1.91232		2.92757		0.863075		0.645978		0.988929		0.748462		1.14582		1.5309	20.3923	23.3659	23.6274	7.98131	15.2628	dynactin complex ; microtubule-based process	Dynamitin	Putative dynamitin	Cytoskeleton	CELLULAR PROCESSES AND SIGNALING
79873			0.509796		0.692231		0.708544		0.355128		1.35786		1.38986		0.696607		1.02357		0.513019		0.501208	35.653	18.2907	26.2568	51.5045	36.4932			WASP-interacting protein VRP1/WIP, contains WH2 domain	Cytoskeleton	CELLULAR PROCESSES AND SIGNALING
683965			1.45224		1.18689		1.25127		1.26691		0.817281		0.861614		0.872384		1.05424		1.06742		1.0125	36.5973	39.0647	44.7793	30.8346	38.5825			Drebrins and related actin binding proteins	Cytoskeleton	CELLULAR PROCESSES AND SIGNALING
27146			1.48556		1.18793		0.827597		0.995108		0.799654		0.557095		0.669854		0.69667		0.83768		1.20241	36.3472	30.4473	45.4537	30.597	25.322			Microtubule-associated proteins	Cytoskeleton	CELLULAR PROCESSES AND SIGNALING
675423			3.79736		2.09964		0.584679		2.44281		0.55292		0.15397		0.643291		0.278467		1.16344		4.17803	12.8035	14.8961	23.1561	6.09796	3.56535	microtubule cytoskeleton organization and biogenesis ; spindle pole ; microtubule organizing center	Spc97/Spc98	Gamma-tubulin ring complex protein	Cytoskeleton	CELLULAR PROCESSES AND SIGNALING
101933			1.80207		1.365		1.20906		1.73251		0.757465		0.670928		0.961399		0.885755		1.26923		1.43294	57.7148	73.2535	76.1947	42.2818	51.1212	acyltransferase activity ; transferase activity	Bacterial transferase hexapeptide repeat ; Trimeric LpxA-like	Dynactin, subunit p25	Cytoskeleton	CELLULAR PROCESSES AND SIGNALING
674757			2.10984		2.40431		0.742745		2.42259		1.13957		0.352038		1.14823		0.308922		1.0076		3.26167	25.5729	25.7673	22.4408	10.6363	7.90003		Interferon-inducible GTPase	Dystonin, GAS (Growth-arrest-specific protein), and related proteins	Cytoskeleton	CELLULAR PROCESSES AND SIGNALING
90505			1.40644		1.28785		0.823022		1.13892		0.915681		0.585181		0.809788		0.639066		0.884356		1.38383	30.5945	27.0564	33.4117	23.7562	19.5519	protein binding	Actin/actin-like ; Actin/actin-like	Actin and related proteins	Cytoskeleton	CELLULAR PROCESSES AND SIGNALING
97435			2.2219		1.80361		1.17542		1.91974		0.811743		0.529016		0.864006		0.651704		1.06438		1.63323	20.6053	21.9319	25.384	11.4244	13.4285	transmembrane receptor protein serine/threonine kinase activity ; 3-phosphoinositide-dependent protein kinase activity ; DNA-dependent protein kinase activity ; AMP-activated protein kinase activity ; casein kinase activity ; casein kinase I activity ; cyclic nucleotide-dependent protein kinase activity ; eukaryotic translation initiation factor 2alpha kinase activity ; galactosyltransferase-asso…	Prefoldin	Myosin class II heavy chain	Cytoskeleton	CELLULAR PROCESSES AND SIGNALING
11981			1.54778		1.84464		1.21877		1.50653		1.1918		0.78743		0.973353		0.660708		0.81671		1.23611	35.9672	29.3748	30.179	19.4983	23.7638		WD40 repeat ; Tetratricopeptide TPR2 ; Tetratricopeptide region ; WD40 repeat ; Tetratricopeptide region ; Tetratricopeptide region ; WD40 repeat-like	WD40 repeat stress protein/actin interacting protein	Cytoskeleton	CELLULAR PROCESSES AND SIGNALING
11055			1.452		1.34714		1.12403		1.38739		0.92778		0.774123		0.9555		0.834382		1.02988		1.2343	27.5085	28.3304	29.6498	20.4199	22.9526		Dynein heavy chain, N-terminal region 1	Dyneins, heavy chain	Cytoskeleton	CELLULAR PROCESSES AND SIGNALING
531801			2.65171		1.7487		1.56627		2.44025		0.659461		0.590667		0.920257		0.895682		1.39547		1.558	46.4317	64.794	70.4086	26.5522	41.588	GTP binding ; intracellular ; intracellular protein transport ; small GTPase mediated signal transduction ; GTPase activity ; small monomeric GTPase activity	ARF/SAR superfamily ; ARF/SAR superfamily ; ADP-ribosylation factor ; GTP-binding protein SAR1 ; Small GTP-binding protein ; ADP-ribosylation factor	GTP-binding ADP-ribosylation factor-like protein ARL2	Cytoskeleton	CELLULAR PROCESSES AND SIGNALING
87232			3.5342		1.74511		1.0082		2.39768		0.493778		0.28527		0.678423		0.577729		1.37394		2.37818	12.0328	16.5323	24.3688	6.89514	6.95169	microtubule motor activity ; ATP binding ; microtubule associated complex ; microtubule-based movement	Kinesin, motor region ; Kinesin, motor region ; Kinesin, motor region ; Kinesin, motor region ; Kinesin, motor region	Kinesin-like protein	Cytoskeleton	CELLULAR PROCESSES AND SIGNALING
670188			3.1902		1.91468		0.654477		2.32911		0.600175		0.205153		0.730084		0.341821		1.21645		3.55874	11.0093	13.3922	18.3434	5.74993	3.7632	microtubule motor activity ; ATP binding ; microtubule associated complex ; microtubule-based movement	Kinesin, motor region ; Kinesin, motor region ; Kinesin, motor region ; Kinesin, motor region ; Kinesin, motor region	Kinesin-like protein	Cytoskeleton	CELLULAR PROCESSES AND SIGNALING
629592			1.51729		1.08696		2.28497		1.3042		0.716382		1.50596		0.859562		2.10217		1.19987		0.570774	17.1347	20.5594	23.9184	15.764	36.0202		WD40 repeat ; WD40 repeat ; WD40 repeat ; WD40 repeat ; WD40 repeat-like	Cytoplasmic dynein intermediate chain	Cytoskeleton	CELLULAR PROCESSES AND SIGNALING
195176			1.28378		0.78219		1.11221		1.20657		0.609288		0.866354		0.93986		1.42191		1.54256		1.08485	38.7315	59.7455	63.5686	49.5168	55.0729	cytoskeleton ; regulation of actin filament polymerization	ARP2/3 complex 16 kDa subunit (p16-Arc) ; ARP2/3 complex 16 kDa subunit (p16-Arc)	Actin-related protein Arp2/3 complex, subunit ARPC5	Cytoskeleton	CELLULAR PROCESSES AND SIGNALING
648671			1.31164		0.655294		0.606094		0.923273		0.4996		0.46209		0.703909		0.92492		1.40895		1.52332	28.0143	39.4706	56.0734	42.7507	25.911	protein binding	Actin/actin-like ; Actin/actin-like	Actin-related protein - Arp6p	Cytoskeleton	CELLULAR PROCESSES AND SIGNALING
381753			2.04976		1.57358		1.41097		1.80852		0.76769		0.688357		0.882308		0.896661		1.1493		1.28176	24.602	28.2751	32.0468	15.6344	22.0596	protein complex ; protein polymerization	Beta tubulin, autoregulation binding site ; Tubulin/FtsZ, GTPase	Members of tubulin/FtsZ family	Cytoskeleton	CELLULAR PROCESSES AND SIGNALING
671345			1.4691		1.12606		1.11593		1.07319		0.766495		0.759602		0.730508		0.991008		0.953051		0.961699	22.5514	21.4927	29.4215	20.0268	22.3486	microtubule cytoskeleton organization and biogenesis ; spindle pole ; microtubule organizing center	Spc97/Spc98	Gamma-tubulin ring complex protein	Cytoskeleton	CELLULAR PROCESSES AND SIGNALING
672881			1.30892		1.40241		1.06084		0.916208		1.07142		0.810472		0.699972		0.756446		0.653312		0.86366	41.6592	27.2165	38.8822	29.7055	31.5129	GTP binding ; intracellular	GTP-binding protein, HSR1-related	Dystonin, GAS (Growth-arrest-specific protein), and related proteins	Cytoskeleton	CELLULAR PROCESSES AND SIGNALING
448656			1.1228		0.96175		0.736048		1.06718		0.856562		0.655545		0.950461		0.765322		1.10962		1.44988	32.7629	36.3544	38.2493	34.0659	25.0741	protein binding	Actin/actin-like ; Actin/actin-like ; Actin/actin-like ; Actin/actin-like	Actin-related protein Arp2/3 complex, subunit Arp2	Cytoskeleton	CELLULAR PROCESSES AND SIGNALING
26433			0.52396		0.518996		0.541558		0.495042		0.990526		1.03359		0.94481		1.04347		0.953846		0.914107	25.3794	24.2081	25.6221	48.901	26.4827	acid phosphatase activity ; catalytic activity ; ATP binding	Histidine acid phosphatase ; ATP-grasp fold	Arp2/3 complex-interacting protein VIP1/Asp1, involved in regulation of actin cytoskeleton	Cytoskeleton	CELLULAR PROCESSES AND SIGNALING
315102			1.13011		1.06332		1.28358		0.73992		0.940898		1.1358		0.654732		1.20715		0.695859		0.576449	37.7015	26.235	40.0697	35.4565	45.5113		WD40 repeat ; WD40 repeat ; WD40 repeat ; WD40 repeat ; WD40 repeat ; WD40 repeat ; WD40 repeat ; WD40 repeat-like	WD40 repeat stress protein/actin interacting protein	Cytoskeleton	CELLULAR PROCESSES AND SIGNALING
7417			1.2871		1.39364		0.966218		1.25266		1.08277		0.750693		0.97324		0.693307		0.898841		1.29646	26.5709	23.883	24.5397	19.0659	18.4218		Dilute ; Ankyrin ; Dilute ; Ankyrin ; Dilute ; Ankyrin	Myosin class V heavy chain	Cytoskeleton	CELLULAR PROCESSES AND SIGNALING
29549			1.87843		1.4969		0.871775		1.59997		0.796891		0.464098		0.851762		0.582386		1.06886		1.8353	29.2108	31.2221	36.6559	19.5142	17.012	protein binding	Actin/actin-like ; Actin/actin-like	Actin-related protein	Cytoskeleton	CELLULAR PROCESSES AND SIGNALING
8906			3.74621		3.18449		1.07321		3.85603		0.850057		0.286479		1.02931		0.337011		1.21088		3.59299	20.1503	24.3995	23.7046	6.32764	6.79088	microtubule motor activity ; ATP binding ; microtubule associated complex ; microtubule-based movement	Kinesin, motor region ; Kinesin, motor region ; Kinesin, motor region ; Kinesin, motor region ; Kinesin, motor region	Kinesin-like protein	Cytoskeleton	CELLULAR PROCESSES AND SIGNALING
644702			1.18101		0.835758		0.811856		0.846776		0.707661		0.687422		0.71699		0.9714		1.01318		1.04301	18.1941	18.434	25.7102	21.7696	17.6738	signal transducer activity ; protein binding ; cell communication ; phosphoinositide binding ; intracellular signaling cascade	Phox-like ; PX-associated ; Sorting nexin, C-terminal ; Phox-like ; PX-associated, sorting nexin 13 ; Regulator of G protein signalling ; Regulator of G protein signalling ; Phox-like ; PX-associated ; Regulator of G protein signalling superfamily ; Phox-like	Intermediate filament-like protein, sorting nexins, and related proteins containing PX (PhoX) domain(s)	Cytoskeleton	CELLULAR PROCESSES AND SIGNALING
108127			1.7641		1.80469		1.45723		1.76275		1.023		0.826044		0.999231		0.807469		0.976762		1.20966	48.9412	47.8039	47.8406	27.1189	39.5185	protein binding	Actin/actin-like ; Actin/actin-like	Actin and related proteins	Cytoskeleton	CELLULAR PROCESSES AND SIGNALING
672478			0.974591		0.953462		1.5454		0.854543		0.97832		1.58569		0.876822		1.62083		0.896253		0.552961	29.1597	26.1344	29.8059	30.5829	47.2628			Myosin class II heavy chain	Cytoskeleton	CELLULAR PROCESSES AND SIGNALING
5714			2.07756		1.65682		1.1146		1.81887		0.797483		0.536494		0.875482		0.672733		1.09781		1.63186	38.0676	41.7908	47.7346	22.9763	25.6093			Myosin class II heavy chain	Cytoskeleton	CELLULAR PROCESSES AND SIGNALING
673101			1.23836		1.10532		1.49818		1.01896		0.892568		1.20981		0.822831		1.35543		0.921869		0.680131	59.6533	54.9925	66.8333	53.9691	80.8557		WD40 repeat ; WD40 repeat ; Actin-related protein 2/3 complex, subunit 1 ; WD40 repeat ; WD40 repeat ; WD40 repeat ; WD40 repeat ; WD40 repeat-like	Actin-related protein Arp2/3 complex, subunit ARPC1/p41-ARC	Cytoskeleton	CELLULAR PROCESSES AND SIGNALING
6300			1.3326		1.21129		0.77575		1.22224		0.908962		0.582131		0.917181		0.640435		1.00904		1.57556	57.8971	58.4206	63.6959	47.7981	37.0794	Rho guanyl-nucleotide exchange factor activity ; intracellular ; regulation of Rho protein signal transduction	Dbl homology (DH) domain	Myosin-like coiled-coil protein	Cytoskeleton	CELLULAR PROCESSES AND SIGNALING
28624			0.69274		0.538402		0.807661		0.540621		0.777206		1.16589		0.780409		1.50011		1.00412		0.669366	19.4971	19.5775	25.0861	36.2129	29.2477			Myosin class II heavy chain	Cytoskeleton	CELLULAR PROCESSES AND SIGNALING
678874			1.625		1.01066		1.16499		1.55645		0.621942		0.716918		0.957816		1.15271		1.54004		1.33602	102.491	157.84	164.791	101.41	118.142			Microtubule-associated protein CRIPT	Cytoskeleton	CELLULAR PROCESSES AND SIGNALING
635858			2.36965		2.32702		0.968455		2.12785		0.982007		0.40869		0.897957		0.416178		0.91441		2.19716	49.8797	45.6105	50.7936	21.435	20.7589	transporter activity ; binding ; transport	Lipocalin	Myosin class II heavy chain	Cytoskeleton	CELLULAR PROCESSES AND SIGNALING
674304			1.40369		1.00226		1.22619		1.13422		0.714017		0.873546		0.808025		1.22343		1.13166		0.924994	118.191	133.752	165.53	117.925	144.598	cytoskeleton ; actin filament polymerization	ARP23 complex 20 kDa subunit	Actin-related protein Arp2/3 complex, subunit ARPC4	Cytoskeleton	CELLULAR PROCESSES AND SIGNALING
674788			1.36468		0.893533		1.17646		1.11844		0.654757		0.862079		0.819563		1.31664		1.2517		0.950682	58.398	73.097	89.1902	65.3562	76.889	actin binding ; F-actin capping protein complex ; actin cytoskeleton organization and biogenesis	F-actin capping protein, alpha subunit ; F-actin capping protein, alpha subunit ; F-actin capping protein, alpha subunit	F-actin capping protein, alpha subunit	Cytoskeleton	CELLULAR PROCESSES AND SIGNALING
147648			1.63554		1.93656		1.29579		1.50641		1.18405		0.792274		0.921049		0.669121		0.777879		1.16254	54.8342	42.6544	46.3107	28.3153	36.6908		E3 ubiquitin ligase, BRE1	Myosin class II heavy chain	Cytoskeleton	CELLULAR PROCESSES AND SIGNALING
343791			1.27837		1.08248		1.44742		1.08635		0.846765		1.13224		0.849797		1.33714		1.00358		0.750543	50.3632	50.5435	59.4772	46.5259	67.3426	protein binding	Actin/actin-like ; Actin/actin-like ; Actin/actin-like ; Actin/actin-like	Actin-related protein Arp2/3 complex, subunit Arp2	Cytoskeleton	CELLULAR PROCESSES AND SIGNALING
673446			1.68063		1.47204		1.1526		1.42523		0.875888		0.685818		0.848037		0.782997		0.968203		1.23653	32.0102	30.9923	36.546	21.7454	25.0639			Cytoskeleton-associated protein and related proteins	Cytoskeleton	CELLULAR PROCESSES AND SIGNALING
125555			1.57435		1.15157		0.842864		1.43511		0.73146		0.535374		0.911558		0.731926		1.24622		1.70266	65.3476	81.4374	89.3387	56.7466	47.8296		FRG1-like ; Actin-crosslinking proteins	Predicted actin-bundling protein	Cytoskeleton	CELLULAR PROCESSES AND SIGNALING
673363			1.4092		1.24792		0.96075		1.47155		0.885552		0.681772		1.04425		0.769883		1.1792		1.53166	140.254	165.388	158.38	112.391	107.979		LisH dimerisation motif, subgroup ; CTLH, C-terminal to LisH motif ; CT11-RanBPM ; CTLH, C-terminal to LisH motif	LisH motif-containing protein	Cytoskeleton	CELLULAR PROCESSES AND SIGNALING
27315			1.17808		0.99089		1.1274		1.15827		0.841104		0.956981		0.983181		1.13777		1.16892		1.02738	68.646	80.2415	81.6141	69.2771	78.1032	GTP binding ; microtubule ; microtubule-based process ; structural molecule activity ; microtubule-based movement ; protein complex ; protein polymerization ; GTPase activity	Tubulin ; Beta tubulin ; Tubulin/FtsZ, GTPase ; Tubulin/FtsZ, C-terminal ; Tubulin ; Tubulin/FtsZ, GTPase ; Tubulin/FtsZ, C-terminal	Beta tubulin	Cytoskeleton	CELLULAR PROCESSES AND SIGNALING
672685			1.15524		0.491351		1.17648		0.953941		0.425322		1.01838		0.825748		2.39438		1.94147		0.810844	62.0817	120.53	145.964	126.349	148.647	cytoskeleton ; regulation of actin filament polymerization	ARP2/3 complex, 21 kDa p21-Arc subunit ; ARP2/3 complex, 21 kDa p21-Arc subunit ; ARP2/3 complex, 21 kDa p21-Arc subunit	Actin-related protein Arp2/3 complex, subunit ARPC3	Cytoskeleton	CELLULAR PROCESSES AND SIGNALING
30461			0.966947		1.30728		0.824019		0.880776		1.35196		0.852187		0.910884		0.630333		0.673749		1.06888	27.4872	18.5195	20.3313	21.0263	17.3261			Dystonin, GAS (Growth-arrest-specific protein), and related proteins	Cytoskeleton	CELLULAR PROCESSES AND SIGNALING
12406			1.03885		0.609415		1.20746		0.481566		0.586627		1.16231		0.463559		1.98135		0.79021		0.398824	42.739	33.7728	72.8554	70.1312	84.6809			Myosin class II heavy chain	Cytoskeleton	CELLULAR PROCESSES AND SIGNALING
394389			0.942347		1.09248		0.971885		0.785869		1.15932		1.03135		0.833949		0.889612		0.719343		0.808603	44.7631	32.2	38.6115	40.9738	39.8218	defense response ; cell outer membrane	Lipoprotein, type 6 ; Prefoldin	Dystonin, GAS (Growth-arrest-specific protein), and related proteins	Cytoskeleton	CELLULAR PROCESSES AND SIGNALING
84693			1.64798		1.90611		0.941495		1.70994		1.15663		0.571302		1.0376		0.493935		0.897082		1.81619	45.1474	40.5009	39.0334	23.6856	22.2999	nucleic acid binding ; zinc ion binding	Zinc finger, CCHC-type	Myosin class II heavy chain	Cytoskeleton	CELLULAR PROCESSES AND SIGNALING
681520			2.11121		2.43535		1.02347		2.0595		1.15353		0.484781		0.975507		0.420258		0.84567		2.01226	69.3955	58.6857	60.1592	28.4951	29.164		GRIP	Myosin class II heavy chain	Cytoskeleton	CELLULAR PROCESSES AND SIGNALING
100838			1.54964		1.72046		0.901606		1.39767		1.11023		0.581818		0.901933		0.52405		0.812381		1.5502	38.7666	31.4932	34.9175	22.5327	20.3156		Dynein heavy chain, N-terminal region 1	Dyneins, heavy chain	Cytoskeleton	CELLULAR PROCESSES AND SIGNALING
28364			1.80973		2.75508		1.20342		2.14858		1.52237		0.664972		1.18724		0.4368		0.77986		1.78539	78.3835	61.1281	51.4877	28.4505	34.2379	actin binding ; calcium ion binding	Calcium-binding EF-hand ; Calponin-like actin-binding ; EF-hand, Ca insensitive ; Calponin-like actin-binding ; Calponin-like actin-binding ; Calcium-binding EF-hand ; Actinin-type, actin-binding, conserved site ; Actinin-type, actin-binding, conserved site ; Calponin-homology	Ca2+-binding actin-bundling protein (actinin), alpha chain (EF-Hand protein superfamily)	Cytoskeleton	CELLULAR PROCESSES AND SIGNALING
671164			1.28484		1.29822		0.976366		1.25223		1.01042		0.759914		0.974623		0.75208		0.964574		1.28254	37.4764	36.1488	37.09	28.8675	28.1853		Prefoldin	Myosin class II heavy chain	Cytoskeleton	CELLULAR PROCESSES AND SIGNALING
674523			0.751444		0.707054		1.58314		0.676325		0.940927		2.1068		0.900033		2.23907		0.956539		0.427204	165.624	158.426	176.022	234.245	370.844	actin binding ; cytoskeleton organization and biogenesis ; actin cytoskeleton ; actin cytoskeleton organization and biogenesis	Profilin/allergen ; Profilin, plant ; Profilin/allergen ; Profilin/allergen ; Profilin/allergen ; Profilin/allergen	Profilin	Cytoskeleton	CELLULAR PROCESSES AND SIGNALING
671079			1.51272		1.17619		1.11504		1.08509		0.777534		0.737109		0.717313		0.948009		0.922549		0.973144	100.982	93.1605	129.874	85.8549	95.7315		Protein of unknown function DUF292, eukaryotic	Spindle pole body protein	Cytoskeleton	CELLULAR PROCESSES AND SIGNALING
642324			1.94355		1.59121		0.892097		1.62381		0.818712		0.459004		0.835489		0.560642		1.02049		1.82022	42.0255	42.8867	51.3313	26.4111	23.5613		Spindle associated	Myosin class II heavy chain	Cytoskeleton	CELLULAR PROCESSES AND SIGNALING
112543			1.39791		1.10735		0.752177		1.09672		0.79215		0.538074		0.784545		0.679258		0.990399		1.45806	91.7966	90.9153	115.883	82.8974	62.3536		Pleckstrin-like ; Pleckstrin-like ; Pleckstrin-like	Cytoplasmic protein Max-1, contains PH, MyTH4 and FERM domains	Cytoskeleton	CELLULAR PROCESSES AND SIGNALING
674352			0.44085		0.563454		0.64469		0.472828		1.27811		1.46238		1.07254		1.14418		0.839161		0.733419	100.975	84.7339	79.0031	179.206	115.533			Dystonin, GAS (Growth-arrest-specific protein), and related proteins	Cytoskeleton	CELLULAR PROCESSES AND SIGNALING
669894			1.00147		1.198		1.32263		0.968333		1.19624		1.32068		0.966908		1.10403		0.808292		0.732127	56.5387	45.6998	47.2638	47.1943	62.4206		Prefoldin	Myosin class II heavy chain	Cytoskeleton	CELLULAR PROCESSES AND SIGNALING
673146			1.11227		0.975856		1.2032		1.17899		0.877355		1.08175		1.05998		1.23297		1.20816		0.979877	81.0857	97.9642	92.4206	83.0919	99.976	cytoskeleton ; regulation of actin filament polymerization	Arp2/3 complex, 34kDa subunit p34-Arc	Actin-related protein Arp2/3 complex, subunit ARPC2	Cytoskeleton	CELLULAR PROCESSES AND SIGNALING
531661			1.20258		1.22618		0.881557		1.12682		1.01963		0.733055		0.937004		0.718944		0.918967		1.27822	27.3948	25.175	26.8675	22.3415	19.6954	microtubule motor activity ; ATP binding ; microtubule associated complex ; microtubule-based movement	Kinesin, motor region ; Pleckstrin-like ; Kinesin, motor region ; Forkhead-associated ; Kinesin, motor region ; Pleckstrin-like ; Forkhead-associated ; Pleckstrin-like ; Kinesin, motor region ; Kinesin, motor region ; SMAD/FHA domain	Kinesin-like protein	Cytoskeleton	CELLULAR PROCESSES AND SIGNALING
257208			1.20553		1.39839		0.972402		1.16488		1.15998		0.80662		0.966279		0.695372		0.833011		1.19794	116.836	97.3253	100.722	83.5499	81.2441	extracellular region	Micro-fibrillar-associated 1, C-terminal	Microfibrillar-associated protein MFAP1	Cytoskeleton	CELLULAR PROCESSES AND SIGNALING
26450			1.99196		1.71799		1.27254		1.87767		0.862464		0.638838		0.942625		0.740712		1.09294		1.47553	88.1838	96.3799	102.246	51.3296	65.3188			Myosin class II heavy chain	Cytoskeleton	CELLULAR PROCESSES AND SIGNALING
138097			1.06728		1.05656		0.912568		0.864406		0.989956		0.85504		0.809915		0.863715		0.818132		0.947225	24.3886	19.9531	24.636	23.083	21.0648	binding	HEAT ; Armadillo-type fold	Microtubule-associated protein	Cytoskeleton	CELLULAR PROCESSES AND SIGNALING
678938			1.2935		1.61201		0.543137		1.39744		1.24624		0.419895		1.08035		0.336931		0.866891		2.57291	86.6583	75.1234	69.536	53.7578	29.1978	microtubule ; tubulin folding ; unfolded protein binding	Twin-arginine translocation pathway signal ; Tubulin binding cofactor A	Myosin class II heavy chain	Cytoskeleton	CELLULAR PROCESSES AND SIGNALING
194028			1.97412		1.76992		0.898211		2.04013		0.896558		0.454992		1.03343		0.507488		1.15267		2.27132	66.3108	76.4343	73.9615	37.4655	33.6519	GTP binding ; microtubule ; microtubule-based process ; protein complex ; protein polymerization ; GTPase activity	Tubulin ; Gamma tubulin ; Tubulin/FtsZ, GTPase ; Tubulin/FtsZ, C-terminal ; Tubulin ; Tubulin/FtsZ, GTPase ; Tubulin/FtsZ, C-terminal	Gamma tubulin	Cytoskeleton	CELLULAR PROCESSES AND SIGNALING
29892			1.74955		1.01848		0.944347		1.33297		0.582141		0.539767		0.761894		0.92721		1.30878		1.41152	57.248	74.9249	98.3404	56.2091	53.0809	binding ; actin binding ; cytoskeleton organization and biogenesis	Adenylate cyclase-associated CAP, N-terminal ; Adenylate cyclase-associated CAP, C-terminal ; CARP motif ; Adenylate cyclase-associated CAP, N-terminal ; Actin-binding FH2 ; Adenylate cyclase-associated CAP, C-terminal	Adenylate cyclase-associated protein (CAP/Srv2p)	Cytoskeleton	CELLULAR PROCESSES AND SIGNALING
107843			0.866974		1.42054		0.975222		1.3183		1.6385		1.12486		1.52058		0.686516		0.92803		1.3518	60.1626	55.8327	36.718	42.3519	41.3026			Mitochondrial inheritance and actin cytoskeleton organization protein	Cytoskeleton	CELLULAR PROCESSES AND SIGNALING
681424			0.707497		0.648748		1.15384		0.654892		0.916961		1.63088		0.925645		1.77857		1.00947		0.567576	59.8019	60.3683	65.2175	92.1806	106.362	actin binding	Calponin-like actin-binding ; Calponin-like actin-binding ; Calponin-like actin-binding ; Actinin-type, actin-binding, conserved site ; Actinin-type, actin-binding, conserved site ; Calponin-homology	Ca2+-binding actin-bundling protein (fimbrin/plastin), EF-Hand protein superfamily	Cytoskeleton	CELLULAR PROCESSES AND SIGNALING
672860			1.84636		1.41137		0.949009		1.66696		0.764407		0.513989		0.902834		0.672403		1.18109		1.75652	75.9996	89.7625	99.423	53.8481	51.1024			Myosin class II heavy chain	Cytoskeleton	CELLULAR PROCESSES AND SIGNALING
673556			2.32291		1.59919		1.00049		2.62561		0.688441		0.430705		1.13031		0.625624		1.64184		2.62433	52.1139	85.5627	75.6985	32.5878	32.6037	protein binding	Actin/actin-like ; Actin/actin-like ; Actin/actin-like ; Actin/actin-like	Actin and related proteins	Cytoskeleton	CELLULAR PROCESSES AND SIGNALING
674631			0.999129		1.21999		1.34673		1.1369		1.22105		1.34791		1.13789		1.10389		0.931896		0.844191	50.7134	47.2596	41.5326	41.5689	55.9821			Dystonin, GAS (Growth-arrest-specific protein), and related proteins	Cytoskeleton	CELLULAR PROCESSES AND SIGNALING
571772			1.47069		1.20156		1.2501		1.15659		0.817005		0.850007		0.786429		1.04039		0.962576		0.925204	78.6733	75.729	96.2948	65.4759	81.8512	protein binding	Actin/actin-like ; Actin/actin-like ; Actin/actin-like	Actin-related protein Arp2/3 complex, subunit Arp3	Cytoskeleton	CELLULAR PROCESSES AND SIGNALING
676326			1.92428		2.43278		1.08519		2.13104		1.26426		0.563947		1.10745		0.44607		0.875969		1.96375	28.6601	25.1054	22.6696	11.7808	12.7844	motor activity ; ATP binding ; myosin complex ; protein binding ; actin filament binding	Myosin head, motor region ; Myosin head, motor region ; Myosin head, motor region ; Myosin, N-terminal, SH3-like ; Myosin head, motor region ; Prefoldin ; Myosin S1 fragment, N-terminal	Myosin class II heavy chain	Cytoskeleton	CELLULAR PROCESSES AND SIGNALING
657449			2.18783		1.59526		0.923212		2.20984		0.729153		0.421976		1.01006		0.578721		1.38525		2.39365	197.806	274.011	271.281	123.996	114.474	actin binding ; intracellular	Actin-binding, cofilin/tropomyosin type ; Actin-binding, cofilin/tropomyosin type	Drebrins and related actin binding proteins	Cytoskeleton	CELLULAR PROCESSES AND SIGNALING
686638			1.48501		1.16366		1.29038		1.44987		0.783606		0.868936		0.976337		1.10889		1.24595		1.1236	101.444	126.395	129.458	87.1769	112.491	actin binding ; F-actin capping protein complex ; actin cytoskeleton organization and biogenesis	F-actin capping protein, beta subunit ; F-actin capping protein, beta subunit ; F-actin capping protein, beta subunit ; F-actin capping protein, beta subunit	F-actin capping protein, beta subunit	Cytoskeleton	CELLULAR PROCESSES AND SIGNALING
510420			1.67865		1.21587		1.38046		1.4316		0.724313		0.822365		0.852828		1.13537		1.17743		1.03704	65.8648	77.5511	90.9341	54.1709	74.781		WD40 repeat ; WD40 repeat ; WD40 repeat ; Region of unknown function DUF1899 ; Region of unknown function DUF1900 ; WD40 repeat ; WD40 repeat ; WD40 repeat ; WD40 repeat ; WD40 repeat-like	Actin-binding protein Coronin, contains WD40 repeats	Cytoskeleton	CELLULAR PROCESSES AND SIGNALING
680996			1.14014		1.785		0.577486		1.63814		1.5656		0.506504		1.43679		0.323522		0.917724		2.83667	101.992	93.6004	65.1457	57.1384	32.9966			Dystonin, GAS (Growth-arrest-specific protein), and related proteins	Cytoskeleton	CELLULAR PROCESSES AND SIGNALING
109049			2.34109		3.07413		0.932977		3.39774		1.31312		0.398522		1.45135		0.303493		1.10527		3.64183	81.8226	90.436	62.3118	26.6165	24.8326	protein binding	Actin/actin-like ; Actin/actin-like	Actin-related protein - Arp5p	Cytoskeleton	CELLULAR PROCESSES AND SIGNALING
626968			1.01397		0.766707		0.884929		0.800826		0.756146		0.87274		0.789795		1.1542		1.0445		0.904961	107.985	112.79	142.81	140.843	124.636	protein binding	Actin/actin-like ; Actin/actin-like ; Actin/actin-like	Actin-related protein - Arp4p/Act3p	Cytoskeleton	CELLULAR PROCESSES AND SIGNALING
26428			0.860222		1.35747		0.871234		0.971062		1.57805		1.0128		1.12885		0.641805		0.715344		1.11458	138.796	99.287	87.954	102.246	89.08	binding	C-type lectin	WASP-interacting protein VRP1/WIP, contains WH2 domain	Cytoskeleton	CELLULAR PROCESSES AND SIGNALING
103351			0.845175		1.12734		1.29634		1.1791		1.33385		1.53381		1.39509		1.14991		1.04591		0.909559	108.385	113.361	81.2569	96.1421	124.633			Dystonin, GAS (Growth-arrest-specific protein), and related proteins	Cytoskeleton	CELLULAR PROCESSES AND SIGNALING
29568			0.928747		0.798239		0.950317		1.19485		0.85948		1.02323		1.28652		1.19052		1.49686		1.25732	401.9	601.587	467.608	503.483	478.468	transcription factor activity ; signal transducer activity ; nucleus ; regulation of transcription, DNA-dependent ; signal transduction	STAT transcription factor, coiled coil	Actin filament-coating protein tropomyosin	Cytoskeleton	CELLULAR PROCESSES AND SIGNALING
676621			0.84485		0.663857		1.15332		0.662828		0.78577		1.36512		0.784551		1.7373		0.998449		0.574714	392.729	392.12	499.801	591.586	682.287	actin binding ; intracellular	Actin-binding, cofilin/tropomyosin type ; Actin-binding, cofilin/tropomyosin type ; Actin-binding, cofilin/tropomyosin type	Actin depolymerizing factor	Cytoskeleton	CELLULAR PROCESSES AND SIGNALING
26212			1.03091		0.772542		1.17475		1.01153		0.749375		1.13953		0.981195		1.52063		1.30935		0.861055	759.93	995.015	1014.08	983.675	1155.58		Light chain 3 (LC3)	Microtubule-associated anchor protein involved in autophagy and membrane trafficking	Cytoskeleton	CELLULAR PROCESSES AND SIGNALING
686278			1.04227		0.836775		1.55458		0.815564		0.802838		1.49153		0.782488		1.85783		0.974652		0.52462	368.256	358.922	458.693	440.09	684.155	protein binding ; ATP binding	Actin/actin-like ; Actin/actin-like ; Actin/actin-like ; Actin, conserved site ; Actin, conserved site ; Actin/actin-like	Actin and related proteins	Cytoskeleton	CELLULAR PROCESSES AND SIGNALING
672728			1.50084		0.785766		0.908521		1.30168		0.523552		0.605342		0.867303		1.15622		1.65658		1.43275	207.185	343.218	395.73	263.673	239.552	GTP binding ; microtubule ; microtubule-based process ; structural molecule activity ; microtubule-based movement ; protein complex ; protein polymerization ; GTPase activity	Tubulin ; Alpha tubulin ; Tubulin/FtsZ, GTPase ; Tubulin/FtsZ, C-terminal ; Tubulin ; Tubulin/FtsZ, GTPase ; Tubulin/FtsZ, C-terminal	Alpha tubulin	Cytoskeleton	CELLULAR PROCESSES AND SIGNALING
678581			0.312464		0.334806		0.463117		0.340433		1.0715		1.48214		1.08951		1.38324		1.01681		0.73509	734.083	746.42	685.097	2192.56	1015.41			WASP-interacting protein VRP1/WIP, contains WH2 domain	Cytoskeleton	CELLULAR PROCESSES AND SIGNALING
672725			4.29631		2.52522		1.12224		4.09713		0.587766		0.26121		0.953639		0.444412		1.62248		3.65085	247.821	402.086	421.633	98.1383	110.135	GTP binding ; microtubule ; microtubule-based process ; structural molecule activity ; microtubule-based movement ; protein complex ; protein polymerization ; GTPase activity	Tubulin ; Alpha tubulin ; Tubulin/FtsZ, GTPase ; Tubulin/FtsZ, C-terminal ; Tubulin ; Tubulin/FtsZ, GTPase ; Tubulin/FtsZ, C-terminal	Alpha tubulin	Cytoskeleton	CELLULAR PROCESSES AND SIGNALING
683082			3.65207		2.11537		1.18557		3.67668		0.579227		0.324631		1.00674		0.560455		1.73807		3.10118	510.384	887.086	881.148	241.274	286.048	GTP binding ; microtubule ; microtubule-based process ; structural molecule activity ; microtubule-based movement ; protein complex ; protein polymerization ; GTPase activity	Tubulin ; Beta tubulin ; Tubulin/FtsZ, GTPase ; Tubulin/FtsZ, C-terminal ; Tubulin ; Beta tubulin, autoregulation binding site ; Tubulin/FtsZ, GTPase ; Tubulin/FtsZ, C-terminal	Beta tubulin	Cytoskeleton	CELLULAR PROCESSES AND SIGNALING
679672			0.790252		0.950974		0.948125		0.850885		1.20338		1.19977		1.07673		0.997004		0.894751		0.89744	43.8622	39.2458	36.4492	46.1235	43.7308	phosphotransferase activity, alcohol group as acceptor ; transferase activity, transferring phosphorus-containing groups ; binding ; phosphatidylinositol 3-kinase, class I, catalyst activity ; phosphatidylinositol 3-kinase, class I, regulator activity ; 1-phosphatidylinositol-3-kinase activity	Phosphatidylinositol 3- and 4-kinase, catalytic ; PIK-related kinase, FAT ; PIK-related kinase, FATC ; HEAT ; FKBP12-rapamycin-associated protein, FKBP12-rapamycin-binding ; Phosphatidylinositol 3- and 4-kinase, catalytic ; Phosphatidylinositol 3- and 4-kinase, catalytic ; PIK-related kinase ; PIK-related kinase, FATC ; Phosphatidylinositol 3- and 4-kinase, catalytic ; Phosphatidylinositol 3- and…		DNA-dependent protein kinase	Replication, recombination and repair
681452			1.82704		1.38328		1.22282		1.46069		0.757117		0.669291		0.799484		0.883999		1.05596		1.19452	10.971	11.5849	14.4905	7.93112	9.69835	DNA primase activity ; DNA replication, synthesis of RNA primer ; telomerase activity ; RNA helicase activity ; DNA-directed DNA polymerase activity ; sulfate adenylyltransferase activity ; RNA guanylyltransferase activity ; tRNA guanylyltransferase activity ; mannose-phosphate guanylyltransferase activity ; DNA/RNA helicase activity ; CTP:2,3-di-O-geranylgeranyl-sn-glycero-1-phosphate cytidyltra…	DNA primase, small subunit		Eukaryotic-type DNA primase, catalytic (small) subunit	Replication, recombination and repair
623324			1.66127		1.35525		1.00852		1.27447		0.81579		0.607077		0.767162		0.744158		0.940391		1.2637	7.9079	7.43651	9.69354	5.83501	5.88473	DNA repair ; intracellular ; magnesium ion binding ; damaged DNA binding ; nucleotidyltransferase activity ; telomerase activity ; RNA helicase activity ; DNA-directed DNA polymerase activity ; DNA primase activity ; sulfate adenylyltransferase activity ; RNA guanylyltransferase activity ; tRNA guanylyltransferase activity ; mannose-phosphate guanylyltransferase activity ; DNA/RNA helicase activi…	BRCT ; UMUC-like DNA-repair protein ; DNA repair protein, Rev1 ; BRCT ; BRCT ; UMUC-like DNA-repair protein ; BRCT		Translesion DNA polymerase - REV1 deoxycytidyl transferase	Replication, recombination and repair
16050			3.88462		3.15568		1.35958		3.55356		0.812351		0.34999		0.914777		0.430836		1.12609		2.61373	10.2926	11.5903	12.6701	3.26161	4.43441	RNA binding ; RNA-directed DNA polymerase activity ; RNA-dependent DNA replication ; DNA binding ; telomeric template RNA reverse transcriptase activity ; nucleus ; telomerase activity ; RNA helicase activity ; DNA-directed DNA polymerase activity ; DNA primase activity ; sulfate adenylyltransferase activity ; RNA guanylyltransferase activity ; tRNA guanylyltransferase activity ; mannose-phosphat…	Telomere reverse transcriptase ; RNA-directed DNA polymerase (reverse transcriptase)		Telomerase catalytic subunit/reverse transcriptase TERT	Replication, recombination and repair
459781			3.89424		2.0732		1.25227		3.92445		0.532376		0.32157		1.00776		0.604029		1.89294		3.13387	20.3013	38.4293	38.1335	9.79229	12.2626	DNA primase activity ; alpha DNA polymerase:primase complex ; DNA replication, synthesis of RNA primer ; telomerase activity ; RNA helicase activity ; DNA-directed DNA polymerase activity ; sulfate adenylyltransferase activity ; RNA guanylyltransferase activity ; tRNA guanylyltransferase activity ; mannose-phosphate guanylyltransferase activity ; DNA/RNA helicase activity ; CTP:2,3-di-O-geranylge…	DNA primase, large subunit, eukaryotic/archaeal ; DNA primase, large subunit, eukaryotic		Eukaryotic-type DNA primase, large subunit	Replication, recombination and repair
681508			3.76408		1.65529		0.855904		2.88458		0.439759		0.227387		0.766342		0.517072		1.74264		3.37021	29.3158	51.087	66.6634	17.7104	15.1584	DNA primase activity ; DNA replication, synthesis of RNA primer ; telomerase activity ; RNA helicase activity ; DNA-directed DNA polymerase activity ; sulfate adenylyltransferase activity ; RNA guanylyltransferase activity ; tRNA guanylyltransferase activity ; mannose-phosphate guanylyltransferase activity ; DNA/RNA helicase activity ; CTP:2,3-di-O-geranylgeranyl-sn-glycero-1-phosphate cytidyltra…	DNA primase, small subunit ; DNA primase, small subunit, eukaryotic and archaeal		Eukaryotic-type DNA primase, catalytic (small) subunit	Replication, recombination and repair
10873			2.80917		2.67218		1.845		2.72585		0.951234		0.656777		0.970341		0.690447		1.02009		1.47743	20.0422	20.4447	21.0696	7.50031	13.8381	DNA binding ; catalytic activity ; DNA-directed DNA polymerase activity ; DNA polymerase activity	DNA-directed DNA polymerase, family X, beta-like, N-terminal		DNA polymerase IV (family X)	Replication, recombination and repair
117132			1.14748		1.74615		1.53984		1.31393		1.52172		1.34193		1.14506		0.88185		0.752475		0.853291	30.5003	22.9507	20.0433	17.4672	26.8967	nucleotidyltransferase activity ; DNA-directed DNA polymerase activity ; DNA polymerase activity	Nucleotidyltransferase ; PAP/25A-associated		DNA polymerase sigma	Replication, recombination and repair
88354			3.99678		1.72112		0.506164		1.39964		0.430628		0.126643		0.350191		0.294089		0.813211		2.76519	53.991	43.9061	125.377	31.3696	15.8782	DNA-directed DNA polymerase activity ; DNA polymerase activity	PAP/25A-associated		DNA polymerase sigma	Replication, recombination and repair
461561			3.88674		2.61414		1.16173		3.87402		0.672577		0.298894		0.996726		0.444401		1.48195		3.33471	8.14007	12.0632	12.1028	3.11387	3.61746	intracellular ; DNA-directed DNA polymerase activity ; DNA polymerase activity	BRCT ; BRCT ; BRCT ; BRCT		Nucleotide excision repair factor NEF2, RAD4/CUT5 component	Replication, recombination and repair
680433			2.24714		2.24173		1.9962		2.42635		0.997592		0.888329		1.07975		0.890473		1.08236		1.21549	32.8556	35.5615	32.9349	14.6564	29.257	DNA nucleotidylexotransferase activity ; DNA binding ; DNA-directed DNA polymerase activity ; DNA replication ; catalytic activity ; DNA polymerase activity	DNA-directed DNA polymerase, family X ; DNA nucleotidylexotransferase ; DNA-directed DNA polymerase, family X ; DNA-directed DNA polymerase, family X ; DNA-directed DNA polymerase, family X, beta-like, N-terminal		DNA polymerase IV (family X)	Replication, recombination and repair
674447			1.77408		1.30906		1.58487		1.45835		0.73788		0.893347		0.82203		1.21069		1.11404		0.92017	10.0314	11.1754	13.5949	7.66305	12.1449	DNA binding ; DNA-directed DNA polymerase activity ; DNA replication ; gamma DNA polymerase complex ; nucleic acid binding ; DNA polymerase activity	DNA-directed DNA-polymerase, family A, mitochondria ; DNA-directed DNA polymerase, family A ; DNA-directed DNA polymerase, family A ; Polynucleotidyl transferase, Ribonuclease H fold		Mitochondrial DNA polymerase gamma, catalytic subunit	Replication, recombination and repair
26220			1.82621		0.67473		1.08855		1.10207		0.36947		0.59607		0.603474		1.61331		1.63335		1.01242	20.3036	33.1628	54.9532	30.0914	32.756	DNA binding ; DNA-directed DNA polymerase activity ; nucleus ; DNA replication ; DNA polymerase activity	DNA polymerase alpha/epsilon, subunit B		DNA polymerase delta, regulatory subunit 55	Replication, recombination and repair
672971			1.66138		1.80271		0.985447		1.36236		1.08507		0.593151		0.820019		0.546648		0.75573		1.38248	33.2102	25.098	30.6066	18.4224	18.1543	DNA repair ; DNA-directed DNA polymerase activity ; DNA polymerase activity	UMUC-like DNA-repair protein ; DNA polymerase eta ; UMUC-like DNA-repair protein		DNA polymerase iota/DNA damage inducible protein	Replication, recombination and repair
674830	x		4.71343		2.57833		0.805771		4.20898		0.547018	down	0.170952		0.892975		0.312517		1.63244	up	5.22354	16.7284	27.3082	30.5811	6.48808	5.22791	DNA binding ; DNA-directed DNA polymerase activity ; nucleus ; DNA replication ; DNA polymerase activity	DNA polymerase alpha/epsilon, subunit B ; DNA polymerase alpha, subunit B N-terminal ; DNA polymerase alpha, subunit B		DNA polymerase alpha-primase complex, polymerase-associated subunit B	Replication, recombination and repair
11789			1.04694		1.03853		0.856782		0.973384		0.991972		0.81837		0.929744		0.824993		0.937268		1.13609	38.6265	36.2034	38.9391	37.1934	31.8666	nucleotide binding ; nucleoside-triphosphatase activity ; ATP binding ; DNA-directed DNA polymerase activity ; DNA polymerase activity	AAA ATPase, core ; AAA+ ATPase, core		ATPase related to the helicase subunit of the Holliday junction resolvase	Replication, recombination and repair
678901	x	up	5.09447		2.57453		1.2873		5.35768		0.505359		0.252685		1.05167		0.500012		2.08103		4.16196	25.6195	53.3149	50.6957	9.95113	12.8101	nucleotide binding ; nucleoside-triphosphatase activity ; ATP binding ; DNA binding ; nucleus ; DNA replication ; DNA clamp loader activity ; DNA replication factor C complex ; DNA-directed DNA polymerase activity ; DNA polymerase activity	AAA ATPase, core ; Replication factor C ; AAA+ ATPase, core ; DNA polymerase III clamp loader subunit, C-terminal		Replication factor C, subunit RFC5	Replication, recombination and repair
90935			0.886836		0.795747		0.89052		0.74239		0.897288		1.00415		0.837122		1.1191		0.932947		0.833659	15.5149	14.4745	17.2908	19.4972	17.3627	DNA-directed DNA polymerase activity ; DNA replication ; nucleotide binding ; DNA binding ; nucleic acid binding ; nucleobase, nucleoside, nucleotide and nucleic acid metabolic process ; DNA polymerase activity	DNA-directed DNA polymerase, family B ; DNA-directed DNA polymerase, family B, conserved region ; DNA-directed DNA polymerase, family B, exonuclease ; DNA-directed DNA polymerase, family B ; DNA-directed DNA polymerase, family B ; Polynucleotidyl transferase, Ribonuclease H fold		DNA polymerase zeta, catalytic subunit	Replication, recombination and repair
14548	x	up	8.80181	up	5.85036		1.02169	up	8.30036		0.664676	down	0.116077		0.943028	down	0.174637		1.41878	up	8.12417	12.0022	17.0284	18.0572	2.05153	2.09602	nucleotide binding ; DNA binding ; DNA-directed DNA polymerase activity ; nucleus ; DNA replication ; nucleic acid binding ; nucleobase, nucleoside, nucleotide and nucleic acid metabolic process ; DNA polymerase activity	DNA-directed DNA polymerase, family B ; DNA-directed DNA polymerase, family B, conserved region ; DNA-directed DNA polymerase, family B, exonuclease ; Zinc finger, DNA-directed DNA polymerase, family B, alpha ; DNA-directed DNA polymerase, family B ; DNA-directed DNA polymerase, family B, pol2 ; DNA-directed DNA polymerase, family B ; Polynucleotidyl transferase, Ribonuclease H fold		DNA polymerase alpha, catalytic subunit	Replication, recombination and repair
26644			4.92012		2.9522		1.36207		4.63977		0.600025		0.276837		0.94302		0.461375		1.57163		3.40641	42.2702	66.4332	70.4473	14.3182	19.5024	nucleotide binding ; nucleoside-triphosphatase activity ; ATP binding ; DNA binding ; nucleus ; DNA replication ; DNA clamp loader activity ; DNA replication factor C complex ; DNA-directed DNA polymerase activity ; DNA polymerase activity	AAA ATPase, core ; Replication factor C ; AAA+ ATPase, core ; DNA polymerase III clamp loader subunit, C-terminal		Replication factor C, subunit RFC2	Replication, recombination and repair
5682			3.70925		2.23995		0.933747		3.90693		0.603883		0.251735		1.05329		0.41686		1.7442		4.18414	34.1111	59.4965	56.4862	15.2285	14.2195	nucleotide binding ; nucleoside-triphosphatase activity ; ATP binding ; DNA binding ; nucleus ; DNA replication ; DNA clamp loader activity ; DNA replication factor C complex ; DNA-directed DNA polymerase activity ; DNA polymerase activity	AAA ATPase, core ; Replication factor C ; AAA+ ATPase, core ; DNA polymerase III clamp loader subunit, C-terminal		Replication factor C, subunit RFC4	Replication, recombination and repair
16159			1.62615		0.851407		0.589963		0.961396		0.523571		0.362797		0.591209		0.692927		1.12919		1.62959	11.3321	12.796	21.6438	13.3098	7.85229	DNA-directed DNA polymerase activity ; DNA replication ; nucleotide binding ; DNA binding ; nucleic acid binding ; nucleobase, nucleoside, nucleotide and nucleic acid metabolic process ; DNA polymerase activity	DNA-directed DNA polymerase, family B, conserved region ; DNA-directed DNA polymerase, family B, exonuclease ; Region of unknown function DUF1744 ; DNA-directed DNA polymerase, family B ; Polynucleotidyl transferase, Ribonuclease H fold		DNA polymerase epsilon, catalytic subunit A	Replication, recombination and repair
86913			1.68447		1.30956		0.890015		1.32127		0.777428		0.528364		0.784383		0.679631		1.00895		1.48455	57.4562	57.9702	73.9054	43.8746	39.049	DNA binding ; DNA-directed DNA polymerase activity ; nucleus ; DNA replication ; DNA polymerase activity	DNA polymerase alpha/epsilon, subunit B ; DNA polymerase epsilon, subunit B		DNA polymerase epsilon, subunit B	Replication, recombination and repair
538501			3.8701		2.62809		1.46775		3.33452		0.679075		0.379252		0.861609		0.558484		1.2688		2.27186	25.6315	32.5212	37.7447	9.7529	14.3148	nucleotide binding ; DNA binding ; DNA-directed DNA polymerase activity ; nucleus ; DNA replication ; nucleic acid binding ; nucleobase, nucleoside, nucleotide and nucleic acid metabolic process ; DNA polymerase activity	DNA-directed DNA polymerase, family B ; DNA-directed DNA polymerase, family B, conserved region ; DNA-directed DNA polymerase, family B, exonuclease ; DNA-directed DNA polymerase, family B ; DNA-directed DNA polymerase, family B, pol2 ; DNA-directed DNA polymerase, family B ; Polynucleotidyl transferase, Ribonuclease H fold		DNA polymerase delta, catalytic subunit	Replication, recombination and repair
233081	x		4.44825		3.34217		0.622186		5.76074		0.751344	down	0.139872		1.29506	down	0.186162		1.72365	up	9.25887	119.927	206.712	159.616	35.8829	22.3258	DNA binding ; regulation of DNA replication ; DNA polymerase processivity factor activity ; PCNA complex ; DNA-directed DNA polymerase activity ; DNA polymerase activity	Proliferating cell nuclear antigen, PCNA ; Proliferating cell nuclear antigen, PCNA ; Proliferating cell nuclear antigen, PCNA ; Proliferating cell nuclear antigen, PCNA ; Proliferating cell nuclear antigen, PCNA ; Proliferating cell nuclear antigen, PCNA ; Proliferating cell nuclear antigen, PCNA		DNA polymerase delta processivity factor (proliferating cell nuclear antigen)	Replication, recombination and repair
95674	x	up	11.5615	up	5.84792		1.23729	up	8.09598		0.505808	down	0.107018		0.700251		0.211578		1.38442	up	6.54331	7.68606	10.6407	15.1956	1.31432	1.6262	nuclease activity ; DNA repair ; DNA binding ; catalytic activity ; nucleus ; GPI-anchor transamidase activity ; cyanophycinase activity ; regulation of hydrolase activity	DNA repair protein (XPGC)/yeast Rad ; XPG N-terminal ; XPG I ; Helix-hairpin-helix motif, class 2 ; XPG I ; XPG N-terminal ; Helix-hairpin-helix motif, class 2		5'-3' exonuclease	Replication, recombination and repair
682288			1.55725		1.57635		1.53868		1.36732		1.01226		0.988073		0.878035		0.976103		0.867398		0.888634	13.9364	12.0884	13.7675	8.8409	13.6033	nuclease activity ; DNA repair ; DNA binding ; catalytic activity ; nucleus ; GPI-anchor transamidase activity ; cyanophycinase activity ; regulation of hydrolase activity	DNA repair protein (XPGC)/yeast Rad ; XPG I ; Helix-hairpin-helix motif, class 2 ; XPG I ; Helix-hairpin-helix motif, class 2		5'-3' exonuclease	Replication, recombination and repair
678143			2.56391		2.53174		1.05663		3.67372		0.987453		0.412115		1.43286		0.417351		1.45106		3.47684	75.1999	109.12	76.1554	29.7028	31.3848	nuclease activity ; DNA repair ; DNA binding ; catalytic activity ; nucleus ; GPI-anchor transamidase activity ; cyanophycinase activity ; regulation of hydrolase activity	DNA repair protein (XPGC)/yeast Rad ; XPG N-terminal ; XPG I ; Helix-hairpin-helix motif, class 2 ; XPG I ; XPG N-terminal ; XPG N-terminal ; XPG I ; Helix-hairpin-helix motif, class 2		5'-3' exonuclease	Replication, recombination and repair
26235			1.81521		1.17464		1.03392		1.44011		0.64711		0.569585		0.793356		0.880199		1.226		1.39287	41.8146	51.2647	64.6174	35.5977	36.8051	exonuclease activity ; intracellular ; nucleic acid binding ; nuclease activity ; phosphoric ester hydrolase activity ; T/G mismatch-specific endonuclease activity	Exonuclease, RNase T and DNA polymerase III ; Exonuclease ; Polynucleotidyl transferase, Ribonuclease H fold		Predicted exonuclease	Replication, recombination and repair
643438			1.9192		1.50716		1.23078		1.60122		0.785303		0.641296		0.834316		0.816622		1.06241		1.30098	9.60802	10.2077	12.2348	6.37493	7.84612	DNA binding ; nuclease activity ; protein binding ; nucleus ; DNA metabolic process ; protein serine/threonine kinase activity ; protein amino acid phosphorylation ; phosphoric ester hydrolase activity ; T/G mismatch-specific endonuclease activity	DNA repair nuclease, XPF-type/Helicase ; Serine/threonine protein kinase, active site ; Restriction endonuclease, type II-like, core		Structure-specific endonuclease ERCC1-XPF, catalytic component XPF/ERCC4	Replication, recombination and repair
681224			1.0962		1.48221		0.983248		1.11626		1.35213		0.896961		1.0183		0.663367		0.753105		1.13528	72.7459	54.7853	53.8008	49.0794	48.2573	exodeoxyribonuclease X activity ; exonuclease VIII activity ; ribonuclease R activity			5'-3' exonuclease XRN1/KEM1/SEP1 involved in DNA strand exchange and mRNA turnover	Replication, recombination and repair
50468			0.737717		0.589273		0.650336		0.39909		0.798778		0.881551		0.540979		1.10362		0.677259		0.613667	2.63672	1.78574	3.30095	4.47454	2.90995	serine-type endopeptidase activity ; proteolysis ; nuclease activity ; DNA repair ; exodeoxyribonuclease I activity	XPG I ; XPG I ; Peptidase S1 and S6, chymotrypsin/Hap		5'-3' exonuclease	Replication, recombination and repair
101508			3.12974		6.409		7.61573		3.89677		2.04778		2.43334		1.24508		1.18829		0.608015		0.511674	11.7045	7.11651	5.71571	1.82626	13.9083	nuclease activity ; DNA repair ; exodeoxyribonuclease I activity	DNA repair protein (XPGC)/yeast Rad ; XPG I ; XPG I		5'-3' exonuclease	Replication, recombination and repair
653488			1.19278		0.907535		0.963957		0.994696		0.760859		0.808162		0.833932		1.06217		1.09604		1.03189	6.85978	7.5186	9.01584	7.55869	7.28626	nuclease activity ; DNA repair ; exodeoxyribonuclease I activity	DNA repair protein (XPGC)/yeast Rad ; XPG I ; XPG I ; XPG N-terminal		5'-3' exonuclease	Replication, recombination and repair
30214			1.681		1.58315		1.46727		1.37644		0.941793		0.872857		0.818821		0.926804		0.869429		0.938094	17.5721	15.2777	18.6582	11.0995	16.2859	single-stranded DNA binding ; endonuclease activity ; nucleus ; nucleotide-excision repair ; nuclease activity ; DNA repair ; DNA binding ; catalytic activity ; exodeoxyribonuclease I activity	Xeroderma pigmentosum group G protein ; DNA repair protein (XPGC)/yeast Rad ; XPG N-terminal ; XPG I ; Ubiquitin interacting motif ; Helix-hairpin-helix motif, class 2 ; XPG I ; XPG N-terminal ; Ubiquitin interacting motif ; XPG N-terminal ; XPG I ; Helix-hairpin-helix motif, class 2		5'-3' exonuclease	Replication, recombination and repair
656575	x		20.8172	up	50.655		1.10091		76.5058		2.43333		0.0528846		3.67512	down	0.0217335		1.51033	up	69.4933	490.99	741.557	201.778	9.69283	10.6709	exonuclease activity ; intracellular ; nucleic acid binding ; exoribonuclease II activity	Exonuclease, RNase T and DNA polymerase III ; Exonuclease ; Polynucleotidyl transferase, Ribonuclease H fold		3'-5' exonuclease	Replication, recombination and repair
638033			1.94013		1.64861		0.88306		1.79372		0.84974		0.455156		0.924538		0.535641		1.08802		2.03126	24.0814	26.2012	28.3397	14.6071	12.899	exonuclease activity ; intracellular ; nucleic acid binding ; poly(A)-specific ribonuclease activity	Exonuclease, RNase T and DNA polymerase III ; Exonuclease ; Polynucleotidyl transferase, Ribonuclease H fold		3'-5' exonuclease	Replication, recombination and repair
17728			1.14915		1.05967		1.15196		0.853429		0.922139		1.00244		0.742663		1.08709		0.80537		0.740852	19.1056	15.3871	20.7188	18.0297	20.7694	ubiquitin thiolesterase activity ; ubiquitin-dependent protein catabolic process ; exonuclease activity ; intracellular ; nucleic acid binding ; poly(A)-specific ribonuclease activity	Exonuclease, RNase T and DNA polymerase III ; Exonuclease ; Peptidase C19, ubiquitin carboxyl-terminal hydrolase 2 ; WD40 repeat-like ; Polynucleotidyl transferase, Ribonuclease H fold		PAB-dependent poly(A) ribonuclease, subunit PAN2	Replication, recombination and repair
18290			1.39165		0.903309		0.940067		0.991435		0.649094		0.675508		0.712419		1.04069		1.09756		1.05464	38.5184	42.2762	59.3417	42.6414	40.0858	endodeoxyribonuclease activity, producing 5'-phosphomonoesters	Deoxyribonuclease, TatD-related ; Deoxyribonuclease, TatD Mg-dependent ; Deoxyribonuclease, TatD-related		TatD-related DNase	Replication, recombination and repair
28916	x	up	5.93729		2.3259		1.15411		4.78863		0.391745	down	0.194383		0.806534		0.496199		2.05882		4.14919	22.3244	45.9621	56.9872	9.59818	11.0774	RNA binding ; ribonuclease H activity ; RNA metabolic process ; nucleic acid binding	Ribonuclease HII/HIII ; Ribonuclease HII ; Polynucleotidyl transferase, Ribonuclease H fold		Ribonuclease HI	Replication, recombination and repair
32543			1.95953		1.2102		0.740555		1.48169		0.617597		0.377926		0.756147		0.611929		1.22434		2.00078	86.2704	105.624	139.687	71.2862	52.7914	nucleic acid binding ; ribonuclease H activity ; magnesium ion binding	Ribonuclease H ; Ribonuclease H1, eukaryote ; Ribonuclease H ; Polynucleotidyl transferase, Ribonuclease H fold ; Ribosomal protein L9 N-terminal-like		Ribonuclease H	Replication, recombination and repair
336014			2.13525		1.48542		1.32089		2.0816		0.695664		0.61861		0.974875		0.889237		1.40136		1.57591	29.7222	41.6516	42.725	20.0094	26.4301	nucleus ; DNA repair ; phosphoric diester hydrolase activity ; phosphodiesterase I activity	Ubiquitin interacting motif ; Tyrosyl-DNA phosphodiesterase ; Ubiquitin interacting motif		Tyrosyl-DNA phosphodiesterase	Replication, recombination and repair
683269			2.11225		3.00102		1.06212		2.56499		1.42077		0.502838		1.21434		0.35392		0.854707		2.41497	25.9767	22.2025	18.2836	8.65595	9.19368	intracellular ; glucan 1,4-alpha-glucosidase activity	BRCT		DNA damage checkpoint protein RHP9/CRB2/53BP1	Replication, recombination and repair
31288			5.91724		3.50274		1.78187		4.22829		0.591954		0.301131		0.714572		0.508707		1.20714		2.37296	0.831651	1.00392	1.40492	0.237429	0.423066	uracil DNA N-glycosylase activity ; base-excision repair ; DNA repair ; purine-specific mismatch base pair DNA N-glycosylase activity ; single-strand selective uracil DNA N-glycosylase activity ; DNA N-glycosylase activity ; DNA-3-methyladenine glycosylase III activity	Uracil-DNA glycosylase, not poxvirus ; Uracil-DNA glycosylase-like ; Uracil-DNA glycosylase ; Uracil-DNA glycosylase ; Uracil-DNA glycosylase-like		Uracil DNA glycosylase	Replication, recombination and repair
614417			1.16754		1.19748		0.988691		1.35599		1.02564		0.846812		1.1614		0.82564		1.13237		1.3715	14.7147	16.6625	14.3468	12.288	12.1491	purine-specific mismatch base pair DNA N-glycosylase activity ; uracil DNA N-glycosylase activity ; single-strand selective uracil DNA N-glycosylase activity ; DNA N-glycosylase activity ; DNA-3-methyladenine glycosylase III activity	Uracil-DNA glycosylase-like ; Uracil-DNA glycosylase-like		G/T mismatch-specific thymine DNA glycosylase	Replication, recombination and repair
685739	x		3.40468		2.63453		0.617361		3.73946		0.773798	down	0.181328		1.09833		0.234335		1.4194	up	6.05717	23.7129	33.6582	30.6448	9.00081	5.55675	uracil DNA N-glycosylase activity ; base-excision repair ; DNA repair ; purine-specific mismatch base pair DNA N-glycosylase activity ; single-strand selective uracil DNA N-glycosylase activity ; DNA N-glycosylase activity ; DNA-3-methyladenine glycosylase III activity	Uracil-DNA glycosylase, not poxvirus ; Uracil-DNA glycosylase-like ; Uracil-DNA glycosylase ; Uracil-DNA glycosylase ; Uracil-DNA glycosylase-like		Uracil DNA glycosylase	Replication, recombination and repair
672999	x	up	47.3149	up	9.59962		0.938448	up	29.7282		0.202888	down	0.0198341		0.628306	down	0.0977589		3.09681	up	31.6781	17.1859	53.2214	84.7063	1.79027	1.68007	uracil DNA N-glycosylase activity ; base-excision repair ; DNA repair ; purine-specific mismatch base pair DNA N-glycosylase activity ; single-strand selective uracil DNA N-glycosylase activity ; DNA N-glycosylase activity ; DNA-3-methyladenine glycosylase III activity	Uracil-DNA glycosylase, not poxvirus ; Uracil-DNA glycosylase-like ; Uracil-DNA glycosylase ; Uracil-DNA glycosylase ; Uracil-DNA glycosylase-like		Uracil DNA glycosylase	Replication, recombination and repair
29621	x	up	8.87281		7.75457		1.51257		8.64717		0.87397	down	0.170472		0.97457		0.195055		1.11511		5.71688	64.3086	71.7109	73.5821	8.29299	12.5437	DNA binding ; intracellular ; base-excision repair ; endonuclease activity ; DNA repair ; catalytic activity ; hydrolase activity ; purine-specific mismatch base pair DNA N-glycosylase activity ; uracil DNA N-glycosylase activity ; single-strand selective uracil DNA N-glycosylase activity ; DNA N-glycosylase activity ; DNA-3-methyladenine glycosylase III activity	Helix-hairpin-helix motif ; HhH-GPD ; HhH-GPD ; Endonuclease III, conserved site-2 ; DNA glycosylase ; NUDIX		A/G-specific adenine DNA glycosylase	Replication, recombination and repair
22103	x		2.09633		2.30489		0.375508		1.8808		1.09949	down	0.179127		0.897189	down	0.162918		0.816007	up	5.00869	113.659	92.7469	103.375	49.3124	18.5172	ATP binding ; chromosome ; DNA metabolic process ; DNA repair ; Mre11 complex	RecF/RecN/SMC protein, N-terminal ; Recombination/repair protein Rad50 ; Prefoldin ; Regulator of G protein signalling superfamily		DNA repair protein RAD50, ABC-type ATPase/SMC superfamily	Replication, recombination and repair
71516			#DIV/0!		#DIV/0!		#DIV/0!		#DIV/0!		#DIV/0!		#DIV/0!		#DIV/0!		#DIV/0!		#DIV/0!		0.457085	0	0.00462745	0	0	0.0101238	nucleic acid binding ; helicase activity ; ATP binding ; diacylglycerol pyrophosphate phosphatase activity ; thiamin-pyrophosphatase activity ; 8-oxo-7,8-dihydroguanine triphosphatase activity ; UDP-2,3-diacylglucosamine hydrolase activity ; bis(5'-nucleosyl)-tetraphosphatase activity ; dATP pyrophosphohydrolase activity ; pyrophosphatase activity ; dihydroneopterin monophosphate phosphatase acti…	DNA/RNA helicase, C-terminal ; DEAD-like helicase, N-terminal ; Helicase, superfamily 1 and 2, ATP-binding ; DNA/RNA helicase, C-terminal		ATP-dependent DNA helicase	Replication, recombination and repair
23231			2.1527		0		6.82004		4.7651		0		3.16813		2.21354		#DIV/0!		#DIV/0!		0.698691	0	0.00597972	0.00270142	0.0012549	0.00855846	carboxypeptidase A activity ; proteolysis ; zinc ion binding ; nucleic acid binding ; helicase activity ; ATP binding ; intracellular ; ATP-dependent helicase activity ; diacylglycerol pyrophosphate phosphatase activity ; thiamin-pyrophosphatase activity ; 8-oxo-7,8-dihydroguanine triphosphatase activity ; UDP-2,3-diacylglucosamine hydrolase activity ; bis(5'-nucleosyl)-tetraphosphatase activity …	Zinc finger, C2H2-type ; DNA/RNA helicase, DEAD/DEAH box type, N-terminal ; DNA/RNA helicase, C-terminal ; DEAD-like helicase, N-terminal ; DNA/RNA helicase, C-terminal ; Zinc finger, C2H2-type ; Helicase, superfamily 1 and 2, ATP-binding ; DNA/RNA helicase, C-terminal ; Peptidase M14, carboxypeptidase A		ATP-dependent DNA helicase	Replication, recombination and repair
82930			#DIV/0!		#DIV/0!		#DIV/0!		#DIV/0!		#DIV/0!		#DIV/0!		#DIV/0!		#DIV/0!		#DIV/0!		4.23297	0	0.0180668	0	0	0.00426812	nucleic acid binding ; helicase activity ; ATP binding ; ATP-dependent helicase activity ; diacylglycerol pyrophosphate phosphatase activity ; thiamin-pyrophosphatase activity ; 8-oxo-7,8-dihydroguanine triphosphatase activity ; UDP-2,3-diacylglucosamine hydrolase activity ; bis(5'-nucleosyl)-tetraphosphatase activity ; dATP pyrophosphohydrolase activity ; pyrophosphatase activity ; dihydroneopte…	DNA/RNA helicase, DEAD/DEAH box type, N-terminal ; DNA/RNA helicase, C-terminal ; DEAD-like helicase, N-terminal ; DNA/RNA helicase, C-terminal ; Helicase, superfamily 1 and 2, ATP-binding ; DNA/RNA helicase, C-terminal		ATP-dependent DNA helicase	Replication, recombination and repair
11645			9.2334		0.399323		2.78597		4.96159		0.0432476		0.301727		0.537352		6.97673		12.425		1.78092	0.00164275	0.0204112	0.0379848	0.00411384	0.011461	nucleic acid binding ; helicase activity ; ATP binding ; ATP-dependent helicase activity ; diacylglycerol pyrophosphate phosphatase activity ; thiamin-pyrophosphatase activity ; 8-oxo-7,8-dihydroguanine triphosphatase activity ; UDP-2,3-diacylglucosamine hydrolase activity ; bis(5'-nucleosyl)-tetraphosphatase activity ; dATP pyrophosphohydrolase activity ; pyrophosphatase activity ; dihydroneopte…	DNA/RNA helicase, DEAD/DEAH box type, N-terminal ; DNA/RNA helicase, C-terminal ; DEAD-like helicase, N-terminal ; DNA/RNA helicase, C-terminal ; Helicase, superfamily 1 and 2, ATP-binding ; DNA/RNA helicase, C-terminal		ATP-dependent DNA helicase	Replication, recombination and repair
16829			#DIV/0!		#DIV/0!		#DIV/0!		#DIV/0!		0		0.258623		1.22428		#DIV/0!		#DIV/0!		4.73382	0	0.0263798	0.0215472	0	0.00557261	nucleic acid binding ; helicase activity ; ATP binding ; ATP-dependent helicase activity ; diacylglycerol pyrophosphate phosphatase activity ; thiamin-pyrophosphatase activity ; 8-oxo-7,8-dihydroguanine triphosphatase activity ; UDP-2,3-diacylglucosamine hydrolase activity ; bis(5'-nucleosyl)-tetraphosphatase activity ; dATP pyrophosphohydrolase activity ; pyrophosphatase activity ; dihydroneopte…	DNA/RNA helicase, DEAD/DEAH box type, N-terminal ; DNA/RNA helicase, C-terminal ; DEAD-like helicase, N-terminal ; DNA/RNA helicase, C-terminal ; Helicase, superfamily 1 and 2, ATP-binding ; DNA/RNA helicase, C-terminal		ATP-dependent DNA helicase	Replication, recombination and repair
45097			0.893459		1.65936		0.153935		2.92852		1.85723		0.172291		3.27773		0.0927681		1.76485		19.0243	0.609401	1.0755	0.328124	0.367252	0.056533	nucleic acid binding ; helicase activity ; ATP binding ; diacylglycerol pyrophosphate phosphatase activity ; thiamin-pyrophosphatase activity ; 8-oxo-7,8-dihydroguanine triphosphatase activity ; UDP-2,3-diacylglucosamine hydrolase activity ; bis(5'-nucleosyl)-tetraphosphatase activity ; dATP pyrophosphohydrolase activity ; pyrophosphatase activity ; dihydroneopterin monophosphate phosphatase acti…	DNA/RNA helicase, C-terminal ; DEAD-like helicase, N-terminal ; DNA/RNA helicase, C-terminal ; Helicase, superfamily 1 and 2, ATP-binding ; DNA/RNA helicase, C-terminal		ATP-dependent DNA helicase	Replication, recombination and repair
678203	x		4.84552		4.01972		0.340137		4.84027		0.829574		0.0701961		0.998917	down	0.084617		1.20413		14.2304	4.14064	4.98588	4.99128	1.03008	0.350369	nucleic acid binding ; helicase activity ; ATP binding ; DNA recombination ; ATP-dependent helicase activity ; diacylglycerol pyrophosphate phosphatase activity ; thiamin-pyrophosphatase activity ; 8-oxo-7,8-dihydroguanine triphosphatase activity ; UDP-2,3-diacylglucosamine hydrolase activity ; bis(5'-nucleosyl)-tetraphosphatase activity ; dATP pyrophosphohydrolase activity ; pyrophosphatase acti…	DNA/RNA helicase, DEAD/DEAH box type, N-terminal ; DNA/RNA helicase, C-terminal ; DEAD-like helicase, N-terminal ; DNA/RNA helicase, C-terminal ; DNA helicase, ATP-dependent, RecQ type ; Helicase, superfamily 1 and 2, ATP-binding ; DNA/RNA helicase, C-terminal		ATP-dependent DNA helicase	Replication, recombination and repair
689682	x	up	5.16409		4.10068		1.0498		4.66618		0.794075		0.203289		0.903582		0.256008		1.13791		4.44481	6.63426	7.54916	8.3547	1.61784	1.69842	nucleic acid binding ; helicase activity ; ATP binding ; DNA recombination ; ATP-dependent helicase activity ; diacylglycerol pyrophosphate phosphatase activity ; thiamin-pyrophosphatase activity ; 8-oxo-7,8-dihydroguanine triphosphatase activity ; UDP-2,3-diacylglucosamine hydrolase activity ; bis(5'-nucleosyl)-tetraphosphatase activity ; dATP pyrophosphohydrolase activity ; pyrophosphatase acti…	DNA/RNA helicase, DEAD/DEAH box type, N-terminal ; DNA/RNA helicase, C-terminal ; DEAD-like helicase, N-terminal ; DNA/RNA helicase, C-terminal ; DNA helicase, ATP-dependent, RecQ type ; Helicase, superfamily 1 and 2, ATP-binding ; DNA/RNA helicase, C-terminal		ATP-dependent DNA helicase	Replication, recombination and repair
97583			3.17199		1.76725		0.763524		2.21751		0.557144		0.240709		0.699093		0.43204		1.25478		2.90431	16.9632	21.285	30.4467	9.59861	7.32877	nucleic acid binding ; helicase activity ; ATP binding ; DNA recombination ; ATP-dependent helicase activity ; diacylglycerol pyrophosphate phosphatase activity ; thiamin-pyrophosphatase activity ; 8-oxo-7,8-dihydroguanine triphosphatase activity ; UDP-2,3-diacylglucosamine hydrolase activity ; bis(5'-nucleosyl)-tetraphosphatase activity ; dATP pyrophosphohydrolase activity ; pyrophosphatase acti…	DNA/RNA helicase, DEAD/DEAH box type, N-terminal ; DNA/RNA helicase, C-terminal ; DEAD-like helicase, N-terminal ; DNA/RNA helicase, C-terminal ; DNA helicase, ATP-dependent, RecQ type ; Helicase, superfamily 1 and 2, ATP-binding ; DNA/RNA helicase, C-terminal		ATP-dependent DNA helicase	Replication, recombination and repair
677896			0.767524		0.962854		0.850929		0.825529		1.25449		1.10867		1.07557		0.883757		0.857377		0.97015	42.8789	36.7634	34.1803	44.5332	37.8946	hydrolase activity ; diacylglycerol pyrophosphate phosphatase activity ; thiamin-pyrophosphatase activity ; 8-oxo-7,8-dihydroguanine triphosphatase activity ; UDP-2,3-diacylglucosamine hydrolase activity ; bis(5'-nucleosyl)-tetraphosphatase activity ; dATP pyrophosphohydrolase activity ; pyrophosphatase activity ; dihydroneopterin monophosphate phosphatase activity ; dihydroneopterin triphosphate…	NUDIX hydrolase, core ; NUDIX hydrolase, core ; NADH pyrophosphatase-like, N-terminal ; Zinc ribbon, NADH pyrophosphatase ; NUDIX hydrolase, core ; NUDIX		NADH pyrophosphatase I of the Nudix family of hydrolases	Replication, recombination and repair
102348			1.138		1.19299		0.967847		1.1523		1.04832		0.850479		1.01257		0.811281		0.965898		1.19058	73.7978	71.2812	70.3965	61.8597	59.8708	nucleotide binding ; nucleoside-triphosphatase activity ; ATP binding ; DNA helicase activity ; nucleus ; diacylglycerol pyrophosphate phosphatase activity ; thiamin-pyrophosphatase activity ; 8-oxo-7,8-dihydroguanine triphosphatase activity ; UDP-2,3-diacylglucosamine hydrolase activity ; bis(5'-nucleosyl)-tetraphosphatase activity ; dATP pyrophosphohydrolase activity ; pyrophosphatase activity …	AAA ATPase, core ; TIP49, C-terminal ; AAA+ ATPase, core		DNA helicase, TBP-interacting protein	Replication, recombination and repair
674228			4.15096		2.77965		1.10029		3.4662		0.66964		0.265068		0.835037		0.395837		1.24699		3.15027	26.4175	32.9425	39.4503	9.5039	10.457	DNA binding ; ATP binding ; nucleic acid binding ; helicase activity ; diacylglycerol pyrophosphate phosphatase activity ; thiamin-pyrophosphatase activity ; 8-oxo-7,8-dihydroguanine triphosphatase activity ; UDP-2,3-diacylglucosamine hydrolase activity ; bis(5'-nucleosyl)-tetraphosphatase activity ; dATP pyrophosphohydrolase activity ; pyrophosphatase activity ; dihydroneopterin monophosphate ph…	SNF2-related ; DNA/RNA helicase, C-terminal ; DEAD-like helicase, N-terminal ; DNA/RNA helicase, C-terminal ; Helicase, superfamily 1 and 2, ATP-binding ; DNA/RNA helicase, C-terminal		DNA repair protein, SNF2 family	Replication, recombination and repair
683267			2.71817		2.35111		0.881669		2.75765		0.864961		0.324362		1.01453		0.375001		1.17292		3.12776	39.5098	46.3417	45.6781	16.8047	14.8162	DNA binding ; ATP binding ; nucleic acid binding ; helicase activity ; diacylglycerol pyrophosphate phosphatase activity ; thiamin-pyrophosphatase activity ; 8-oxo-7,8-dihydroguanine triphosphatase activity ; UDP-2,3-diacylglucosamine hydrolase activity ; bis(5'-nucleosyl)-tetraphosphatase activity ; dATP pyrophosphohydrolase activity ; pyrophosphatase activity ; dihydroneopterin monophosphate ph…	SNF2-related ; DNA/RNA helicase, C-terminal ; Rad54, N-terminal ; DEAD-like helicase, N-terminal ; DNA/RNA helicase, C-terminal ; Helicase, superfamily 1 and 2, ATP-binding ; DNA/RNA helicase, C-terminal		DNA repair protein, SNF2 family	Replication, recombination and repair
13281			1.4485		2.65899		1.17372		1.7313		1.83569		0.810298		1.19524		0.441413		0.651111		1.47506	78.1574	50.8891	42.5766	29.3936	34.4997	ATP-dependent DNA helicase activity ; nucleus ; hydrolase activity, acting on acid anhydrides, in phosphorus-containing anhydrides ; nucleic acid binding ; ATP binding ; nucleobase, nucleoside, nucleotide and nucleic acid metabolic process ; ATP-dependent helicase activity ; DNA binding ; diacylglycerol pyrophosphate phosphatase activity ; thiamin-pyrophosphatase activity ; 8-oxo-7,8-dihydroguani…	DEAD2 ; Helicase-like, DEXD box c2 type ; Helicase, ATP-dependent, c2 type ; DNA helicase (DNA repair), Rad3 type ; Helicase, superfamily 1 and 2, ATP-binding, DinG/Rad3-type		Helicase of the DEAD superfamily	Replication, recombination and repair
505141			1.01192		0.958983		1.19169		0.962394		0.94769		1.17765		0.951061		1.24265		1.00356		0.807591	64.1271	64.3552	67.6668	66.8699	79.6878	hydrolase activity ; ADP-ribose diphosphatase activity	NUDIX hydrolase, core ; NUDIX hydrolase, core ; NUDIX hydrolase, core ; NUDIX		Nucleoside diphosphate-sugar hydrolase of the MutT (NUDIX) family	Replication, recombination and repair
123296			0.194844		0.151604		0.3022		0.483458		0.778077		1.55098		2.48125		1.99335		3.18896		1.5998	0.00424377	0.0135332	0.00545418	0.0279925	0.00845933	nucleic acid binding ; helicase activity ; ATP binding ; ATP-dependent helicase activity ; ATP-dependent DNA helicase activity ; ATP-dependent RNA helicase activity ; DNA-dependent ATPase activity ; RNA-dependent ATPase activity ; protein-transmembrane transporting ATPase activity ; ATPase activity ; single-stranded DNA-dependent ATP-dependent DNA helicase activity ; ATPase activity, coupled ; AT…	DNA/RNA helicase, DEAD/DEAH box type, N-terminal ; DNA/RNA helicase, C-terminal ; DEAD-like helicase, N-terminal ; DNA/RNA helicase, C-terminal ; Helicase, superfamily 1 and 2, ATP-binding ; DNA/RNA helicase, C-terminal		ATP-dependent DNA helicase	Replication, recombination and repair
100044			1.57097		0.525876		0.775082		0.785634		0.334745		0.493377		0.500094		1.47389		1.49395		1.01361	12.2146	18.2481	36.4893	23.2272	18.003	DNA binding ; ATP binding ; nucleic acid binding ; helicase activity ; ATP-dependent helicase activity ; ATP-dependent DNA helicase activity ; ATP-dependent RNA helicase activity ; DNA-dependent ATPase activity ; RNA-dependent ATPase activity ; protein-transmembrane transporting ATPase activity ; ATPase activity ; single-stranded DNA-dependent ATP-dependent DNA helicase activity ; ATPase activity…	SNF2-related ; DNA/RNA helicase, C-terminal ; SEC-C motif ; DEAD-like helicase, N-terminal ; DNA/RNA helicase, C-terminal ; Helicase, superfamily 1 and 2, ATP-binding ; DNA/RNA helicase, C-terminal ; DNA/RNA helicase, ATP-dependent, DEAH-box type, conserved site		Transcription-coupled repair protein CSB/RAD26 (contains SNF2 family DNA-dependent ATPase domain)	Replication, recombination and repair
680849			2.42251		1.25469		1.07841		1.72384		0.517929		0.44516		0.711591		0.859499		1.37391		1.59851	17.9871	24.7127	34.7288	14.3358	15.4599	DNA binding ; ATP binding ; nucleic acid binding ; helicase activity ; protein binding ; zinc ion binding ; ATP-dependent DNA helicase activity ; ATP-dependent RNA helicase activity ; ATP-dependent helicase activity ; DNA-dependent ATPase activity ; RNA-dependent ATPase activity ; protein-transmembrane transporting ATPase activity ; ATPase activity ; single-stranded DNA-dependent ATP-dependent DN…	Zinc finger, RING-type ; SNF2-related ; DNA/RNA helicase, C-terminal ; Zinc finger, RING-type ; DNA/RNA helicase, C-terminal ; Zinc finger, RING-type ; DNA/RNA helicase, C-terminal		Nucleotide excision repair protein RAD16	Replication, recombination and repair
112709			1.30463		0.709741		0.608922		0.803588		0.544017		0.466739		0.61595		0.85795		1.13223		1.31969	17.7002	20.0406	32.5361	24.9389	15.1859	DNA binding ; ATP binding ; protein binding ; zinc ion binding ; ATP-dependent DNA helicase activity ; ATP-dependent RNA helicase activity ; ATP-dependent helicase activity ; DNA-dependent ATPase activity ; RNA-dependent ATPase activity ; protein-transmembrane transporting ATPase activity ; ATPase activity ; single-stranded DNA-dependent ATP-dependent DNA helicase activity ; ATPase activity, coup…	Zinc finger, RING-type ; SNF2-related ; Zinc finger, RING-type ; DEAD-like helicase, N-terminal ; Zinc finger, RING-type ; Helicase, superfamily 1 and 2, ATP-binding ; Zinc finger, RING-type		DEAD box-containing helicase-like transcription factor/DNA repair protein	Replication, recombination and repair
89712	x	up	8.53312		5.61322		1.0832	up	8.67937		0.657816	down	0.126941		1.01714		0.192973		1.54624	up	8.0127	23.1343	35.771	35.1683	4.12139	4.46429	hydrogen ion transmembrane transporter activity ; proton-transporting two-sector ATPase complex ; DNA binding ; ATP binding ; DNA replication initiation ; DNA-dependent ATPase activity ; nucleus ; ATP-dependent DNA helicase activity ; ATP-dependent RNA helicase activity ; ATP-dependent helicase activity ; RNA-dependent ATPase activity ; protein-transmembrane transporting ATPase activity ; ATPase …	MCM ; MCM protein 6 ; MCM ; MCM ; MCM ; ATPase, F1/V1/A1 complex, alpha/beta subunit, nucleotide-binding ; MCM ; Nucleic acid-binding, OB-fold-like		DNA replication licensing factor, MCM6 component	Replication, recombination and repair
93448	x		4.69486		2.82563		0.920097		3.64968		0.601857	down	0.19598		0.777378		0.325625		1.29163		3.96663	27.6453	35.7075	45.9333	9.78374	9.00199	DNA binding ; ATP binding ; DNA replication initiation ; DNA-dependent ATPase activity ; protein binding ; nucleus ; ATP-dependent DNA helicase activity ; ATP-dependent RNA helicase activity ; ATP-dependent helicase activity ; RNA-dependent ATPase activity ; protein-transmembrane transporting ATPase activity ; ATPase activity ; single-stranded DNA-dependent ATP-dependent DNA helicase activity ; A…	MCM ; MCM ; MCM protein 4 ; MCM ; MCM ; MCM ; MCM ; PDZ/DHR/GLGF ; Nucleic acid-binding, OB-fold-like		DNA replication licensing factor, MCM4 component	Replication, recombination and repair
670013	x	up	8.16153		6.19812		1.16557	up	9.09089		0.759431	down	0.142812		1.11387		0.188052		1.46672	up	7.79954	30.9449	45.3874	40.7474	4.99262	5.81924	DNA binding ; ATP binding ; DNA replication initiation ; DNA-dependent ATPase activity ; nucleotide binding ; aminoacyl-tRNA ligase activity ; cytoplasm ; translation ; tRNA aminoacylation for protein translation ; nucleoside-triphosphatase activity ; nucleus ; ATP-dependent DNA helicase activity ; ATP-dependent RNA helicase activity ; ATP-dependent helicase activity ; RNA-dependent ATPase activi…	MCM ; MCM ; MCM protein 7 ; MCM ; MCM ; AAA+ ATPase, core ; MCM ; Aminoacyl-tRNA synthetase, class I, conserved site ; ATP-dependent DNA ligase, conserved site ; MCM ; Nucleic acid-binding, OB-fold-like		DNA replication licensing factor, MCM7 component	Replication, recombination and repair
673752			4.34871		3.5399		0.948977		4.56519		0.814011		0.21822		1.04978		0.268081		1.28964		4.81065	35.5087	45.7935	43.6219	10.031	9.51919	DNA binding ; ATP binding ; DNA replication initiation ; DNA-dependent ATPase activity ; nucleus ; ATP-dependent DNA helicase activity ; ATP-dependent RNA helicase activity ; ATP-dependent helicase activity ; RNA-dependent ATPase activity ; protein-transmembrane transporting ATPase activity ; ATPase activity ; single-stranded DNA-dependent ATP-dependent DNA helicase activity ; ATPase activity, co…	MCM ; MCM ; MCM protein 5 ; MCM ; MCM ; MCM ; MCM ; Nucleic acid-binding, OB-fold-like		DNA replication licensing factor, MCM5 component	Replication, recombination and repair
94928	x	up	7.3026		4.07486		1.41875		5.63995		0.558001	down	0.194279		0.772321		0.348171		1.38409		3.97531	32.2718	44.6669	57.8347	7.91974	11.2361	DNA binding ; ATP binding ; DNA replication initiation ; DNA-dependent ATPase activity ; nucleotide binding ; nucleoside-triphosphatase activity ; nucleus ; ATP-dependent DNA helicase activity ; ATP-dependent RNA helicase activity ; ATP-dependent helicase activity ; RNA-dependent ATPase activity ; protein-transmembrane transporting ATPase activity ; ATPase activity ; single-stranded DNA-dependent…	MCM ; MCM ; MCM protein 3 ; MCM ; MCM ; AAA+ ATPase, core ; MCM ; MCM ; Nucleic acid-binding, OB-fold-like		DNA replication licensing factor, MCM3 component	Replication, recombination and repair
581987			1.21556		1.48058		0.873118		1.25338		1.21802		0.718282		1.03111		0.589714		0.846543		1.43552	41.5265	35.1539	34.0934	28.0474	24.4887	DNA binding ; ATP binding ; nucleic acid binding ; helicase activity ; ATP-dependent DNA helicase activity ; ATP-dependent RNA helicase activity ; ATP-dependent helicase activity ; DNA-dependent ATPase activity ; RNA-dependent ATPase activity ; protein-transmembrane transporting ATPase activity ; ATPase activity ; single-stranded DNA-dependent ATP-dependent DNA helicase activity ; ATPase activity…	SNF2-related ; DNA/RNA helicase, C-terminal ; DEAD-like helicase, N-terminal ; DNA/RNA helicase, C-terminal ; Helicase, superfamily 1 and 2, ATP-binding ; DNA/RNA helicase, C-terminal		SNF2 family DNA-dependent ATPase	Replication, recombination and repair
675388			2.45493		3.21692		1.10078		3.08883		1.31039		0.448394		1.25822		0.342183		0.960183		2.80605	54.7461	52.5662	41.7784	17.0182	18.7332	DNA binding ; ATP binding ; DNA replication initiation ; DNA-dependent ATPase activity ; nucleus ; ATP-dependent DNA helicase activity ; ATP-dependent RNA helicase activity ; ATP-dependent helicase activity ; RNA-dependent ATPase activity ; protein-transmembrane transporting ATPase activity ; ATPase activity ; single-stranded DNA-dependent ATP-dependent DNA helicase activity ; ATPase activity, co…	MCM ; MCM ; MCM protein 2 ; MCM ; MCM ; MCM ; MCM ; Nucleic acid-binding, OB-fold-like		DNA replication licensing factor, MCM2 component	Replication, recombination and repair
245595			2.50444		2.94419		2.00699		3.01322		1.17559		0.80137		1.20315		0.681676		1.02345		1.50137	30.1253	30.8316	25.6258	10.2321	20.5357	ATP binding ; chromosome ; DNA metabolic process ; myosin ATPase activity	RecF/RecN/SMC protein, N-terminal		DNA repair protein RAD18 (SMC family protein)	Replication, recombination and repair
51981			2.12597		1.24908		1.04812		1.78663		0.587532		0.493009		0.840383		0.839118		1.43036		1.7046	34.2789	49.0311	58.3438	27.4433	28.764	base-excision repair ; catalytic activity ; DNA repair ; DNA-(apurinic or apyrimidinic site) lyase activity	HhH-GPD ; HhH-GPD ; DNA glycosylase		Endonuclease III	Replication, recombination and repair
690935			2.56175		3.34209		1.54299		2.30071		1.30461		0.602319		0.898103		0.461683		0.688405		1.49108	36.2108	24.9277	27.756	10.8348	16.7179	DNA-(apurinic or apyrimidinic site) lyase activity	Endonuclease/exonuclease/phosphatase ; Endonuclease/exonuclease/phosphatase		Apurinic/apyrimidinic endonuclease and related enzymes	Replication, recombination and repair
98508			2.35337		1.35431		0.865004		1.74651		0.575476		0.367559		0.742129		0.638705		1.28959		2.01907	33.3645	43.0265	57.9772	24.6358	21.31	DNA binding ; intracellular ; base-excision repair ; endonuclease activity ; DNA repair ; catalytic activity ; DNA-(apurinic or apyrimidinic site) lyase activity	Helix-hairpin-helix motif ; HhH-GPD ; HhH-GPD ; Endonuclease III, conserved site-2 ; DNA glycosylase		Endonuclease III	Replication, recombination and repair
621570			1.56152		2.07129		1.31114		1.58086		1.32646		0.839657		1.01238		0.633008		0.763222		1.20571	51.3307	39.1767	38.6976	24.7819	32.4927	DNA binding ; endonuclease activity ; intracellular ; DNA repair ; DNA-(apurinic or apyrimidinic site) lyase activity	Xylose isomerase-type TIM barrel ; AP endonuclease, family 2 ; AP endonuclease, family 2 ; AP endonuclease, family 2 ; AP endonuclease, family 2 ; AP endonuclease, family 2 ; Xylose isomerase-like, TIM barrel		Major apurinic/apyrimidinic endonuclease/3'-repair diesterase APN1	Replication, recombination and repair
669814			1.5619		1.00452		0.695679		1.62191		0.643137		0.445406		1.03842		0.692552		1.61462		2.33141	44.6225	72.0484	69.3826	44.4219	30.9034	DNA binding ; endonuclease activity ; intracellular ; DNA repair ; nuclease activity ; DNA-(apurinic or apyrimidinic site) lyase activity	Endonuclease/exonuclease/phosphatase ; AP endonuclease, family 1 ; Exodeoxyribonuclease III xth ; Endonuclease/exonuclease/phosphatase		Apurinic/apyrimidinic endonuclease and related enzymes	Replication, recombination and repair
91832			4.32253		2.69621		1.13219		2.89334		0.623759		0.261927		0.669364		0.419917		1.07311		2.55554	11.3406	12.1697	18.181	4.2061	4.76209	DNA binding ; DNA topoisomerase type I activity ; chromosome ; DNA topological change ; nucleic acid binding ; zinc ion binding ; DNA topoisomerase activity ; DNA unwinding during replication ; DNA modification	DNA topoisomerase, type IA, core ; Zinc finger, CCHC-type ; DNA topoisomerase, type IA, central ; TOPRIM ; Zinc finger, GRF-type ; Zinc finger, CCHC-type ; DNA topoisomerase, type IA, domain 2 ; DNA topoisomerase, type IA, DNA-binding ; Toprim subdomain ; Zinc finger, CCHC-type ; DNA topoisomerase, type IA, core		DNA topoisomerase III alpha	Replication, recombination and repair
165440			1.16632		1.32885		0.748528		1.32049		1.13935		0.641786		1.13219		0.563291		0.993712		1.76412	83.4398	82.9151	73.2345	62.7911	47.0009	DNA binding ; DNA topoisomerase type I activity ; chromosome ; DNA topological change ; DNA unwinding during replication ; DNA topoisomerase (ATP-hydrolyzing) activity	DNA topoisomerase I, C-terminal ; DNA topoisomerase I, catalytic core, eukaryotic-type ; DNA topoisomerase I, DNA binding, eukaryotic-type ; DNA topoisomerase I, C-terminal, eukaryotic-type ; DNA breaking-rejoining enzyme, catalytic core ; DNA topoisomerase I, DNA binding, eukaryotic-type		DNA topoisomerase I	Replication, recombination and repair
313561	x	up	5.79827		12.4787		0.985958	up	7.72179		2.15214	down	0.170043		1.33174	down	0.0790115		0.6188	up	7.83177	130.243	80.5941	60.5178	10.4372	10.2907	DNA topoisomerase type I activity			DNA topoisomerase I	Replication, recombination and repair
221585			1.95381		1.37756		0.780355		1.49458		0.705061		0.399401		0.764954		0.566477		1.08495		1.91525	50.5818	54.8786	71.741	36.7185	28.6534	DNA binding ; DNA topoisomerase (ATP-hydrolyzing) activity ; ATP binding ; chromosome ; DNA metabolic process ; DNA topological change	Spo11/DNA topoisomerase VI, subunit A ; Meiotic recombination Spo11 ; Spo11/DNA topoisomerase VI, subunit A, N-terminal ; Spo11/DNA topoisomerase VI, subunit A		Catalytic subunit of the meiotic double strand break transesterase	Replication, recombination and repair
106298			1.15572		0.89729		0.888919		0.793733		0.776388		0.769144		0.686784		0.99067		0.884589		0.892919	40.3651	35.7065	51.9909	44.9855	39.9885	DNA ligase (ATP) activity ; ATP binding ; DNA replication ; DNA repair ; DNA recombination ; intracellular ; DNA binding	BRCT ; ATP dependent DNA ligase, central ; DNA ligase, N-terminal ; ATP dependent DNA ligase, C-terminal ; BRCT ; ATP-dependent DNA ligase ; ATP dependent DNA ligase, central ; BRCT ; ATP-dependent DNA ligase, conserved site ; ATP-dependent DNA ligase, conserved site ; BRCT		ATP-dependent DNA ligase IV	Replication, recombination and repair
90832			1.71025		1.79243		1.12458		1.68529		1.04805		0.657551		0.985403		0.627404		0.940225		1.4986	62.3891	58.6598	59.5287	34.807	39.1432	DNA ligase (ATP) activity ; ATP binding ; DNA replication ; DNA repair ; DNA recombination ; DNA binding	ATP dependent DNA ligase, central ; DNA ligase, N-terminal ; ATP dependent DNA ligase, C-terminal ; ATP-dependent DNA ligase ; ATP dependent DNA ligase, central ; ATP-dependent DNA ligase, conserved site ; ATP-dependent DNA ligase, conserved site ; Nucleic acid-binding, OB-fold-like		ATP-dependent DNA ligase I	Replication, recombination and repair
227415			1.54647		1.14033		0.6783		1.32893		0.737375		0.438612		0.859332		0.594828		1.16539		1.95921	56.5115	65.8581	76.6387	49.5572	33.6146	intracellular ; nucleotide binding ; nucleoside-triphosphatase activity ; ATP binding ; DNA binding ; nucleus ; DNA replication ; DNA clamp loader activity ; DNA replication factor C complex ; DNA ligase (NAD+) activity	AAA ATPase, core ; BRCT ; DNA replication factor RFC1, C-terminal ; DNA replication factor C, large subunit ; BRCT ; AAA+ ATPase, core ; BRCT ; DNA polymerase III clamp loader subunit, C-terminal ; BRCT		Replication factor C, subunit RFC1 (large subunit)	Replication, recombination and repair
32295			#DIV/0!		#DIV/0!		#DIV/0!		#DIV/0!		#DIV/0!		#DIV/0!		#DIV/0!		#DIV/0!		#DIV/0!		#DIV/0!	0	0	0	0	0				Tam3-transposase (Ac family)	Replication, recombination and repair
32322			#DIV/0!		#DIV/0!		#DIV/0!		#DIV/0!		#DIV/0!		#DIV/0!		#DIV/0!		#DIV/0!		#DIV/0!		#DIV/0!	0	0	0	0	0				Predicted transposase	Replication, recombination and repair
43550			#DIV/0!		#DIV/0!		#DIV/0!		#DIV/0!		#DIV/0!		#DIV/0!		#DIV/0!		#DIV/0!		#DIV/0!		#DIV/0!	0	0	0	0	0	protein dimerization activity	HAT dimerisation		Tam3-transposase (Ac family)	Replication, recombination and repair
43850			#DIV/0!		#DIV/0!		#DIV/0!		#DIV/0!		#DIV/0!		#DIV/0!		#DIV/0!		#DIV/0!		#DIV/0!		#DIV/0!	0	0	0	0	0	protein dimerization activity	HAT dimerisation		Tam3-transposase (Ac family)	Replication, recombination and repair
44108			#DIV/0!		#DIV/0!		#DIV/0!		#DIV/0!		#DIV/0!		#DIV/0!		#DIV/0!		#DIV/0!		#DIV/0!		#DIV/0!	0	0	0	0	0				Predicted transposase	Replication, recombination and repair
44378			#DIV/0!		#DIV/0!		#DIV/0!		#DIV/0!		#DIV/0!		#DIV/0!		#DIV/0!		#DIV/0!		#DIV/0!		#DIV/0!	0	0	0	0	0				Predicted transposase	Replication, recombination and repair
45430			#DIV/0!		#DIV/0!		#DIV/0!		#DIV/0!		#DIV/0!		#DIV/0!		#DIV/0!		#DIV/0!		#DIV/0!		#DIV/0!	0	0	0	0	0				Predicted transposase	Replication, recombination and repair
47771			#DIV/0!		#DIV/0!		#DIV/0!		#DIV/0!		#DIV/0!		#DIV/0!		#DIV/0!		#DIV/0!		#DIV/0!		#DIV/0!	0	0	0	0	0				Tam3-transposase (Ac family)	Replication, recombination and repair
72855			#DIV/0!		#DIV/0!		#DIV/0!		#DIV/0!		#DIV/0!		#DIV/0!		#DIV/0!		#DIV/0!		#DIV/0!		#DIV/0!	0	0	0	0	0	protein dimerization activity	HAT dimerisation		Tam3-transposase (Ac family)	Replication, recombination and repair
74868			#DIV/0!		#DIV/0!		#DIV/0!		#DIV/0!		#DIV/0!		#DIV/0!		#DIV/0!		#DIV/0!		#DIV/0!		#DIV/0!	0	0	0	0	0				Predicted transposase	Replication, recombination and repair
77843			#DIV/0!		#DIV/0!		#DIV/0!		#DIV/0!		#DIV/0!		#DIV/0!		#DIV/0!		#DIV/0!		#DIV/0!		#DIV/0!	0	0	0	0	0				Predicted transposase	Replication, recombination and repair
78667			#DIV/0!		#DIV/0!		#DIV/0!		#DIV/0!		#DIV/0!		#DIV/0!		#DIV/0!		#DIV/0!		#DIV/0!		#DIV/0!	0	0	0	0	0				Predicted transposase	Replication, recombination and repair
81029			#DIV/0!		#DIV/0!		#DIV/0!		#DIV/0!		#DIV/0!		#DIV/0!		#DIV/0!		#DIV/0!		#DIV/0!		#DIV/0!	0	0	0	0	0				Tam3-transposase (Ac family)	Replication, recombination and repair
83132			#DIV/0!		#DIV/0!		#DIV/0!		#DIV/0!		#DIV/0!		#DIV/0!		#DIV/0!		#DIV/0!		#DIV/0!		#DIV/0!	0	0	0	0	0				Predicted transposase	Replication, recombination and repair
94083			#DIV/0!		#DIV/0!		#DIV/0!		#DIV/0!		#DIV/0!		#DIV/0!		#DIV/0!		#DIV/0!		#DIV/0!		#DIV/0!	0	0	0	0	0				Tam3-transposase (Ac family)	Replication, recombination and repair
94085			#DIV/0!		#DIV/0!		#DIV/0!		#DIV/0!		#DIV/0!		#DIV/0!		#DIV/0!		#DIV/0!		#DIV/0!		#DIV/0!	0	0	0	0	0				Predicted transposase	Replication, recombination and repair
95070			#DIV/0!		#DIV/0!		#DIV/0!		#DIV/0!		#DIV/0!		#DIV/0!		#DIV/0!		#DIV/0!		#DIV/0!		#DIV/0!	0	0	0	0	0				Predicted transposase	Replication, recombination and repair
98407			#DIV/0!		#DIV/0!		#DIV/0!		#DIV/0!		#DIV/0!		#DIV/0!		#DIV/0!		#DIV/0!		#DIV/0!		#DIV/0!	0	0	0	0	0		Homeodomain-like		Predicted transposase	Replication, recombination and repair
99203			#DIV/0!		#DIV/0!		#DIV/0!		#DIV/0!		#DIV/0!		#DIV/0!		#DIV/0!		#DIV/0!		#DIV/0!		#DIV/0!	0	0	0	0	0		Helicase, superfamily 1 and 2, ATP-binding		ATP-dependent DNA helicase	Replication, recombination and repair
102992			#DIV/0!		#DIV/0!		#DIV/0!		#DIV/0!		#DIV/0!		#DIV/0!		#DIV/0!		#DIV/0!		#DIV/0!		#DIV/0!	0	0	0	0	0	protein dimerization activity	HAT dimerisation		Tam3-transposase (Ac family)	Replication, recombination and repair
103888			#DIV/0!		#DIV/0!		#DIV/0!		#DIV/0!		#DIV/0!		#DIV/0!		#DIV/0!		#DIV/0!		#DIV/0!		#DIV/0!	0	0	0	0	0				Tam3-transposase (Ac family)	Replication, recombination and repair
105397			#DIV/0!		#DIV/0!		#DIV/0!		#DIV/0!		#DIV/0!		#DIV/0!		#DIV/0!		#DIV/0!		#DIV/0!		#DIV/0!	0	0	0	0	0	protein dimerization activity	HAT dimerisation		Tam3-transposase (Ac family)	Replication, recombination and repair
111817			#DIV/0!		#DIV/0!		#DIV/0!		#DIV/0!		#DIV/0!		#DIV/0!		#DIV/0!		#DIV/0!		#DIV/0!		#DIV/0!	0	0	0	0	0	protein dimerization activity	HAT dimerisation		Tam3-transposase (Ac family)	Replication, recombination and repair
114951			#DIV/0!		#DIV/0!		#DIV/0!		#DIV/0!		#DIV/0!		#DIV/0!		#DIV/0!		#DIV/0!		#DIV/0!		#DIV/0!	0	0	0	0	0				Tam3-transposase (Ac family)	Replication, recombination and repair
116034			#DIV/0!		#DIV/0!		#DIV/0!		#DIV/0!		#DIV/0!		#DIV/0!		#DIV/0!		#DIV/0!		#DIV/0!		#DIV/0!	0	0	0	0	0	protein dimerization activity	HAT dimerisation		Tam3-transposase (Ac family)	Replication, recombination and repair
116082			#DIV/0!		#DIV/0!		#DIV/0!		#DIV/0!		#DIV/0!		#DIV/0!		#DIV/0!		#DIV/0!		#DIV/0!		#DIV/0!	0	0	0	0	0				Predicted transposase	Replication, recombination and repair
117870			#DIV/0!		#DIV/0!		#DIV/0!		#DIV/0!		#DIV/0!		#DIV/0!		#DIV/0!		#DIV/0!		#DIV/0!		#DIV/0!	0	0	0	0	0	protein dimerization activity	HAT dimerisation		Tam3-transposase (Ac family)	Replication, recombination and repair
118683			#DIV/0!		#DIV/0!		#DIV/0!		#DIV/0!		#DIV/0!		#DIV/0!		#DIV/0!		#DIV/0!		#DIV/0!		#DIV/0!	0	0	0	0	0		Ribosomal protein L9 N-terminal-like		Ribonuclease H	Replication, recombination and repair
121623			#DIV/0!		#DIV/0!		#DIV/0!		#DIV/0!		#DIV/0!		#DIV/0!		#DIV/0!		#DIV/0!		#DIV/0!		#DIV/0!	0	0	0	0	0				Tam3-transposase (Ac family)	Replication, recombination and repair
122341			#DIV/0!		#DIV/0!		#DIV/0!		#DIV/0!		#DIV/0!		#DIV/0!		#DIV/0!		#DIV/0!		#DIV/0!		#DIV/0!	0	0	0	0	0	protein dimerization activity	HAT dimerisation		Tam3-transposase (Ac family)	Replication, recombination and repair
117578			0		0		0		0		#DIV/0!		#DIV/0!		#DIV/0!		#DIV/0!		#DIV/0!		#DIV/0!	0	0	0	0.00780375	0	protein dimerization activity	HAT dimerisation		Tam3-transposase (Ac family)	Replication, recombination and repair
99039			0		0		0		0		#DIV/0!		#DIV/0!		#DIV/0!		#DIV/0!		#DIV/0!		#DIV/0!	0	0	0	0.020233	0				Predicted transposase	Replication, recombination and repair
49653			0		0		0		0		#DIV/0!		#DIV/0!		#DIV/0!		#DIV/0!		#DIV/0!		#DIV/0!	0	0	0	0.0330931	0				Tam3-transposase (Ac family)	Replication, recombination and repair
13394			1.07635		0		0		0		0		0		0		#DIV/0!		#DIV/0!		#DIV/0!	0	0	0.00969482	0.00900713	0	protein dimerization activity	HAT dimerisation		Tam3-transposase (Ac family)	Replication, recombination and repair
47702			#DIV/0!		#DIV/0!		#DIV/0!		#DIV/0!		0		0		0		#DIV/0!		#DIV/0!		#DIV/0!	0	0	0.0220712	0	0				Predicted transposase	Replication, recombination and repair
79986			#DIV/0!		#DIV/0!		#DIV/0!		#DIV/0!		0		0		0		#DIV/0!		#DIV/0!		#DIV/0!	0	0	0.0227988	0	0				Predicted transposase	Replication, recombination and repair
82574			#DIV/0!		#DIV/0!		#DIV/0!		#DIV/0!		0		0		0		#DIV/0!		#DIV/0!		#DIV/0!	0	0	0.023847	0	0	protein dimerization activity	HAT dimerisation		Tam3-transposase (Ac family)	Replication, recombination and repair
116615			#DIV/0!		#DIV/0!		#DIV/0!		#DIV/0!		0		0		0		#DIV/0!		#DIV/0!		#DIV/0!	0	0	0.0248203	0	0	protein dimerization activity	HAT dimerisation		Tam3-transposase (Ac family)	Replication, recombination and repair
47752			0.314089		0		0		0		0		0		0		#DIV/0!		#DIV/0!		#DIV/0!	0	0	0.0266116	0.0847264	0				Predicted transposase	Replication, recombination and repair
120244			#DIV/0!		#DIV/0!		#DIV/0!		#DIV/0!		0		0		0		#DIV/0!		#DIV/0!		#DIV/0!	0	0	0.0326723	0	0				Predicted transposase	Replication, recombination and repair
43094			#DIV/0!		#DIV/0!		#DIV/0!		#DIV/0!		#DIV/0!		#DIV/0!		#DIV/0!		0		0		#DIV/0!	0.0207059	0	0	0	0				Predicted transposase	Replication, recombination and repair
16364			#DIV/0!		#DIV/0!		#DIV/0!		#DIV/0!		0		0.301727		0		#DIV/0!		#DIV/0!		0	0	0	0.023847	0	0.00719529	protein dimerization activity	HAT dimerisation		Tam3-transposase (Ac family)	Replication, recombination and repair
12910			#DIV/0!		#DIV/0!		#DIV/0!		#DIV/0!		#DIV/0!		#DIV/0!		#DIV/0!		#DIV/0!		#DIV/0!		0	0	0	0	0	0.00869431	protein dimerization activity	HAT dimerisation		Tam3-transposase (Ac family)	Replication, recombination and repair
76557			#DIV/0!		#DIV/0!		#DIV/0!		#DIV/0!		#DIV/0!		#DIV/0!		#DIV/0!		#DIV/0!		#DIV/0!		0	0	0	0	0	0.00916083				Tam3-transposase (Ac family)	Replication, recombination and repair
85242			#DIV/0!		#DIV/0!		#DIV/0!		#DIV/0!		0		2.71554		0		#DIV/0!		#DIV/0!		0	0	0	0.00511008	0	0.0138766	proteolysis ; serine-type peptidase activity ; membrane ; hormone activity ; extracellular region ; protein dimerization activity	HAT dimerisation ; Adipokinetic hormone, conserved site ; Peptidase S26A, signal peptidase I		Tam3-transposase (Ac family)	Replication, recombination and repair
112689			#DIV/0!		#DIV/0!		#DIV/0!		#DIV/0!		#DIV/0!		#DIV/0!		#DIV/0!		#DIV/0!		#DIV/0!		0	0	0	0	0	0.0141201				Predicted transposase	Replication, recombination and repair
108375			#DIV/0!		#DIV/0!		#DIV/0!		#DIV/0!		#DIV/0!		#DIV/0!		#DIV/0!		#DIV/0!		#DIV/0!		0	0	0	0	0	0.0152681				Predicted transposase	Replication, recombination and repair
106279			#DIV/0!		#DIV/0!		#DIV/0!		#DIV/0!		#DIV/0!		#DIV/0!		#DIV/0!		#DIV/0!		#DIV/0!		0	0	0	0	0	0.0193605				Tam3-transposase (Ac family)	Replication, recombination and repair
78933			#DIV/0!		#DIV/0!		#DIV/0!		#DIV/0!		#DIV/0!		#DIV/0!		#DIV/0!		#DIV/0!		#DIV/0!		0	0	0	0	0	0.0201932				Predicted transposase	Replication, recombination and repair
48757			#DIV/0!		#DIV/0!		#DIV/0!		#DIV/0!		0		0.181036		0		#DIV/0!		#DIV/0!		0	0	0	0.113994	0	0.020637				Predicted transposase	Replication, recombination and repair
35956			#DIV/0!		#DIV/0!		#DIV/0!		#DIV/0!		#DIV/0!		#DIV/0!		#DIV/0!		#DIV/0!		#DIV/0!		0	0	0	0	0	0.0208663				Tam3-transposase (Ac family)	Replication, recombination and repair
10940			#DIV/0!		#DIV/0!		#DIV/0!		#DIV/0!		#DIV/0!		#DIV/0!		#DIV/0!		#DIV/0!		#DIV/0!		0	0	0	0	0	0.0224865	protein dimerization activity	HAT dimerisation		Tam3-transposase (Ac family)	Replication, recombination and repair
93447			#DIV/0!		#DIV/0!		#DIV/0!		#DIV/0!		#DIV/0!		#DIV/0!		#DIV/0!		#DIV/0!		#DIV/0!		0	0	0	0	0	0.0266098				Predicted transposase	Replication, recombination and repair
96905			#DIV/0!		#DIV/0!		#DIV/0!		#DIV/0!		0		1.41085		0		#DIV/0!		#DIV/0!		0	0	0	0.0195726	0	0.027614				Predicted transposase	Replication, recombination and repair
88686			#DIV/0!		#DIV/0!		#DIV/0!		#DIV/0!		#DIV/0!		#DIV/0!		#DIV/0!		#DIV/0!		#DIV/0!		0	0	0	0	0	0.0378351				Predicted transposase	Replication, recombination and repair
45085			0		0		1.15493		0		#DIV/0!		#DIV/0!		#DIV/0!		#DIV/0!		#DIV/0!		0	0	0	0	0.167611	0.193579				Predicted transposase	Replication, recombination and repair
22752			2.1527		0		1.94858		1.336		0		0.905181		0.620616		#DIV/0!		#DIV/0!		0.685627	0	0.00217866	0.00351048	0.00163073	0.00317762		Helicase, superfamily 1 and 2, ATP-binding		ATP-dependent DNA helicase	Replication, recombination and repair
16426			0		0		0		0.407937		#DIV/0!		#DIV/0!		#DIV/0!		#DIV/0!		#DIV/0!		#DIV/0!	0	0.00222381	0	0.00545137	0	protein dimerization activity	HAT dimerisation		Tam3-transposase (Ac family)	Replication, recombination and repair
111636			#DIV/0!		#DIV/0!		#DIV/0!		#DIV/0!		0		1.81036		0.413744		#DIV/0!		#DIV/0!		0.228542	0	0.00341989	0.0082657	0	0.0149639	proteolysis ; serine-type peptidase activity ; membrane ; protein dimerization activity	HAT dimerisation ; Peptidase S26A, signal peptidase I		Tam3-transposase (Ac family)	Replication, recombination and repair
102771			#DIV/0!		#DIV/0!		#DIV/0!		#DIV/0!		0		0		0.413744		#DIV/0!		#DIV/0!		#DIV/0!	0	0.00392857	0.00949516	0	0	protein dimerization activity	HAT dimerisation		Tam3-transposase (Ac family)	Replication, recombination and repair
81093			#DIV/0!		#DIV/0!		#DIV/0!		#DIV/0!		1.1945		5.36723		0.413744		4.49327		0.346373		0.0770871	0.0116349	0.00403001	0.00974034	0	0.0522786	protein dimerization activity	HAT dimerisation		Tam3-transposase (Ac family)	Replication, recombination and repair
105482			#DIV/0!		#DIV/0!		#DIV/0!		#DIV/0!		#DIV/0!		#DIV/0!		#DIV/0!		#DIV/0!		#DIV/0!		#DIV/0!	0	0.00426001	0	0	0	protein dimerization activity	HAT dimerisation		Tam3-transposase (Ac family)	Replication, recombination and repair
59191			#DIV/0!		#DIV/0!		#DIV/0!		#DIV/0!		#DIV/0!		#DIV/0!		#DIV/0!		#DIV/0!		#DIV/0!		#DIV/0!	0	0.0044247	0	0	0	protein dimerization activity	HAT dimerisation		Tam3-transposase (Ac family)	Replication, recombination and repair
103770			#DIV/0!		#DIV/0!		#DIV/0!		#DIV/0!		0		0		0.827488		#DIV/0!		#DIV/0!		#DIV/0!	0	0.00451785	0.00545972	0	0	protein dimerization activity	HAT dimerisation		Tam3-transposase (Ac family)	Replication, recombination and repair
121151			0		0		0		0.222667		#DIV/0!		#DIV/0!		#DIV/0!		#DIV/0!		#DIV/0!		#DIV/0!	0	0.00454176	0	0.0203971	0				Predicted transposase	Replication, recombination and repair
16959			#DIV/0!		#DIV/0!		#DIV/0!		#DIV/0!		#DIV/0!		#DIV/0!		#DIV/0!		0		0.455565		#DIV/0!	0.0106454	0.00484967	0	0	0	protein dimerization activity	HAT dimerisation		Tam3-transposase (Ac family)	Replication, recombination and repair
17539			0		0		0.974291		0.445334		#DIV/0!		#DIV/0!		#DIV/0!		#DIV/0!		#DIV/0!		0.457085	0	0.00487723	0	0.0109519	0.0106703				Predicted transposase	Replication, recombination and repair
93463			#DIV/0!		#DIV/0!		#DIV/0!		#DIV/0!		#DIV/0!		#DIV/0!		#DIV/0!		#DIV/0!		#DIV/0!		0.228542	0	0.0058794	0	0	0.0257256				Predicted transposase	Replication, recombination and repair
78742			#DIV/0!		#DIV/0!		#DIV/0!		#DIV/0!		#DIV/0!		#DIV/0!		#DIV/0!		#DIV/0!		#DIV/0!		0.293259	0	0.00650297	0	0	0.0221749				Predicted transposase	Replication, recombination and repair
36725			#DIV/0!		#DIV/0!		#DIV/0!		#DIV/0!		#DIV/0!		#DIV/0!		#DIV/0!		#DIV/0!		#DIV/0!		0.192797	0	0.00668009	0	0	0.0346484	nucleic acid binding ; helicase activity ; ATP binding	DNA/RNA helicase, C-terminal ; DNA/RNA helicase, C-terminal ; DNA/RNA helicase, C-terminal		ATP-dependent DNA helicase	Replication, recombination and repair
104500			#DIV/0!		#DIV/0!		#DIV/0!		#DIV/0!		#DIV/0!		#DIV/0!		#DIV/0!		#DIV/0!		#DIV/0!		#DIV/0!	0	0.00692251	0	0	0		Ribosomal protein L9 N-terminal-like		Ribonuclease H	Replication, recombination and repair
116317			0		0		0		0.445334		#DIV/0!		#DIV/0!		#DIV/0!		#DIV/0!		#DIV/0!		#DIV/0!	0	0.00692251	0	0.0155446	0		Ribosomal protein L9 N-terminal-like		Ribonuclease H	Replication, recombination and repair
18700			#DIV/0!		#DIV/0!		#DIV/0!		#DIV/0!		#DIV/0!		#DIV/0!		#DIV/0!		#DIV/0!		#DIV/0!		#DIV/0!	0	0.00715327	0	0	0	protein dimerization activity	HAT dimerisation		Tam3-transposase (Ac family)	Replication, recombination and repair
66336			#DIV/0!		#DIV/0!		#DIV/0!		#DIV/0!		0		13.1782		0.827488		#DIV/0!		#DIV/0!		0.0627922	0	0.00743196	0.00898135	0	0.118358	nuclease activity ; DNA repair	XPG I		5'-3' exonuclease	Replication, recombination and repair
16796			#DIV/0!		#DIV/0!		#DIV/0!		#DIV/0!		#DIV/0!		#DIV/0!		#DIV/0!		#DIV/0!		#DIV/0!		0.91417	0	0.00749687	0	0	0.00820075				Predicted transposase	Replication, recombination and repair
78199			0		0		0		0.407937		#DIV/0!		#DIV/0!		#DIV/0!		#DIV/0!		#DIV/0!		#DIV/0!	0	0.00773326	0	0.018957	0	nucleic acid binding ; helicase activity ; ATP binding	DNA/RNA helicase, C-terminal ; DNA/RNA helicase, C-terminal		ATP-dependent DNA helicase	Replication, recombination and repair
12225			0		0		0.974291		0.890667		#DIV/0!		#DIV/0!		#DIV/0!		#DIV/0!		#DIV/0!		0.91417	0	0.00802235	0	0.00900713	0.00877556	protein dimerization activity	HAT dimerisation		Tam3-transposase (Ac family)	Replication, recombination and repair
124027			#DIV/0!		#DIV/0!		#DIV/0!		#DIV/0!		#DIV/0!		#DIV/0!		#DIV/0!		#DIV/0!		#DIV/0!		#DIV/0!	0	0.00808279	0	0	0	protein dimerization activity	HAT dimerisation		Tam3-transposase (Ac family)	Replication, recombination and repair
39448			#DIV/0!		#DIV/0!		#DIV/0!		#DIV/0!		#DIV/0!		#DIV/0!		#DIV/0!		#DIV/0!		#DIV/0!		0.457085	0	0.0083339	0	0	0.0182327				Predicted transposase	Replication, recombination and repair
99118			#DIV/0!		#DIV/0!		#DIV/0!		#DIV/0!		#DIV/0!		#DIV/0!		#DIV/0!		#DIV/0!		#DIV/0!		#DIV/0!	0	0.00856075	0	0	0	protein dimerization activity	HAT dimerisation		Tam3-transposase (Ac family)	Replication, recombination and repair
16730			#DIV/0!		#DIV/0!		#DIV/0!		#DIV/0!		0		0		1.65498		#DIV/0!		#DIV/0!		#DIV/0!	0	0.0090357	0.00545972	0	0	DNA binding ; transcription factor activity ; transcription initiation ; regulation of transcription, DNA-dependent ; sigma factor activity	EGF-like region, conserved site ; RNA polymerase sigma factor, regions 3 and 4		Predicted transposase	Replication, recombination and repair
109187			0		0		0		0.222667		#DIV/0!		#DIV/0!		#DIV/0!		#DIV/0!		#DIV/0!		#DIV/0!	0	0.00913183	0	0.0410112	0	protein dimerization activity	HAT dimerisation		Tam3-transposase (Ac family)	Replication, recombination and repair
124022			#DIV/0!		#DIV/0!		#DIV/0!		#DIV/0!		#DIV/0!		#DIV/0!		#DIV/0!		#DIV/0!		#DIV/0!		0.457085	0	0.00913183	0	0	0.0199784	protein dimerization activity	HAT dimerisation		Tam3-transposase (Ac family)	Replication, recombination and repair
73993			#DIV/0!		#DIV/0!		#DIV/0!		#DIV/0!		#DIV/0!		#DIV/0!		#DIV/0!		#DIV/0!		#DIV/0!		#DIV/0!	0	0.00933035	0	0	0				Predicted transposase	Replication, recombination and repair
688273			#DIV/0!		#DIV/0!		#DIV/0!		#DIV/0!		#DIV/0!		#DIV/0!		#DIV/0!		0.996676		0.845781		0.848602	0.0110729	0.00936523	0	0	0.0110361	DNA binding ; nucleus ; DNA replication ; DNA clamp loader activity ; ATP binding ; DNA replication factor C complex	DNA replication factor RFC1, C-terminal ; DNA polymerase III clamp loader subunit, C-terminal		Replication factor C, subunit RFC1 (large subunit)	Replication, recombination and repair
44890			#DIV/0!		#DIV/0!		#DIV/0!		#DIV/0!		#DIV/0!		#DIV/0!		#DIV/0!		#DIV/0!		#DIV/0!		#DIV/0!	0	0.00943288	0	0	0				Predicted transposase	Replication, recombination and repair
84714			0		0		0		0.445334		#DIV/0!		#DIV/0!		#DIV/0!		#DIV/0!		#DIV/0!		#DIV/0!	0	0.00943288	0	0.0211816	0				Predicted transposase	Replication, recombination and repair
49975			0		0		0		0.328338		#DIV/0!		#DIV/0!		#DIV/0!		#DIV/0!		#DIV/0!		#DIV/0!	0	0.00943288	0	0.0287291	0				Predicted transposase	Replication, recombination and repair
48555			#DIV/0!		#DIV/0!		#DIV/0!		#DIV/0!		0		0		0.413744		#DIV/0!		#DIV/0!		#DIV/0!	0	0.00943288	0.0227988	0	0				Predicted transposase	Replication, recombination and repair
85061			1.07095		0.224396		1.5907		0.102227		0.209529		1.48531		0.0954543		7.0888		0.455565		0.0642655	0.0207059	0.00943288	0.0988208	0.0922739	0.14678				Predicted transposase	Replication, recombination and repair
15933			2.95789		0.895452		0		2.03968		0.302733		0		0.689574		0		2.27783		#DIV/0!	0.0041779	0.00951654	0.0138006	0.00466569	0	transcription factor activity ; intracellular ; regulation of transcription, DNA-dependent	Bacterial regulatory protein, LacI		Predicted transposase	Replication, recombination and repair
120519			#DIV/0!		#DIV/0!		#DIV/0!		#DIV/0!		0		0.226295		0.620616		#DIV/0!		#DIV/0!		2.74251	0	0.0100201	0.0161455	0	0.00365364	protein dimerization activity	HAT dimerisation		Tam3-transposase (Ac family)	Replication, recombination and repair
113133			0		0		0		0.656677		#DIV/0!		#DIV/0!		#DIV/0!		#DIV/0!		#DIV/0!		#DIV/0!	0	0.0106633	0	0.0162382	0	protein dimerization activity	HAT dimerisation		Tam3-transposase (Ac family)	Replication, recombination and repair
17400			#DIV/0!		#DIV/0!		#DIV/0!		#DIV/0!		#DIV/0!		#DIV/0!		#DIV/0!		#DIV/0!		#DIV/0!		1.14271	0	0.0111191	0	0	0.00973042				DNA repair protein RAD50, ABC-type ATPase/SMC superfamily	Replication, recombination and repair
84486			#DIV/0!		#DIV/0!		#DIV/0!		#DIV/0!		0		0.45259		1.03436		#DIV/0!		#DIV/0!		2.28542	0	0.0115375	0.0111543	0	0.00504831	protein dimerization activity	HAT dimerisation		Tam3-transposase (Ac family)	Replication, recombination and repair
113148			#DIV/0!		#DIV/0!		#DIV/0!		#DIV/0!		0		0		2.48247		#DIV/0!		#DIV/0!		#DIV/0!	0	0.0117588	0.00473674	0	0	protein dimerization activity	HAT dimerisation		Tam3-transposase (Ac family)	Replication, recombination and repair
34235			1.97193		0		0.892475		0.927586		0		0.45259		0.470396		#DIV/0!		#DIV/0!		1.03934	0	0.0118294	0.0251478	0.0127529	0.0113816		Helicase, superfamily 1 and 2, ATP-binding		ATP-dependent DNA helicase	Replication, recombination and repair
17702			#DIV/0!		#DIV/0!		#DIV/0!		#DIV/0!		0		0.429203		0.579242		#DIV/0!		#DIV/0!		1.34958	0	0.012313	0.0212571	0	0.00912361	DNA binding ; transposase activity ; transposition, DNA-mediated ; transcription factor activity ; transcription initiation ; regulation of transcription, DNA-dependent ; sigma factor activity	Transposase, IS4-like ; RNA polymerase sigma factor, regions 3 and 4		Predicted transposase	Replication, recombination and repair
123356			#DIV/0!		#DIV/0!		#DIV/0!		#DIV/0!		#DIV/0!		#DIV/0!		#DIV/0!		#DIV/0!		#DIV/0!		#DIV/0!	0	0.0136493	0	0	0				Predicted transposase	Replication, recombination and repair
44079			#DIV/0!		#DIV/0!		#DIV/0!		#DIV/0!		#DIV/0!		#DIV/0!		#DIV/0!		#DIV/0!		#DIV/0!		#DIV/0!	0	0.0136687	0	0	0	protein dimerization activity	HAT dimerisation		Tam3-transposase (Ac family)	Replication, recombination and repair
17672			#DIV/0!		#DIV/0!		#DIV/0!		#DIV/0!		0		0.226295		1.24123		#DIV/0!		#DIV/0!		5.48502	0	0.0148639	0.0119751	0	0.00270991	protein dimerization activity	HAT dimerisation		Tam3-transposase (Ac family)	Replication, recombination and repair
88327			0		0		0		0.815874		#DIV/0!		#DIV/0!		#DIV/0!		#DIV/0!		#DIV/0!		#DIV/0!	0	0.0150595	0	0.0184581	0				Predicted transposase	Replication, recombination and repair
108930			#DIV/0!		#DIV/0!		#DIV/0!		#DIV/0!		0		0.77549		1.06339		#DIV/0!		#DIV/0!		1.37125	0	0.0154202	0.0145009	0	0.0112453				ATP-dependent DNA helicase	Replication, recombination and repair
107620			#DIV/0!		#DIV/0!		#DIV/0!		#DIV/0!		#DIV/0!		#DIV/0!		#DIV/0!		#DIV/0!		#DIV/0!		#DIV/0!	0	0.0173412	0	0	0				Tam3-transposase (Ac family)	Replication, recombination and repair
16807			#DIV/0!		#DIV/0!		#DIV/0!		#DIV/0!		0.9082		0.905181		3.30995		0.996676		3.64452		3.65668	0.00502463	0.0183124	0.00553251	0	0.00500792				DNA repair protein RAD50, ABC-type ATPase/SMC superfamily	Replication, recombination and repair
71822			#DIV/0!		#DIV/0!		#DIV/0!		#DIV/0!		#DIV/0!		#DIV/0!		#DIV/0!		#DIV/0!		#DIV/0!		#DIV/0!	0	0.0188658	0	0	0				Predicted transposase	Replication, recombination and repair
96545			0.492982		0.447726		0.446238		0.815874		0.9082		0.905181		1.65498		0.996676		1.82226		1.82834	0.0105265	0.0191819	0.0115905	0.0235109	0.0104915	nucleic acid binding ; helicase activity ; ATP binding	DNA/RNA helicase, C-terminal ; DNA/RNA helicase, C-terminal ; DNA/RNA helicase, C-terminal		ATP-dependent DNA helicase	Replication, recombination and repair
116670			0		0		0		0.259722		#DIV/0!		#DIV/0!		#DIV/0!		#DIV/0!		#DIV/0!		#DIV/0!	0	0.0204314	0	0.0786664	0				Predicted transposase	Replication, recombination and repair
78558			0		0		0.550498		1.0754		#DIV/0!		#DIV/0!		#DIV/0!		#DIV/0!		#DIV/0!		1.95351	0	0.0211449	0	0.0196623	0.010824				Tam3-transposase (Ac family)	Replication, recombination and repair
79249			#DIV/0!		#DIV/0!		#DIV/0!		#DIV/0!		#DIV/0!		#DIV/0!		#DIV/0!		#DIV/0!		#DIV/0!		#DIV/0!	0	0.0217314	0	0	0				Predicted transposase	Replication, recombination and repair
118193			#DIV/0!		#DIV/0!		#DIV/0!		#DIV/0!		#DIV/0!		#DIV/0!		#DIV/0!		0		1.3667		#DIV/0!	0.0161046	0.02201	0	0	0	protein dimerization activity	HAT dimerisation		Tam3-transposase (Ac family)	Replication, recombination and repair
106997			#DIV/0!		#DIV/0!		#DIV/0!		#DIV/0!		#DIV/0!		#DIV/0!		#DIV/0!		#DIV/0!		#DIV/0!		1.24012	0	0.0230585	0	0	0.0185938				Tam3-transposase (Ac family)	Replication, recombination and repair
113593			#DIV/0!		#DIV/0!		#DIV/0!		#DIV/0!		#DIV/0!		#DIV/0!		#DIV/0!		#DIV/0!		#DIV/0!		#DIV/0!	0	0.0233259	0	0	0				Predicted transposase	Replication, recombination and repair
106924			#DIV/0!		#DIV/0!		#DIV/0!		#DIV/0!		#DIV/0!		#DIV/0!		#DIV/0!		#DIV/0!		#DIV/0!		#DIV/0!	0	0.0243515	0	0	0	protein dimerization activity	HAT dimerisation		Tam3-transposase (Ac family)	Replication, recombination and repair
20042			2.38073		0		1.83795		3.94006		0		0.772011		1.65498		#DIV/0!		#DIV/0!		2.14372	0	0.0251237	0.0151807	0.00637647	0.0117196	nucleic acid binding ; helicase activity ; ATP binding	DNA/RNA helicase, C-terminal ; DNA/RNA helicase, C-terminal ; DNA/RNA helicase, C-terminal		Transcription-coupled repair protein CSB/RAD26 (contains SNF2 family DNA-dependent ATPase domain)	Replication, recombination and repair
16205			#DIV/0!		#DIV/0!		#DIV/0!		#DIV/0!		0		0.905181		7.74244		#DIV/0!		#DIV/0!		8.55348	0	0.0254567	0.00328794	0	0.00297618	copper ion binding ; electron transport ; electron carrier activity ; protein dimerization activity	HAT dimerisation ; Blue (type 1) copper domain		Tam3-transposase (Ac family)	Replication, recombination and repair
107149			#DIV/0!		#DIV/0!		#DIV/0!		#DIV/0!		#DIV/0!		#DIV/0!		#DIV/0!		#DIV/0!		#DIV/0!		#DIV/0!	0	0.0255477	0	0	0				Predicted transposase	Replication, recombination and repair
17931			1.97193		0		0		2.44762		0		0		1.24123		#DIV/0!		#DIV/0!		#DIV/0!	0	0.0262773	0.0211703	0.0107359	0				Predicted transposase	Replication, recombination and repair
18263			4.92982		0		43.906		6.11905		0		8.90621		1.24123		#DIV/0!		#DIV/0!		0.139367	0	0.0306569	0.0246987	0.00501006	0.219972	DNA binding ; transposase activity ; transposition, DNA-mediated	Transposase, IS4-like		Predicted transposase	Replication, recombination and repair
101734			0		0		0.324764		0.742223		#DIV/0!		#DIV/0!		#DIV/0!		#DIV/0!		#DIV/0!		2.28542	0	0.0313282	0	0.0422086	0.0137078				Predicted transposase	Replication, recombination and repair
88716			#DIV/0!		#DIV/0!		#DIV/0!		#DIV/0!		#DIV/0!		#DIV/0!		#DIV/0!		#DIV/0!		#DIV/0!		4.36411	0	0.0316435	0	0	0.00725085	protein dimerization activity	HAT dimerisation		Tam3-transposase (Ac family)	Replication, recombination and repair
84748			#DIV/0!		#DIV/0!		#DIV/0!		#DIV/0!		#DIV/0!		#DIV/0!		#DIV/0!		#DIV/0!		#DIV/0!		#DIV/0!	0	0.0373214	0	0	0				Predicted transposase	Replication, recombination and repair
46782			0		0		0		0.309499		#DIV/0!		#DIV/0!		#DIV/0!		#DIV/0!		#DIV/0!		#DIV/0!	0	0.0439749	0	0.142084	0				Predicted transposase	Replication, recombination and repair
115785			0.558672		0		0.536553		0.721582		0		0.960407		1.2916		#DIV/0!		#DIV/0!		1.34485	0	0.046909	0.0363185	0.0650085	0.0348805	protein dimerization activity	HAT dimerisation		Tam3-transposase (Ac family)	Replication, recombination and repair
116079			#DIV/0!		#DIV/0!		#DIV/0!		#DIV/0!		0		2.76862		3.21638		#DIV/0!		#DIV/0!		1.16173	0	0.0474947	0.0147665	0	0.0408828				Predicted transposase	Replication, recombination and repair
74423			0		0		0		2.66619		#DIV/0!		#DIV/0!		#DIV/0!		#DIV/0!		#DIV/0!		#DIV/0!	0	0.0558603	0	0.0209514	0				Predicted transposase	Replication, recombination and repair
17463			1.07635		0		0		8.016		0		0		7.4474		#DIV/0!		#DIV/0!		#DIV/0!	0	0.0618042	0.00829877	0.0077101	0		Homeodomain-like		Predicted transposase	Replication, recombination and repair
39956			#DIV/0!		#DIV/0!		#DIV/0!		#DIV/0!		0		0		4.01874		#DIV/0!		#DIV/0!		#DIV/0!	0	0.0626891	0.0155992	0	0				Predicted transposase	Replication, recombination and repair
83876			0.255428		0.154653		0.336857		0.246132		0.605467		1.31879		0.963604		2.17814		1.59151		0.730672	0.0414118	0.0659071	0.0683964	0.267772	0.0902007	nucleotide binding	Putative DNA binding		Predicted transposase	Replication, recombination and repair
17622			1.58716		3.35943		1.43666		11.1049		2.11664		0.905181		6.99673		0.42765		3.30559		7.72966	0.0209612	0.0692891	0.00990306	0.0062395	0.00896406	DNA binding ; transposase activity ; transposition, DNA-mediated	Transposase, IS4-like		Predicted transposase	Replication, recombination and repair
50466			#DIV/0!		#DIV/0!		#DIV/0!		#DIV/0!		#DIV/0!		#DIV/0!		#DIV/0!		#DIV/0!		#DIV/0!		#DIV/0!	0	0.0916225	0	0	0				Predicted transposase	Replication, recombination and repair
8624			2.01047		1.45738		0.423984		1.14333		0.724898		0.210888		0.568689		0.290921		0.784508		2.69664	0.126481	0.0992255	0.174481	0.0867864	0.036796		Nucleic acid-binding, OB-fold-like		Single-stranded DNA-binding replication protein A (RPA), large (70 kD) subunit and related ssDNA-binding proteins	Replication, recombination and repair
10710			1.24543		0.895452		1.03339		0.741957		0.718992		0.829749		0.595745		1.15405		0.828584		0.717982	0.120136	0.0995426	0.167089	0.134162	0.138642	nuclease activity ; DNA repair	DNA repair protein (XPGC)/yeast Rad ; XPG I ; XPG I		5'-3' exonuclease	Replication, recombination and repair
17464			1.04443		0.316185		0.630268		7.42508		0.302733		0.603454		7.10919		1.99335		23.4833		11.7808	0.00446501	0.104853	0.014749	0.0141215	0.00890034	DNA binding ; transposase activity ; transposition, DNA-mediated	Transposase, IS4-like ; Homeodomain-like		Predicted transposase	Replication, recombination and repair
73011			#DIV/0!		#DIV/0!		#DIV/0!		#DIV/0!		#DIV/0!		#DIV/0!		#DIV/0!		#DIV/0!		#DIV/0!		0.94771	0	0.118127	0	0	0.124645				Predicted transposase	Replication, recombination and repair
17768			#DIV/0!		#DIV/0!		#DIV/0!		#DIV/0!		0		0		3.3036		#DIV/0!		#DIV/0!		#DIV/0!	0	0.120008	0.0363266	0	0	protein dimerization activity	HAT dimerisation		Tam3-transposase (Ac family)	Replication, recombination and repair
120766			0.657268		0.864343		1.27754		0.645401		1.31506		1.94371		0.981945		1.47804		0.746695		0.505192	0.424787	0.317186	0.323018	0.491456	0.627853	nuclease activity ; DNA repair ; DNA binding ; catalytic activity ; nucleus	XPG I ; Helix-hairpin-helix motif, class 2		5'-3' exonuclease	Replication, recombination and repair
117675			2.33699		0		1.16976		7.62663		0		0.500541		3.26344		#DIV/0!		#DIV/0!		6.51983	0	0.681935	0.208962	0.089415	0.104594				Predicted transposase	Replication, recombination and repair
92177			0.419585		0.0952669		0.405584		0.597561		0.22705		0.96663		1.42417		4.25734		6.27249		1.47333	0.138838	0.870862	0.611488	1.45736	0.591083				Predicted transposase	Replication, recombination and repair
13211			5.21967		2.4368		1.9467		3.65938		0.466849		0.372954		0.701075		0.798877		1.50172		1.87979	0.650924	0.977505	1.39429	0.267123	0.520008				ATP-dependent DNA ligase IV	Replication, recombination and repair
85088			1.40831		0.336692		0.740817		0.704204		0.239075		0.526032		0.500034		2.20028		2.09154		0.950578	0.606998	1.26956	2.53894	1.80283	1.33557				Predicted transposase	Replication, recombination and repair
673079			0.245358		0.90273		1.77952		1.35931		3.67923		7.25275		5.5401		1.97127		1.50578		0.763862	0.807291	1.2156	0.219418	0.894276	1.59139				Nuclear 5'-3' exoribonuclease-interacting protein, Rai1p	Replication, recombination and repair
365019			1.97024		2.06981		0.791815		2.6772		1.05054		0.401887		1.35882		0.382554		1.29345		3.38109	2.00076	2.58789	1.90451	0.966639	0.7654				Replication factor C, subunit RFC1 (large subunit)	Replication, recombination and repair
213991			1.32201		1.62815		1.40714		1.03516		1.23157		1.0644		0.783021		0.864259		0.63579		0.735648	4.23971	2.69557	3.44252	2.604	3.66421	DNA binding ; catalytic activity	DNA-directed DNA polymerase, family X, beta-like, N-terminal		DNA polymerase IV (family X)	Replication, recombination and repair
14056			1.37255		2.50129		1.25099		1.87773		1.82237		0.911436		1.36806		0.500139		0.750704		1.50099	2.14258	1.60844	1.17571	0.856586	1.07159	ATP binding	ATP-binding region, ATPase-like		DNA mismatch repair protein - MLH2/PMS1/Pms2 family	Replication, recombination and repair
461443			0.863358		0.818822		0.732471		0.535849		0.948415		0.848398		0.620657		0.894543		0.654415		0.731564	1.56528	1.02434	1.65042	1.91162	1.40021	nuclease activity ; DNA repair	DNA repair protein (XPGC)/yeast Rad ; XPG I ; XPG I		5'-3' exonuclease	Replication, recombination and repair
105384			1.56838		0.88252		0.418668		2.29196		0.562695		0.266943		1.46136		0.474401		2.59707		5.47441	0.535827	1.39158	0.95225	0.607156	0.254197	protein dimerization activity	HAT dimerisation		Tam3-transposase (Ac family)	Replication, recombination and repair
682919			4.139		2.13948		0.944887		2.34654		0.516907		0.228289		0.566935		0.441644		1.09678		2.48341	5.09735	5.59069	9.86125	2.38252	2.25121	DNA binding ; endonuclease activity ; intracellular ; DNA repair	AP endonuclease, family 2		Major apurinic/apyrimidinic endonuclease/3'-repair diesterase APN1	Replication, recombination and repair
82324			1.40212		2.32341		0.480733		1.53843		1.65706		0.342861		1.09722		0.206909		0.662144		3.20018	3.44629	2.28194	2.07975	1.48329	0.713067	nucleic acid binding ; helicase activity ; ATP binding	DNA/RNA helicase, C-terminal ; DNA/RNA helicase, C-terminal ; Helicase, superfamily 1 and 2, ATP-binding ; DNA/RNA helicase, C-terminal		ATP-dependent DNA helicase	Replication, recombination and repair
541893			1.02537		1.33671		0.664887		0.911529		1.30364		0.648438		0.888979		0.497407		0.681922		1.37095	11.657	7.94919	8.94193	8.72071	5.79829	nucleic acid binding ; exonuclease activity ; intracellular	Putative 5-3 exonuclease		5'-3' exonuclease XRN1/KEM1/SEP1 involved in DNA strand exchange and mRNA turnover	Replication, recombination and repair
43556			1.16111		2.09003		0.475348		1.45899		1.80002		0.40939		1.25655		0.227436		0.698072		3.06932	3.32044	2.31791	1.84466	1.5887	0.755186	nucleic acid binding ; helicase activity ; ATP binding	DNA/RNA helicase, C-terminal ; DNA/RNA helicase, C-terminal ; Helicase, superfamily 1 and 2, ATP-binding ; DNA/RNA helicase, C-terminal		ATP-dependent DNA helicase	Replication, recombination and repair
44083			0.987528		1.92575		0.514424		1.41962		1.95007		0.520921		1.43755		0.267129		0.737179		2.75964	3.32044	2.44776	1.70273	1.72423	0.886986	nucleic acid binding ; helicase activity ; ATP binding	DNA/RNA helicase, C-terminal ; DNA/RNA helicase, C-terminal ; Helicase, superfamily 1 and 2, ATP-binding ; DNA/RNA helicase, C-terminal		ATP-dependent DNA helicase	Replication, recombination and repair
14278			0.546252		0.305603		0.652114		0.70375		0.559454		1.1938		1.28833		2.13386		2.30283		1.07918	2.25445	5.19161	4.02974	7.37706	4.81069				Tam3-transposase (Ac family)	Replication, recombination and repair
45357			1.80554		2.71769		0.331956		2.488		1.50519		0.183854		1.37798		0.122147		0.915484		7.49496	8.57662	7.85176	5.69801	3.15585	1.0476				ATP-dependent DNA helicase	Replication, recombination and repair
42056			1.39073		2.39998		0.355364		2.22438		1.7257		0.255523		1.59943		0.148069		0.926833		6.25946	8.84388	8.1968	5.12481	3.68498	1.30951				ATP-dependent DNA helicase	Replication, recombination and repair
83527			1.37167		2.01862		0.156223		2.15626		1.47165		0.113892		1.57199		0.0773908		1.06819		13.8025	7.89632	8.43474	5.36563	3.91174	0.611103				ATP-dependent DNA helicase	Replication, recombination and repair
110885			1.24269		1.37363		1.20151		1.26457		1.10537		0.96686		1.01761		0.874694		0.920606		1.05249	17.8645	16.4462	16.1616	13.0054	15.626	proton transport ; membrane ; proton-transporting two-sector ATPase complex ; hydrolase activity, acting on acid anhydrides, catalyzing transmembrane movement of substances ; DNA binding ; DNA-directed DNA polymerase activity ; DNA replication	DNA-directed DNA polymerase, family X ; ATPase, F0 complex, subunit A		DNA polymerase IV (family X)	Replication, recombination and repair
95720	x	up	9.69115		2.37339		0.890278		4.37071		0.244903	down	0.091865		0.451		0.375109		1.84155		4.90937	7.66776	14.1206	31.3094	3.23073	2.87624	DNA repair ; DNA recombination	Rad52/22 double-strand break repair protein		DNA repair and recombination protein RAD52/RAD22	Replication, recombination and repair
15437	x	up	5.59969		2.66427		1.75739		3.34881		0.475788		0.313837		0.598035		0.659615		1.25693		1.90556	10.2977	12.9436	21.6435	3.86513	6.79254	protein binding ; zinc ion binding	Zinc finger, RING-type ; Zinc finger, RING-type ; Zinc finger, RING-type ; Zinc finger, RING-type		Postreplication repair protein RAD18	Replication, recombination and repair
96475			1.59546		1.15238		0.50641		1.06985		0.722288		0.317406		0.670556		0.439446		0.928378		2.11261	11.1983	10.3963	15.504	9.71755	4.92106	DNA binding ; ATP binding ; DNA metabolic process ; DNA-dependent ATPase activity	RecA bacterial DNA recombination		DNA repair protein RAD51/RHP55	Replication, recombination and repair
284013			1.2871		0.676911		0.936801		0.75263		0.52592		0.72784		0.58475		1.38394		1.11186		0.803404	10.4797	11.652	19.9264	15.4817	14.5033		GINS complex, Psf1 component ; GINS complex, Psf1 component		Predicted alpha-helical protein, potentially involved in replication/repair	Replication, recombination and repair
690617			2.99982		1.74649		1.5017		2.21047		0.582199		0.500597		0.736866		0.859837		1.26566		1.47197	6.31712	7.99532	10.8504	3.61703	5.4317	DNA binding ; ATP binding ; DNA replication initiation ; DNA-dependent ATPase activity	MCM ; MCM ; MCM ; MCM		DNA replication licensing factor, MCM4 component	Replication, recombination and repair
690625			3.33872		1.93145		1.52194		2.43204		0.5785		0.455846		0.728435		0.78798		1.25918		1.59799	6.34349	7.98759	10.9654	3.28431	4.99854	DNA binding ; ATP binding ; DNA replication initiation ; DNA-dependent ATPase activity	MCM ; MCM ; MCM ; MCM		DNA replication licensing factor, MCM4 component	Replication, recombination and repair
108673			1.27985		1.80203		1.0684		1.41529		1.408		0.834785		1.10583		0.592886		0.785386		1.32468	15.1743	11.9177	10.7772	8.42065	8.99662	transferase activity, transferring alkyl or aryl (other than methyl) groups ; ATP binding ; mismatch repair ; mismatched DNA binding	DNA mismatch repair protein, C-terminal ; ATP-binding region, ATPase-like ; DNA mismatch repair protein, N-terminal ; DNA mismatch repair, conserved site ; 3-phosphoshikimate 1-carboxyvinyltransferase, core ; ATP-binding region, ATPase-like		DNA mismatch repair protein - MLH2/PMS1/Pms2 family	Replication, recombination and repair
6199			1.36547		1.25416		1.2843		1.22513		0.918484		0.940552		0.897217		1.02403		0.976846		0.953926	27.7322	27.0901	30.1935	22.1121	28.3985		Exosome-associated factor Rrp47/DNA strand repair C1D		DNA-binding protein C1D involved in regulation of double-strand break repair	Replication, recombination and repair
26670			2.55299		1.39787		0.839757		1.50676		0.547544		0.328931		0.590194		0.60074		1.07789		1.79428	11.9041	12.8313	21.7408	8.51584	7.15124	endodeoxyribonuclease activity, producing 5'-phosphomonoesters	Deoxyribonuclease, TatD-related		TatD-related DNase	Replication, recombination and repair
104306			0.91905		1.02352		1.11931		0.800987		1.11367		1.2179		0.871538		1.09359		0.78258		0.715608	15.4084	12.0583	13.8356	15.0543	16.8504	nucleic acid binding ; DNA binding ; nucleus ; DNA replication	Nucleic acid binding, OB-fold, tRNA/helicase-type ; Replication factor-A protein 1, N-terminal ; Nucleic acid-binding, OB-fold-like		Single-stranded DNA-binding replication protein A (RPA), large (70 kD) subunit and related ssDNA-binding proteins	Replication, recombination and repair
106441			1.76942		2.30458		0.926136		1.63297		1.30245		0.523414		0.922887		0.401868		0.708577		1.76321	33.8904	24.0139	26.0204	14.7057	13.6195	hydrolase activity	NUDIX hydrolase, core ; NUDIX		Peroxisomal NUDIX hydrolase	Replication, recombination and repair
7051	x	up	5.42712		2.3033		1.61374		2.88842		0.424406		0.297347		0.53222		0.70062		1.25404		1.78989	9.42339	11.8173	22.2037	4.09125	6.60221	protein kinase activity ; ATP binding ; protein amino acid phosphorylation ; protein serine/threonine kinase activity ; transmembrane receptor protein serine/threonine kinase activity ; 3-phosphoinositide-dependent protein kinase activity ; DNA-dependent protein kinase activity ; AMP-activated protein kinase activity ; casein kinase activity ; casein kinase I activity ; cyclic nucleotide-dependen…	Protein kinase, core ; Serine/threonine protein kinase-related ; Serine/threonine protein kinase ; Protein kinase, core ; Serine/threonine protein kinase, active site ; Protein kinase-like		Serine/threonine protein kinase of the CDC7 subfamily involved in DNA synthesis, repair and recombination	Replication, recombination and repair
92539			3.01006		2.11926		1.05197		2.24964		0.704061		0.349487		0.747374		0.496387		1.06152		2.13849	24.7474	26.2698	35.1495	11.6774	12.2843	damaged DNA binding ; endonuclease activity ; nucleus ; DNA repair	DNA repair protein rad10 ; DNA repair protein rad10 ; RuvA domain 2-like		Structure-specific endonuclease ERCC1-XPF, ERCC1 component	Replication, recombination and repair
29767			6.68941		0.547437		0.431642		1.66019		0.0818363		0.0645261		0.248182		0.788478		3.03267		3.84623	3.70536	11.2371	45.2777	6.76857	2.9216	ATP binding ; mismatch repair ; mismatched DNA binding	DNA mismatch repair protein MutS, C-terminal ; DNA mismatch repair protein MutS, C-terminal ; DNA mismatch repair protein MutS, core ; DNA mismatch repair protein MutS, core ; DNA mismatch repair protein MutS, C-terminal ; DNA mismatch repair protein MutS, C-terminal ; DNA mismatch repair protein MutS, core		Mismatch repair ATPase MSH4 (MutS family)	Replication, recombination and repair
167622			1.81106		1.4574		1.20917		1.49628		0.804724		0.667658		0.826193		0.829673		1.02668		1.23745	25.4927	26.1728	31.6788	17.4919	21.1506	nucleic acid binding ; methyltransferase activity ; methylation	N6 adenine-specific DNA methyltransferase, N12 class ; Putative RNA methylase ; N-6 adenine-specific DNA methylase, conserved site		Putative RNA methylase	Replication, recombination and repair
673077			1.47754		1.16301		0.902047		1.1618		0.78713		0.610507		0.786305		0.775611		0.998953		1.28796	27.1756	27.1471	34.5249	23.3665	21.0777				Nuclear 5'-3' exoribonuclease-interacting protein, Rai1p	Replication, recombination and repair
155348			1.00428		1.21024		0.965904		1.31122		1.20509		0.961792		1.30564		0.798111		1.08344		1.35751	21.257	23.0306	17.6394	17.5643	16.9654	nucleic acid binding	Nucleic acid binding, OB-fold, tRNA/helicase-type ; Nucleic acid-binding, OB-fold-like		Single-stranded DNA-binding replication protein A (RPA), medium (30 kD) subunit	Replication, recombination and repair
676066			1.06921		0.857286		0.75165		0.694291		0.801796		0.702997		0.649351		0.876778		0.809871		0.923689	21.4568	17.3772	26.7609	25.0288	18.8129	nucleic acid binding	Polynucleotidyl transferase, Ribonuclease H fold		Predicted 3'-5' exonuclease	Replication, recombination and repair
678128			0.871616		0.656214		1.15466		0.758541		0.75287		1.32473		0.87027		1.75958		1.15594		0.65694	22.1374	25.5895	29.4041	33.7351	38.9525				DNA repair protein RAD50, ABC-type ATPase/SMC superfamily	Replication, recombination and repair
98382			1.33446		1.30833		1.39438		1.18257		0.980416		1.0449		0.886178		1.06578		0.903879		0.848095	11.6206	10.5036	11.8528	8.88206	12.385	damaged DNA binding ; nucleus ; nucleotide-excision repair ; DNA binding	DNA repair protein Rad4 ; Lambda repressor-like, DNA-binding		Nucleotide excision repair complex XPC-HR23B, subunit XPC/DPB11	Replication, recombination and repair
679043			1.56896		1.09273		1.29142		1.21102		0.696463		0.823104		0.771863		1.18183		1.10826		0.937746	23.9665	26.5611	34.4117	21.9328	28.3244	hydrolase activity	NUDIX hydrolase, core ; NUDIX		Peroxisomal NUDIX hydrolase	Replication, recombination and repair
26840			2.44946		1.9912		1.14252		2.39697		0.812911		0.466438		0.97857		0.573787		1.20378		2.09796	39.3427	47.3601	48.3973	19.7583	22.5743	proteolysis ; metallopeptidase activity ; zinc ion binding	Peptidase M, neutral zinc metallopeptidases, zinc-binding site		Ku70-binding protein	Replication, recombination and repair
592749			1.20043		0.878673		1.00033		0.692579		0.731964		0.833307		0.576941		1.13845		0.78821		0.692351	34.8844	27.4962	47.6586	39.7012	39.7143	hydrolase activity	NUDIX hydrolase, core ; NUDIX		Peroxisomal NUDIX hydrolase	Replication, recombination and repair
92621			1.41957		0.871511		1.19209		0.602066		0.613927		0.839754		0.424119		1.36784		0.69083		0.505052	79.8745	55.1797	130.104	91.6506	109.256	protein modification process	Ubiquitin ; Ubiquitin-associated/translation elongation factor EF1B, N-terminal ; Ubiquitin-associated/translation elongation factor EF1B, N-terminal, eukaryote ; Ubiquitin ; Ubiquitin-associated/translation elongation factor EF1B, N-terminal, eukaryote ; Ubiquitin ; UBA-like		Nucleotide excision repair factor NEF2, RAD23 component	Replication, recombination and repair
108669			1.08131		1.44976		1.04336		1.42277		1.34074		0.964903		1.31578		0.719678		0.981383		1.36364	40.0912	39.3448	29.9022	27.6538	28.8528	ATP binding ; ATPase activity	MutL, C-terminal, dimerisation ; ABC transporter-like		DNA mismatch repair protein - MLH2/PMS1/Pms2 family	Replication, recombination and repair
102488			1.49577		1.38391		0.945256		1.54944		0.925212		0.631951		1.03588		0.683034		1.11961		1.63918	98.446	110.222	106.404	71.1362	67.2419	methylated-DNA-[protein]-cysteine S-methyltransferase activity ; DNA repair ; catalytic activity	Methylated-DNA-[protein]-cysteine S-methyltransferase, DNA binding ; Methylated-DNA-[protein]-cysteine S-methyltransferase, DNA binding ; Methylated-DNA-[protein]-cysteine S-methyltransferase, active site ; Methylated-DNA-[protein]-cysteine S-methyltransferase, DNA binding		6-O-methylguanine-DNA methyltransferase MGMT/MGT1, involved in DNA repair	Replication, recombination and repair
93616			1.50685		1.33413		1.215		1.25886		0.885377		0.806322		0.83543		0.91071		0.943586		1.0361	17.0949	16.1305	19.308	12.8135	15.5685	nucleotide binding ; nucleoside-triphosphatase activity	AAA+ ATPase, core		DNA helicase	Replication, recombination and repair
107463			1.40622		1.25012		0.825212		1.60915		0.888987		0.586828		1.1443		0.660109		1.2872		1.94998	40.3282	51.9105	45.3642	32.2596	26.621		GINS complex, Sld5 component ; GINS complex, Sld5 component		Predicted alpha-helical protein, potentially involved in replication/repair	Replication, recombination and repair
28858			0.625022		0.631931		0.941074		0.666667		1.01105		1.50566		1.06663		1.4892		1.05497		0.708411	62.9821	66.4441	62.2935	99.6661	93.7932		TLDc ; TLDc		Oxidation resistance protein	Replication, recombination and repair
315105			1.54314		1.15572		0.834471		1.15336		0.748938		0.540761		0.747409		0.722037		0.997958		1.38214	18.9366	18.8979	25.2846	16.3851	13.6729	nucleic acid binding	Nucleic acid binding, OB-fold, tRNA/helicase-type ; Nucleic acid-binding, OB-fold-like		Single-stranded DNA-binding replication protein A (RPA), medium (30 kD) subunit	Replication, recombination and repair
97232			3.40117		2.59036		1.30253		2.46545		0.761608		0.382966		0.724884		0.502839		0.951781		1.89281	33.7997	32.1699	44.3794	13.0483	16.9958	origin recognition complex ; nucleus ; DNA replication	Origin recognition complex subunit 2		Origin recognition complex, subunit 2	Replication, recombination and repair
681158			1.71764		1.59388		1.19863		1.45678		0.927947		0.697832		0.848128		0.752017		0.913983		1.21538	16.8738	15.4224	18.184	10.5866	12.6894	DNA binding ; nucleotide binding ; nucleoside-triphosphatase activity ; ATP binding	AAA ATPase, core ; Bromo adjacent region ; AAA+ ATPase, core ; Bromo adjacent region		Origin recognition complex, subunit 1, and related proteins	Replication, recombination and repair
42720			1.68352		1.56422		0.759676		1.54181		0.929132		0.451242		0.915824		0.485659		0.985677		2.02957	37.9435	37.4	40.8375	24.2572	18.4276				Origin recognition complex, subunit 3	Replication, recombination and repair
89800			0.561846		0.363202		1.21411		0.402866		0.646444		2.16093		0.71704		3.3428		1.10921		0.33182	15.4296	17.1146	23.8684	42.4822	51.578	ATP binding	ATP-binding region, ATPase-like ; MutL, C-terminal, dimerisation ; Kringle ; DNA mismatch repair, conserved site ; ATP-binding region, ATPase-like		DNA mismatch repair protein - MLH3 family	Replication, recombination and repair
426144			3.81375		3.65439		1.21499		2.96437		0.958213		0.318582		0.777283		0.332475		0.81118		2.43982	29.2968	23.765	30.5744	8.01688	9.74046	exonuclease activity ; DNA metabolic process ; hydrolase activity ; endonuclease activity ; nucleus ; double-strand break repair ; manganese ion binding	Metallophosphoesterase ; Mre11, DNA-binding ; DNA repair exonuclease ; DNA repair exonuclease		DNA repair exonuclease MRE11	Replication, recombination and repair
680464			2.42844		1.62873		0.945705		2.00024		0.670692		0.389429		0.823674		0.580638		1.2281		2.11508	21.1037	25.9174	31.4656	12.9571	12.2536				Origin recognition complex, subunit 5	Replication, recombination and repair
184056			3.20101		0.864462		1.71141		1.73692		0.270059		0.534647		0.542617		1.97974		2.00925		1.01491	7.0705	14.2064	26.1813	8.17908	13.9978				Predicted hydrolase involved in interstrand cross-link repair	Replication, recombination and repair
655200			2.29888		1.22708		1.12161		1.73998		0.533773		0.487896		0.756885		0.914052		1.41799		1.55132	31.3384	44.4376	58.7112	25.5391	28.645	hydrolase activity	NUDIX hydrolase, core ; NUDIX		Peroxisomal NUDIX hydrolase	Replication, recombination and repair
9130	x	up	6.81639		2.76919		1.30818		4.88921		0.406254	down	0.191917		0.717273		0.472406		1.76558		3.73741	12.4619	22.0024	30.6751	4.5002	5.88708	nucleotide binding ; nucleoside-triphosphatase activity	AAA+ ATPase, core		Pre-initiation complex, subunit CDC6, AAA+ superfamily ATPase	Replication, recombination and repair
29581			2.03444		1.65813		1.05622		1.92203		0.815028		0.51917		0.944743		0.636996		1.15915		1.81972	19.1155	22.1578	23.4538	11.5284	12.1765		DNA repair metallo-beta-lactamase		Predicted hydrolase involved in interstrand cross-link repair	Replication, recombination and repair
23444			0.583556		0.319896		0.377039		0.321721		0.548184		0.646106		0.551312		1.17863		1.00571		0.853284	81.7833	82.25	149.19	255.656	96.3922		HMG-I and HMG-Y, DNA-binding ; HMG-I and HMG-Y, DNA-binding ; HMG-I and HMG-Y, DNA-binding		Origin recognition complex, subunit 4	Replication, recombination and repair
5840	x	up	5.4074		1.52643		0.947734		3.70963		0.282285	down	0.175266		0.686027		0.620884		2.43027		3.91421	26.6577	64.7852	94.4354	17.4641	16.5513	intracellular	BRCT ; BRCT ; BRCT ; BRCT		Translesion DNA polymerase - REV1 deoxycytidyl transferase	Replication, recombination and repair
681294			1.62594		2.73485		1.27386		1.98929		1.68201		0.783458		1.22347		0.465786		0.727386		1.56163	20.8086	15.1359	12.3713	7.60869	9.69238	ATP binding ; mismatch repair ; mismatched DNA binding	DNA mismatch repair protein MutS, C-terminal ; DNA mismatch repair protein MutS, C-terminal ; DNA mismatch repair protein MutS-like, N-terminal ; DNA mismatch repair protein MutS, connector ; DNA mismatch repair protein MutS, clamp ; DNA mismatch repair protein MutS, core ; DNA mismatch repair protein MutS, core ; DNA mismatch repair protein MutS, C-terminal ; DNA mismatch repair protein MutS, C-…		Mismatch repair MSH3	Replication, recombination and repair
519172			1.6063		1.07447		1.28415		1.01039		0.668913		0.799449		0.629016		1.19515		0.940356		0.786813	61.749	58.066	92.3124	57.4692	73.799		Ubiquitin-associated/translation elongation factor EF1B, N-terminal ; Ubiquitin-associated/translation elongation factor EF1B, N-terminal, eukaryote ; Ubiquitin-associated/translation elongation factor EF1B, N-terminal, eukaryote ; UBA-like		DNA damage inducible protein	Replication, recombination and repair
88004	x		4.10795		2.57328		0.53478		3.5814		0.626414	down	0.130182		0.871822		0.207821		1.39177	up	6.69696	28.2026	39.2515	45.0223	10.9598	5.86108	DNA binding ; protein binding ; nucleus ; transcription ; transcription regulator activity ; double-strand break repair via homologous recombination ; single-stranded DNA binding ; DNA recombination ; regulation of S phase of mitotic cell cycle	BRCA2, oligonucleotide/oligosaccharide-binding 1 ; Transcription elongation factor, TFIIS/elongin A/CRSP70, N-terminal ; Nucleic acid-binding, OB-fold-like ; BRCA2, helical		DNA recombinational repair protein BRCA2	Replication, recombination and repair
92139			1.15912		1.79744		1.05357		1.44912		1.5507		0.908947		1.25019		0.586153		0.806211		1.37543	40.1064	32.3342	25.8634	22.3131	23.5085	hydrolase activity	Metallophosphoesterase		Cell division control protein/predicted DNA repair exonuclease	Replication, recombination and repair
113078	x	up	5.01438		3.27195		1.28815		4.87911		0.652514		0.256892		0.973025		0.393695		1.49119		3.78769	10.2922	15.3477	15.7732	3.14559	4.052		DNA replication factor Dna2		DNA replication helicase	Replication, recombination and repair
6043			2.93787		2.4501		1.44787		2.23758		0.83397		0.492829		0.761631		0.590943		0.913259		1.54543	20.207	18.4542	24.2298	8.24741	11.9412	nucleotide binding ; nucleoside-triphosphatase activity	AAA+ ATPase, core		Replication factor C, subunit RFC1 (large subunit)	Replication, recombination and repair
13114			3.24946		4.35435		1.37715		2.24518		1.34002		0.423807		0.690939		0.316269		0.515618		1.63031	73.5307	37.9137	54.8727	16.8867	23.2555				Nucleotide excision repair protein RAD16	Replication, recombination and repair
682483			3.54933		2.22489		0.958662		3.0258		0.626848		0.270097		0.8525		0.430881		1.35998		3.15627	64.4035	87.5873	102.742	28.9468	27.7502	catalytic activity ; DNA repair	Methylated-DNA-[protein]-cysteine S-methyltransferase, DNA binding ; Methylated-DNA-[protein]-cysteine S-methyltransferase, DNA binding		6-O-methylguanine-DNA methyltransferase MGMT/MGT1, involved in DNA repair	Replication, recombination and repair
685580			2.43072		4.2868		1.41795		3.41489		1.7636		0.583345		1.40489		0.33077		0.796607		2.40834	30.6247	24.3958	17.3649	7.14395	10.1297		Smr protein/MutS2 C-terminal ; Smr protein/MutS2 C-terminal ; Smr protein/MutS2 C-terminal		Predicted MutS-related protein involved in mismatch repair	Replication, recombination and repair
13380			1.90737		1.58522		0.784619		1.50534		0.831101		0.411362		0.789225		0.49496		0.949614		1.91857	15.6437	14.8554	18.8228	9.86846	7.74298	catalytic activity ; metabolic process ; DNA binding ; ATP binding ; DNA replication initiation ; DNA-dependent ATPase activity ; nucleus	MCM ; MCM protein 4 ; MCM ; MCM ; MCM ; Dihydroxy-acid and 6-phosphogluconate dehydratase ; Nucleic acid-binding, OB-fold-like		DNA replication licensing factor, MCM4 component	Replication, recombination and repair
26764			1.35366		1.39756		0.82305		0.961112		1.03244		0.60802		0.710012		0.588918		0.687705		1.16774	34.8198	23.9457	33.7258	24.9146	20.506		WD40 repeat ; WD40 repeat ; WD40 repeat-like		3-methyladenine DNA glycosidase	Replication, recombination and repair
676015			1.12489		0.852947		0.929832		0.971864		0.758246		0.826596		0.863961		1.09014		1.13942		1.0452	49.8844	56.8392	65.7891	58.4847	54.381	damaged DNA binding ; nucleus ; nucleotide-excision repair ; nucleotide binding	XPA ; XPA ; XPA ; Putative DNA binding		DNA excision repair protein XPA/XPAC/RAD14	Replication, recombination and repair
673447			0.556112		0.692086		0.436467		0.797101		1.24451		0.784853		1.43335		0.630654		1.15174		1.82626	37.2283	42.8772	29.9141	53.7914	23.4782				DNA repair protein, member of the recA/RAD51 family	Replication, recombination and repair
669848			0.922078		0.878445		1.72082		0.864417		0.95268		1.86624		0.937467		1.95894		0.984031		0.50233	39.0558	38.4322	40.9958	44.4602	76.5079	base-excision repair ; catalytic activity ; DNA repair ; DNA binding ; damaged DNA binding ; nucleotide-excision repair ; oxidized purine base lesion DNA N-glycosylase activity	HhH-GPD ; 8-oxoguanine DNA glycosylase, N-terminal ; HhH-GPD ; DNA glycosylase ; Transcription factor TFIID, C-terminal/DNA glycosylase, N-terminal		8-oxoguanine DNA glycosylase	Replication, recombination and repair
29572			1.48832		1.44186		1.19008		1.16292		0.96878		0.799611		0.781364		0.82538		0.806544		0.97718	26.3395	21.244	27.1883	18.2677	21.7401	ATP binding ; ATPase activity ; binding	ABC transporter-like ; Armadillo-type fold		DNA repair/transcription protein Mms19	Replication, recombination and repair
188028	x	up	6.63585		1.22498		0.730497		2.87634	down	0.184601	down	0.110083		0.433455		0.596333		2.34807		3.93751	7.52963	17.6801	40.7888	6.14674	4.49017	ATP binding ; mismatch repair ; mismatched DNA binding	DNA mismatch repair protein MutS, C-terminal ; DNA mismatch repair protein MutS, C-terminal ; DNA mismatch repair protein MutS, core ; DNA mismatch repair protein MutS, core ; DNA mismatch repair protein MutS, C-terminal ; DNA mismatch repair protein MutS, C-terminal ; DNA mismatch repair protein MutS, core		Mismatch repair ATPase MSH5 (MutS family)	Replication, recombination and repair
97548	x	up	5.10912		3.44749		0.84258		4.51775		0.674772	down	0.164917		0.884252		0.244404		1.31045	up	5.36181	24.9746	32.7279	37.012	7.2443	6.1039	DNA replication initiation	CDC45-like protein ; Pyridoxal phosphate-dependent transferase, major region		CDC45 (cell division cycle 45)-like protein	Replication, recombination and repair
28994			3.32347		2.39813		1.03279		3.28205		0.721573		0.310757		0.987536		0.430665		1.36859		3.17785	32.9087	45.0384	45.6068	13.7227	14.1726		Polynucleotide kinase 3 phosphatase, central region ; HAD-superfamily hydrolase, subfamily IIIA ; DNA 3-phosphatase		Polynucleotide kinase 3' phosphatase	Replication, recombination and repair
9705			1.89489		1.02126		0.511121		1.4031		0.538954		0.269737		0.740464		0.500483		1.37389		2.74513	15.4749	21.2609	28.7129	15.1528	7.74494	catalytic activity ; metabolic process ; DNA binding ; ATP binding ; DNA replication initiation ; DNA-dependent ATPase activity ; nucleus	MCM ; MCM protein 4 ; MCM ; MCM ; MCM ; MCM ; Dihydroxy-acid and 6-phosphogluconate dehydratase ; Nucleic acid-binding, OB-fold-like		DNA replication licensing factor, MCM4 component	Replication, recombination and repair
221691			3.53256		1.96872		1.18073		2.3057		0.557308		0.334241		0.652701		0.599742		1.17117		1.95278	23.3726	27.3732	41.9384	11.872	14.0175	intracellular ; nucleic acid binding ; zinc ion binding	Zinc finger, DBF-type ; Regulatory subunit Dfp1/Him1, central region ; Zinc finger, DBF-type ; BRCT		Protein kinase essential for the initiation of DNA replication	Replication, recombination and repair
683413			1.59581		1.47475		1.09124		1.38875		0.92414		0.683817		0.870248		0.73995		0.941684		1.27263	32.1794	30.3028	34.8209	21.8202	23.8112	DNA ligase (ATP) activity ; ATP binding ; DNA replication ; DNA repair ; DNA recombination	ATP dependent DNA ligase, central ; ATP dependent DNA ligase, central ; ATP-dependent DNA ligase, conserved site		ATP-dependent DNA ligase I	Replication, recombination and repair
670828			2.05289		1.85876		0.871267		1.60978		0.905436		0.42441		0.784153		0.468736		0.86605		1.84763	35.9622	31.1451	39.7181	19.3474	16.8568				Origin recognition complex, subunit 4	Replication, recombination and repair
107534			1.28286		0.885481		0.897334		0.915087		0.69024		0.69948		0.713318		1.01339		1.03344		1.01978	21.0377	21.7411	30.4788	23.7585	21.3193		Transcription factor jumonji ; Transcription factor jumonji, JmjN ; Transcription factor jumonji, JmjN ; Transcription factor jumonji/aspartyl beta-hydroxylase ; Transcription factor jumonji, JmjN ; Transcription factor jumonji/aspartyl beta-hydroxylase		DNA damage-responsive repressor GIS1/RPH1, jumonji superfamily	Replication, recombination and repair
675121			2.11715		1.6265		0.558801		2.46718		0.768251		0.263941		1.16533		0.34356		1.51686		4.41513	51.0197	77.3899	66.4102	31.3678	17.5283				DNA damage inducible protein	Replication, recombination and repair
91660			1.53574		1.50366		1.67328		1.43907		0.979113		1.08956		0.937053		1.11281		0.957043		0.860027	33.2784	31.8489	33.9883	22.1315	37.0324	ATP binding ; mismatch repair ; mismatched DNA binding	DNA mismatch repair protein, C-terminal ; ATP-binding region, ATPase-like ; DNA mismatch repair protein, N-terminal ; DNA mismatch repair, conserved site ; ATP-binding region, ATPase-like		DNA mismatch repair protein - MLH1 family	Replication, recombination and repair
675108	x	up	5.01346		4.07494		0.80215		4.24814		0.8128	down	0.159999		0.847346	down	0.196849		1.0425	up	5.29594	19.784	20.6249	24.3405	4.85504	3.89447		Timeless protein ; Timeless C-terminal		DNA topoisomerase I-interacting protein	Replication, recombination and repair
95029			1.00717		2.40066		0.511797		1.00833		2.38358		0.508154		1.00115		0.21319		0.42002		1.97017	16.0828	6.75511	6.74736	6.69933	3.4287	ATP binding ; nucleotide binding ; nucleoside-triphosphatase activity	CbxX/CfqX ; AAA ATPase, core ; AAA+ ATPase, core		Helicases	Replication, recombination and repair
8398			2.75642		2.31034		0.922176		2.42152		0.838168		0.334555		0.8785		0.399151		1.04812		2.62587	33.6724	35.2927	40.1738	14.5746	13.4404				Origin recognition complex, subunit 3	Replication, recombination and repair
676108			1.70034		2.81239		0.594687		1.95698		1.65402		0.349747		1.15094		0.211452		0.695842		3.29077	29.6523	20.6333	17.9274	10.5435	6.27006				Helicases	Replication, recombination and repair
365251			2.90079		1.38751		1.28849		2.95133		0.478324		0.444187		1.01742		0.928634		2.12706		2.29053	23.0229	48.9712	48.1325	16.5929	21.3798		Acyl-CoA N-acyltransferase		Protein involved in establishing cohesion between sister chromatids during DNA replication	Replication, recombination and repair
674559			2.04452		3.18993		1.21394		2.70795		1.56023		0.593754		1.32449		0.380555		0.848907		2.23071	92.1286	78.2086	59.048	28.8811	35.06		Smr protein/MutS2 C-terminal ; Region of unknown function DUF1771 ; Smr protein/MutS2 C-terminal ; Smr protein/MutS2 C-terminal		Predicted MutS-related protein involved in mismatch repair	Replication, recombination and repair
675364			0.976681		0.92236		0.846919		0.990683		0.944382		0.86714		1.01434		0.918209		1.07407		1.16975	51.2115	55.0049	54.2275	55.5223	47.0229	hydrolase activity	Metallophosphoesterase		Cell division control protein/predicted DNA repair exonuclease	Replication, recombination and repair
90877			3.17345		2.07827		0.699563		2.37081		0.654892		0.220442		0.747077		0.336609		1.14076		3.38899	24.0131	27.3933	36.6672	11.5544	8.08301	ATP binding ; mismatch repair ; mismatched DNA binding	DNA mismatch repair protein MutS, C-terminal ; DNA mismatch repair protein MutS, C-terminal ; DNA mismatch repair protein MutS-like, N-terminal ; DNA mismatch repair protein MutS, connector ; DNA mismatch repair protein MutS, core ; DNA mismatch repair protein MutS, core ; DNA mismatch repair protein MutS, C-terminal ; DNA mismatch repair protein MutS, C-terminal ; DNA mismatch repair protein Mut…		Mismatch repair ATPase MSH6 (MutS family)	Replication, recombination and repair
683296			3.09816		1.34656		0.992245		1.92463		0.434633		0.320269		0.621218		0.736872		1.42929		1.93967	59.1781	84.5828	136.156	43.9475	43.6067	nucleic acid binding	Nucleic acid binding, OB-fold, tRNA/helicase-type ; Replication protein A C terminal ; Nucleic acid-binding, OB-fold-like		Single-stranded DNA-binding replication protein A (RPA), medium (30 kD) subunit	Replication, recombination and repair
97935			1.34207		1.14148		0.942895		1.03595		0.850532		0.702565		0.771901		0.826031		0.907551		1.09869	49.0439	44.5099	57.6627	42.9654	40.5118	exonuclease activity ; intracellular ; nucleic acid binding	Exonuclease, RNase T and DNA polymerase III ; Exonuclease ; Polynucleotidyl transferase, Ribonuclease H fold		3'-5' exonuclease	Replication, recombination and repair
31095			1.68815		1.57113		0.782307		1.37233		0.930686		0.463412		0.812922		0.497925		0.873465		1.75421	39.3242	34.3483	42.2529	25.0292	19.5805	DNA binding ; ATP-dependent DNA helicase activity ; nucleus ; double-strand break repair via nonhomologous end joining ; binding	DNA helicase, ATP-dependent, Ku type ; Ku70/Ku80, N-terminal alpha/beta ; Ku, C-terminal ; DNA helicase, ATP-dependent, Ku type ; von Willebrand factor, type A ; Spen Paralogue and Orthologue C-terminal-like ; Ku, C-terminal		DNA-binding subunit of a DNA-dependent protein kinase (Ku80 autoantigen)	Replication, recombination and repair
97645			2.14842		1.22374		0.892117		1.43813		0.569597		0.415243		0.669388		0.729011		1.1752		1.61204	34.3058	40.316	60.2282	28.0337	25.0093	nucleic acid binding ; DNA binding ; ATP-dependent DNA helicase activity ; nucleus ; double-strand break repair via nonhomologous end joining ; DNA-dependent protein kinase complex ; binding	DNA-binding SAP ; DNA helicase, ATP-dependent, Ku type ; Ku70/Ku80, N-terminal alpha/beta ; DNA helicase, ATP-dependent, Ku70 subunit ; DNA-binding SAP ; DNA helicase, ATP-dependent, Ku type ; DNA helicase, ATP-dependent, Ku70 subunit ; DNA-binding SAP ; Spen Paralogue and Orthologue C-terminal-like		DNA-binding subunit of a DNA-dependent protein kinase (Ku70 autoantigen)	Replication, recombination and repair
86981			1.65116		1.47065		1.36939		1.55523		0.890679		0.82935		0.941899		0.931144		1.05751		1.13571	52.6697	55.6986	59.1344	35.8138	49.0431	exonuclease activity ; intracellular ; nucleic acid binding	Exonuclease, RNase T and DNA polymerase III ; Exonuclease ; Polynucleotidyl transferase, Ribonuclease H fold		3'-5' exonuclease	Replication, recombination and repair
265080			0.886573		0.658567		0.488475		0.796021		0.742824		0.55097		0.897864		0.741724		1.20872		1.6296	40.2292	48.6258	54.1572	61.086	29.839	hydrolase activity	NUDIX hydrolase, core ; NUDIX		Peroxisomal NUDIX hydrolase	Replication, recombination and repair
486196			1.40136		1.19227		1.48021		1.05709		0.850792		1.05627		0.754332		1.24151		0.886623		0.714148	90.1496	79.9287	105.96	75.6119	111.922	nucleotide binding	Protein of unknown function, ATP binding		GTPase XAB1, interacts with DNA repair protein XPA	Replication, recombination and repair
30186			1.455		1.29933		1.27566		1.21168		0.893011		0.876744		0.832774		0.981783		0.932546		0.949849	31.9242	29.7707	35.7489	24.5697	31.3426	nucleic acid binding ; nucleus	Cleavage and polyadenylation specificity factor, A subunit, C-terminal		Damage-specific DNA binding complex, subunit DDB1	Replication, recombination and repair
157490			1.68458		3.56482		1.09608		2.0105		2.11615		0.650655		1.19347		0.307471		0.563983		1.83426	228.851	129.068	108.145	64.1971	70.3652				Polynucleotide kinase 3' phosphatase	Replication, recombination and repair
658358	x	up	5.18879		3.61552		1.83142	up	5.08536		0.696795		0.352957		0.980067		0.506544		1.40654		2.77673	29.3574	41.2922	42.132	8.11982	14.8708	ATP binding ; mismatch repair ; mismatched DNA binding ; transcription factor activity ; nucleus ; regulation of transcription, DNA-dependent ; sequence-specific DNA binding ; MutSalpha complex ; MutSbeta complex	DNA mismatch repair protein MutS, C-terminal ; DNA mismatch repair protein MutS, C-terminal ; DNA mismatch repair protein MutS-like, N-terminal ; DNA mismatch repair protein MutS, connector ; DNA mismatch repair protein MutS, clamp ; DNA mismatch repair protein MutS, core ; DNA mismatch repair protein, MSH2 ; DNA mismatch repair protein MutS, core ; DNA mismatch repair protein MutS, C-terminal ; …		Mismatch repair ATPase MSH2 (MutS family)	Replication, recombination and repair
676513	x	up	5.47014		4.36203		1.15329	up	5.17049		0.797426		0.210833		0.94522		0.264392		1.18534		4.48326	33.4368	39.6339	41.9309	7.66541	8.84043	ATP binding ; mismatch repair ; mismatched DNA binding	DNA mismatch repair protein MutS, C-terminal ; DNA mismatch repair protein MutS, C-terminal ; DNA mismatch repair protein MutS-like, N-terminal ; DNA mismatch repair protein MutS, connector ; DNA mismatch repair protein MutS, core ; DNA mismatch repair protein Msh6 ; DNA mismatch repair protein MutS, core ; DNA mismatch repair protein MutS, C-terminal ; DNA mismatch repair protein MutS, C-termina…		Mismatch repair ATPase MSH6 (MutS family)	Replication, recombination and repair
95160	x		1.64921		3.74061		0.494805		2.09325		2.26812		0.300025		1.26924	down	0.132279		0.559601		4.23046	42.1571	23.5912	18.5868	11.2701	5.57651	ATP binding ; nucleotide binding ; nucleoside-triphosphatase activity	CbxX/CfqX ; AAA ATPase, core ; AAA+ ATPase, core		Helicases	Replication, recombination and repair
5575			1.82863		1.39358		0.576272		1.92639		0.762091		0.315139		1.05346		0.413519		1.38233		3.34285	129.663	179.237	170.141	93.0431	53.6181	nucleic acid binding ; DNA binding ; nucleus ; DNA replication	Nucleic acid binding, OB-fold, tRNA/helicase-type ; Replication factor-A protein 1, N-terminal ; Replication factor-A, C-terminal ; Replication factor-a protein 1 Rpa1 ; Nucleic acid-binding, OB-fold-like		Single-stranded DNA-binding replication protein A (RPA), large (70 kD) subunit and related ssDNA-binding proteins	Replication, recombination and repair
166314			1.94262		2.2456		0.787871		2.38179		1.15597		0.405572		1.22607		0.350851		1.06065		3.02307	55.3175	58.6723	47.8539	24.6337	19.4082	subtilase activity ; proteolysis ; nucleic acid binding ; zinc ion binding	Zinc finger, CCCH-type ; Zinc finger, CCCH-type ; Peptidase S8 and S53, subtilisin, kexin, sedolisin		Helicases	Replication, recombination and repair
591904			1.43103		1.56836		1.16109		1.90572		1.09596		0.811365		1.3317		0.74032		1.2151		1.64131	398.045	483.663	363.191	253.796	294.681	nucleus ; nucleosome assembly	Nucleosome assembly protein (NAP)		DNA replication factor/protein phosphatase inhibitor SET/SPR-2	Replication, recombination and repair
434889			1.85381		4.60955		0.925959		2.81057		2.48652		0.499488		1.5161		0.200878		0.609728		3.03531	131.978	80.4709	53.0776	28.6315	26.5116	rRNA modification ; rRNA (adenine-N6,N6-)-dimethyltransferase activity ; rRNA methyltransferase activity ; rRNA processing ; rRNA (adenine) methyltransferase activity ; C-terminal protein carboxyl methyltransferase activity ; C-methyltransferase activity ; N-methyltransferase activity ; O-methyltransferase activity ; S-methyltransferase activity ; RNA methyltransferase activity ; mRNA methyltrans…	Ribosomal RNA adenine methylase transferase ; Ribosomal RNA adenine methylase transferase ; rRNA adenine dimethylase ; Ribosomal RNA adenine methylase transferase		Ribosomal RNA adenine dimethylase	RNA processing and modification
656756			1.30217		1.39601		0.997049		1.46535		1.07206		0.76568		1.12531		0.714213		1.04967		1.46969	39.83	41.8083	37.1527	28.5313	28.4471	nucleus ; rRNA processing ; methyltransferase activity ; rRNA (adenine-N6,N6-)-dimethyltransferase activity ; C-terminal protein carboxyl methyltransferase activity ; C-methyltransferase activity ; N-methyltransferase activity ; O-methyltransferase activity ; S-methyltransferase activity ; RNA methyltransferase activity ; mRNA methyltransferase activity ; tRNA methyltransferase activity ; protein…	Ribosomal RNA methyltransferase RrmJ/FtsJ ; Spb1, C-terminal		Putative SAM-dependent rRNA methyltransferase SPB1	RNA processing and modification
86153			2.42015		1.86277		1.56498		2.53047		0.769691		0.646646		1.04558		0.840137		1.35844		1.61693	34.988	47.5293	45.4572	18.7828	29.3947	mRNA capping ; mRNA (guanine-N7-)-methyltransferase activity	mRNA capping enzyme, large subunit ; mRNA (guanine-N(7))-methyltransferase		mRNA cap methyltransferase	RNA processing and modification
27774			0.964442		1.14282		0.92475		0.922441		1.18496		0.958844		0.95645		0.809181		0.80716		0.997503	25.4348	20.53	21.4648	22.2562	20.5814	alpha-1,6-mannosyltransferase activity ; alpha-1,2-mannosyltransferase activity ; mannosyltransferase activity ; alpha-1,3-mannosyltransferase activity ; alpha-1,3-galactosyltransferase activity ; UDP-glucose:glycoprotein glucosyltransferase activity ; glycolipid mannosyltransferase activity ; oligosaccharyl transferase activity ; dolichyl-phosphate-glucose-glycolipid alpha-glucosyltransferase ac…	Tetratricopeptide TPR-1 ; Tetratricopeptide TPR2 ; Tetratricopeptide region ; Tetratricopeptide region ; Tetratricopeptide region		TPR repeat-containing protein	RNA processing and modification
102651			0.700686		0.595487		0.635286		0.596398		0.849863		0.906663		0.851164		1.06683		1.00153		0.938788	25.6713	25.7106	30.2064	43.1098	27.387	transferase activity, transferring pentosyl groups ; imidazoleglycerol-phosphate synthase activity ; NAD(P)-cysteine ADP-ribosyltransferase activity ; NAD(P)-asparagine ADP-ribosyltransferase activity ; NAD(P)-serine ADP-ribosyltransferase activity ; 7-cyano-7-deazaguanine tRNA-ribosyltransferase activity	Initiator tRNA phosphoribosyl transferase		Initiator tRNA phosphoribosyl-transferase	RNA processing and modification
674586			1.74018		1.50486		0.87585		1.57583		0.864773		0.50331		0.905559		0.582014		1.04716		1.79921	12.9455	13.556	14.9698	8.60244	7.53445	tRNA modification ; queuine tRNA-ribosyltransferase activity ; queuosine biosynthetic process	Queuine/other tRNA-ribosyltransferase ; Queuine tRNA-ribosyltransferase ; Queuine/other tRNA-ribosyltransferase ; Queuine/other tRNA-ribosyltransferase		Queuine-tRNA ribosyltransferase	RNA processing and modification
12347			0.803342		0.460991		1.16887		0.482758		0.573841		1.45501		0.600937		2.53556		1.04722		0.413012	7.62509	7.98513	13.2878	16.5406	19.3339	tRNA modification ; queuine tRNA-ribosyltransferase activity ; queuosine biosynthetic process	Queuine/other tRNA-ribosyltransferase		Queuine-tRNA ribosyltransferase	RNA processing and modification
27108			1.35861		1.25989		0.869921		1.16014		0.927342		0.640303		0.853919		0.690471		0.920825		1.33362	88.3787	81.3813	95.3033	70.1478	61.023	nucleotidyltransferase activity ; RNA binding ; polynucleotide adenylyltransferase activity ; nucleus ; RNA polyadenylation ; transcription ; RNA 3'-end processing	Nucleotidyltransferase ; Poly(A) polymerase, RNA-binding region ; Poly(A) polymerase, central region ; Poly(A) polymerase ; Nucleotidyltransferase, class I, C-terminal-like		Poly(A) polymerase and related nucleotidyltransferases	RNA processing and modification
26112			1.40727		1.38269		0.673334		1.28585		0.982534		0.478468		0.913718		0.486974		0.929962		1.90967	71.6785	66.6582	72.9527	51.8399	34.9055	mRNA guanylyltransferase activity ; mRNA capping ; mRNA processing ; DNA ligase (ATP) activity ; ATP binding ; DNA replication ; DNA repair ; DNA recombination	mRNA capping enzyme ; mRNA capping enzyme, C-terminal ; mRNA capping enzyme, alpha subunit ; ATP dependent DNA ligase, central ; Nucleic acid-binding, OB-fold-like		mRNA capping enzyme, guanylyltransferase (alpha) subunit	RNA processing and modification
9269			1.31654		1.24575		0.991631		1.04978		0.946233		0.753211		0.797379		0.796009		0.842688		1.05864	49.3886	41.6192	52.195	39.6456	39.3138	DNA-directed RNA polymerase activity ; DNA-directed RNA polymerase I activity ; DNA-directed RNA polymerase II activity ; DNA-directed RNA polymerase III activity ; RNA polymerase activity			Fibrillarin and related nucleolar RNA-binding proteins	RNA processing and modification
318607			0.731814		0.856358		0.659081		0.561351		1.17019		0.900613		0.767069		0.769633		0.65551		0.851719	56.707	37.172	48.4598	66.2188	43.6435	DNA-directed RNA polymerase activity ; DNA-directed RNA polymerase I activity ; DNA-directed RNA polymerase II activity ; DNA-directed RNA polymerase III activity ; RNA polymerase activity			Splicing coactivator SRm160/300, subunit SRm300	RNA processing and modification
104234			1.16505		1.40127		1.02735		1.24408		1.20276		0.881803		1.06783		0.733152		0.887818		1.21096	60.6326	53.8307	50.4114	43.2697	44.4529	DNA-directed DNA polymerase activity ; DNA polymerase activity	Pre-mRNA-splicing factor 3		Putative u4/u6 small nuclear ribonucleoprotein	RNA processing and modification
645096			1.03098		0.681815		0.831816		0.821574		0.661328		0.806822		0.796887		1.22		1.20498		0.987687	16.2434	19.573	24.5618	23.8238	19.817	RNA binding ; intracellular ; RNA processing ; polyribonucleotide nucleotidyltransferase activity	S1, RNA binding ; S1, RNA binding ; RNA-processing protein, HAT helix ; S1, RNA binding ; Tetratricopeptide region ; Nucleic acid-binding, OB-fold-like		rRNA processing protein Rrp5	RNA processing and modification
102689			1.72326		0.541772		0.740383		1.02151		0.314388		0.429641		0.59278		1.36659		1.88551		1.37971	14.1337	26.6492	44.9563	26.0879	19.315	nucleic acid binding ; nuclease activity ; phosphoric ester hydrolase activity ; T/G mismatch-specific endonuclease activity	Exonuclease, RNase T and DNA polymerase III ; Polynucleotidyl transferase, Ribonuclease H fold		Oligoribonuclease (3'->5' exoribonuclease)	RNA processing and modification
28710			1.18436		1.065		1.11435		1.16074		0.899217		0.940888		0.980057		1.04634		1.0899		1.04163	63.4515	69.1558	70.563	59.5789	66.3919	hydrolase activity ; mRNA processing ; hydrolase activity, acting on ester bonds ; nuclease activity ; phosphoric ester hydrolase activity ; T/G mismatch-specific endonuclease activity	Metallophosphoesterase ; Lariat debranching enzyme, C-terminal		RNA lariat debranching enzyme	RNA processing and modification
639068			1.66631		1.55153		1.18768		1.72683		0.931118		0.712762		1.03632		0.76549		1.11299		1.45395	29.8157	33.1845	32.0214	19.217	22.8236	rRNA processing ; small subunit processome ; 1-alkyl-2-acetylglycerophosphocholine esterase activity	WD40 repeat ; WD40 repeat ; WD40 repeat ; Small-subunit processome, Utp12 ; WD40 repeat ; WD40 repeat ; WD40 repeat ; WD40 repeat ; WD40 repeat-like		WD40-repeat-containing subunit of the 18S rRNA processing complex	RNA processing and modification
432947			2.36859		1.86235		1.04766		2.37908		0.786267		0.442315		1.00443		0.56255		1.27746		2.27084	50.2107	64.1423	63.8595	26.961	28.246	RNA splicing ; 1-alkyl-2-acetylglycerophosphocholine esterase activity	WD40 repeat ; WD40 repeat ; WD40 repeat ; Pre-mRNA processing factor 4 (PRP4) like ; WD40 repeat ; Splicing factor motif ; WD40 repeat ; WD40 repeat ; WD40 repeat ; WD40 repeat-like		U4/U6 small nuclear ribonucleoprotein Prp4 (contains WD40 repeats)	RNA processing and modification
596841			1.26333		1.12952		0.870847		1.3752		0.89408		0.689324		1.08854		0.770987		1.2175		1.57915	62.114	75.6238	69.4724	54.9913	47.889	1-alkyl-2-acetylglycerophosphocholine esterase activity	WD40 repeat ; WD40 repeat ; WD40 repeat ; WD40 repeat ; WD40 repeat ; WD40 repeat ; WD40 repeat ; WD40 repeat-like		Pleiotropic regulator 1	RNA processing and modification
30756			2.36296		0.684033		1.65874		1.3603		0.289482		0.701975		0.575678		2.42493		1.98865		0.820083	13.4078	26.6634	46.3165	19.6011	32.5131	3'-5'-exoribonuclease activity ; 5'-3' exoribonuclease activity	Nucleic acid-binding, OB-fold-like		Exosomal 3'-5' exoribonuclease complex, subunit Rrp4	RNA processing and modification
29486			1.73221		1.56181		0.909618		1.40805		0.90163		0.52512		0.812863		0.582413		0.901548		1.54795	106.622	96.1251	118.255	68.2683	62.0981	protein kinase activity ; ATP binding ; protein amino acid phosphorylation ; poly(A)-specific ribonuclease activity	Protein kinase, core ; Protein kinase, core ; Protein kinase-like		Poly(A) ribonuclease subunit	RNA processing and modification
651122			2.1185		1.78032		1.28746		1.66906		0.84037		0.607724		0.787849		0.723163		0.937503		1.29639	21.3816	20.0454	25.4431	12.01	15.4624	ubiquitin thiolesterase activity	Protein of unknown function DUF262		Splicing coactivator SRm160/300, subunit SRm300	RNA processing and modification
93262			2.18611		1.97014		1.50491		1.9973		0.901208		0.688394		0.913633		0.763857		1.01379		1.32719	18.0128	18.2611	19.9874	9.1429	13.7592	RNA binding ; ribonuclease III activity ; RNA processing ; nucleic acid binding ; helicase activity ; ATP binding ; ATP-dependent helicase activity ; bidentate ribonuclease III activity	DNA/RNA helicase, DEAD/DEAH box type, N-terminal ; DNA/RNA helicase, C-terminal ; Ribonuclease III ; Protein of unknown function DUF283 ; DEAD-like helicase, N-terminal ; DNA/RNA helicase, C-terminal ; Ribonuclease III ; Ribonuclease III ; Helicase, superfamily 1 and 2, ATP-binding ; DNA/RNA helicase, C-terminal ; Ribonuclease III ; Ribonuclease III		dsRNA-specific nuclease Dicer and related ribonucleases	RNA processing and modification
87233			1.56601		1.95234		1.17426		1.62074		1.24669		0.749843		1.03495		0.601465		0.830156		1.38022	27.1308	22.5228	21.7622	13.8966	16.3182	RNA binding ; ribonuclease III activity ; RNA processing ; bidentate ribonuclease III activity	Ribonuclease III ; Protein of unknown function DUF283 ; Ribonuclease III ; Ribonuclease III ; Ribonuclease III		dsRNA-specific nuclease Dicer and related ribonucleases	RNA processing and modification
292156			0.872587		1.1902		1.32474		0.885148		1.36399		1.51818		1.01439		1.11304		0.743697		0.668165	28.3025	21.0485	20.7498	23.7797	31.502	RNA binding ; ribonuclease III activity ; RNA processing ; nucleic acid binding ; helicase activity ; ATP binding ; ATP-dependent helicase activity ; bidentate ribonuclease III activity	DNA/RNA helicase, DEAD/DEAH box type, N-terminal ; DNA/RNA helicase, C-terminal ; Ribonuclease III ; Protein of unknown function DUF283 ; DEAD-like helicase, N-terminal ; DNA/RNA helicase, C-terminal ; Ribonuclease III ; Ribonuclease III ; Helicase, superfamily 1 and 2, ATP-binding ; DNA/RNA helicase, C-terminal ; Ribonuclease III ; Ribonuclease III		dsRNA-specific nuclease Dicer and related ribonucleases	RNA processing and modification
671549			1.40613		0.925686		1.1784		1.02933		0.658321		0.838043		0.732026		1.273		1.11196		0.873494	35.9245	39.9466	54.5699	38.8085	45.7319	RNA binding ; ribonuclease III activity ; RNA processing ; double-stranded RNA binding ; intracellular	Double-stranded RNA binding ; Ribonuclease III ; Double-stranded RNA binding ; Ribonuclease III ; Double-stranded RNA binding ; Ribonuclease III ; Ribonuclease III		Ribonuclease	RNA processing and modification
121406			1.37437		1.51003		0.808173		1.64951		1.09871		0.588033		1.2002		0.535202		1.09237		2.04104	3.60198	3.93468	3.27836	2.38536	1.92779	tRNA 5'-leader removal ; ribonuclease P activity ; RNA processing	Ribonuclease P/MRP, POP1 ; POPLD		Ribonucleases P/MRP protein subunit	RNA processing and modification
674315			1.42131		0.900022		1.35875		1.15715		0.633236		0.955986		0.814145		1.50968		1.28569		0.851629	13.3585	17.1748	21.0956	14.8424	20.167	ribonuclease P activity	RNAse P, Rpr2/Rpp21 subunit		RNase P subunit that is not also a subunit of RNase MRP, involved in pre-tRNA processing	RNA processing and modification
91644			1.80248		1.45517		1.05036		1.57604		0.807315		0.582732		0.874373		0.721814		1.08306		1.50047	11.0362	11.9529	13.6703	7.58417	7.96612	tRNA 5'-leader removal ; ribonuclease P activity ; RNA processing	Ribonuclease P/MRP, POP1 ; POPLD		Ribonucleases P/MRP protein subunit	RNA processing and modification
96507			1.22489		0.701286		1.21442		0.896303		0.572532		0.991452		0.731743		1.7317		1.27808		0.738052	33.6112	42.9579	58.7063	47.9279	58.2045	ribonuclease MRP complex ; RNA binding ; ribonuclease activity ; rRNA processing ; mRNA cleavage ; tRNA processing ; ribonuclease P complex ; ribonuclease P activity	Ribonuclease P/MRP, p29 subunit, eukaryotic/archaeal ; Ribonuclease P/MRP, p29 subunit, eukaryotic/archaeal ; Ribonuclease P/MRP, p29 subunit, eukaryotic/archaeal		RNase MRP and P, subunit POP4/p29	RNA processing and modification
87676			1.39093		0.914983		1.01887		1.06124		0.657819		0.73251		0.762967		1.11354		1.15984		1.04158	7.93897	9.20796	12.0686	8.67663	8.84039	RNA binding ; endoribonuclease activity ; ribonuclease T2 activity	Ribonuclease T2 ; Ribonuclease T2 ; Ribonuclease T2 ; Ribonuclease T2		Ribonuclease, T2 family	RNA processing and modification
481388			1.16307		1.44132		1.13391		0.973939		1.23923		0.97493		0.837384		0.78672		0.675727		0.858917	13.0149	8.79454	10.5024	9.02987	10.2391	inositol-polyphosphate 5-phosphatase activity			Splicing coactivator SRm160/300, subunit SRm300	RNA processing and modification
676214			0.493732		0.634121		0.854062		0.406103		1.28434		1.72981		0.822518		1.34684		0.640419		0.475496	52.4417	33.5847	40.8316	82.6999	70.6308	S-adenosylmethionine-dependent methyltransferase activity ; exo-alpha-sialidase activity	MCP methyltransferase, CheR-type		Splicing coactivator SRm160/300, subunit SRm300	RNA processing and modification
684605			1.97373		2.72562		0.720411		2.40964		1.38095		0.364999		1.22086		0.264311		0.884071		3.34482	49.7565	43.9883	36.0307	18.2551	13.1512	intracellular ; exo-alpha-sialidase activity	BRCT ; BRCT ; BRCT		Splicing coactivator SRm160/300, subunit SRm300	RNA processing and modification
7750			1.18245		1.29751		0.830157		0.96862		1.0973		0.702064		0.819162		0.639808		0.746523		1.16679	69.8376	52.1353	63.6447	53.8243	44.6827	protein binding ; exo-alpha-sialidase activity	WW/Rsp5/WWP ; WW/Rsp5/WWP ; WW/Rsp5/WWP ; WW/Rsp5/WWP ; WW/Rsp5/WWP		Splicing coactivator SRm160/300, subunit SRm160 (contains PWI domain)	RNA processing and modification
471583			0.749007		1.04182		0.992599		0.760804		1.39094		1.32522		1.01575		0.952752		0.730262		0.766477	101.126	73.8487	72.7036	97.0666	96.3482	exo-alpha-sialidase activity			mRNA-binding protein Encore	RNA processing and modification
14544			2.54708		1.43483		0.570277		2.14695		0.563325		0.223894		0.842905		0.397452		1.4963		3.76474	2.97146	4.4462	5.27485	2.07094	1.18101	glucan 1,4-alpha-glucosidase activity			Splicing coactivator SRm160/300, subunit SRm300	RNA processing and modification
212318			3.68767		1.05381		1.40553		2.00946		0.285767		0.381143		0.544913		1.33376		1.90685		1.42968	2.92202	5.57184	10.2252	2.7728	3.89726	glucan 1,4-alpha-glucosidase activity			Splicing coactivator SRm160/300, subunit SRm300	RNA processing and modification
494914			2.04746		1.36063		1.14199		1.69263		0.664544		0.557759		0.826698		0.839312		1.24401		1.48218	5.75422	7.15829	8.6589	4.22909	4.82958	glucan 1,4-alpha-glucosidase activity			Splicing coactivator SRm160/300, subunit SRm300	RNA processing and modification
353874			1.56028		1.5168		1.3169		1.41367		0.972133		0.844016		0.906032		0.86821		0.932004		1.07348	10.2274	9.53198	10.5206	6.74273	8.87953	glucan 1,4-alpha-glucosidase activity			Splicing coactivator SRm160/300, subunit SRm300	RNA processing and modification
17314			1.69188		1.73634		1.0328		1.19179		1.02628		0.610448		0.704416		0.594817		0.686378		1.15393	32.1084	22.0385	31.2862	18.492	19.0986	glucan 1,4-alpha-glucosidase activity			Splicing coactivator SRm160/300, subunit SRm300	RNA processing and modification
94259			1.64085		1.3402		0.957331		1.41417		0.816771		0.583435		0.86185		0.71432		1.05519		1.4772	10.8803	11.4808	13.3212	8.11844	7.77204	binding ; glucan 1,4-alpha-glucosidase activity	Armadillo-type fold		Splicing coactivator SRm160/300, subunit SRm300	RNA processing and modification
681959			1.74259		1.45508		0.753232		1.44446		0.835012		0.432248		0.828913		0.517655		0.992696		1.91768	24.1218	23.9456	28.888	16.5776	12.4868	glucan 1,4-alpha-glucosidase activity	Actin interacting protein 3 ; Actin interacting protein 3		Splicing coactivator SRm160/300, subunit SRm300	RNA processing and modification
87509			4.07482		4.45984		1.29927		4.07709		1.09449		0.318855		1.00056		0.291328		0.91418		3.13798	34.2934	31.3503	31.3328	7.68938	9.99061	glucan 1,4-alpha-glucosidase activity			Splicing coactivator SRm160/300, subunit SRm300	RNA processing and modification
455215			1.28702		1.37089		0.791952		1.01909		1.06517		0.615338		0.791823		0.577691		0.743379		1.28681	76.9635	57.2131	72.2549	56.1412	44.4611	glucan 1,4-alpha-glucosidase activity			Splicing coactivator SRm160/300, subunit SRm300	RNA processing and modification
679982	x	up	5.52892		2.81422		1.11113		4.59513		0.509001		0.200966		0.831109		0.394825		1.63282		4.13556	23.9631	39.1276	47.0788	8.51501	9.46125	glucan 1,4-alpha-glucosidase activity	Pleckstrin-like ; Protein of unknown function DUF1709, fungi ; Pleckstrin-like ; Pleckstrin-like		Splicing coactivator SRm160/300, subunit SRm300	RNA processing and modification
547585			0.997667		1.20984		1.03596		0.955017		1.21267		1.03838		0.95725		0.856283		0.789377		0.921865	85.9853	67.8748	70.9061	71.0719	73.6278	glucan 1,4-alpha-glucosidase activity			Splicing coactivator SRm160/300, subunit SRm300	RNA processing and modification
681883			1.24943		1.72514		0.706283		1.57935		1.38074		0.565284		1.26405		0.409407		0.91549		2.23614	64.0276	58.6166	46.3719	37.1144	26.2133	transcription factor activity ; nucleus ; regulation of transcription, DNA-dependent ; zinc ion binding ; DNA binding ; transcription ; glucan 1,4-alpha-glucosidase activity	Fungal transcriptional regulatory protein, N-terminal ; Fungal specific transcription factor ; Fungal transcriptional regulatory protein, N-terminal ; Fungal transcriptional regulatory protein, N-terminal ; Fungal transcriptional regulatory protein, N-terminal ; Fungal transcriptional regulatory protein, N-terminal		Splicing coactivator SRm160/300, subunit SRm300	RNA processing and modification
13697			2.59814		1.1935		0.720106		1.39718		0.459366		0.277162		0.537763		0.603358		1.17066		1.94024	4.31562	5.05212	9.39471	3.61594	2.60386	diacylglycerol pyrophosphate phosphatase activity ; thiamin-pyrophosphatase activity ; 8-oxo-7,8-dihydroguanine triphosphatase activity ; UDP-2,3-diacylglucosamine hydrolase activity ; bis(5'-nucleosyl)-tetraphosphatase activity ; dATP pyrophosphohydrolase activity ; pyrophosphatase activity ; dihydroneopterin monophosphate phosphatase activity ; dihydroneopterin triphosphate pyrophosphohydrolase…			Splicing coactivator SRm160/300, subunit SRm160 (contains PWI domain)	RNA processing and modification
87231			1.15865		0.949412		1.30406		0.91617		0.819409		1.1255		0.790719		1.37354		0.964987		0.702552	20.5385	19.8194	25.065	21.6329	28.2106	nucleic acid binding ; ATP binding ; ATP-dependent helicase activity ; helicase activity ; diacylglycerol pyrophosphate phosphatase activity ; thiamin-pyrophosphatase activity ; 8-oxo-7,8-dihydroguanine triphosphatase activity ; UDP-2,3-diacylglucosamine hydrolase activity ; bis(5'-nucleosyl)-tetraphosphatase activity ; dATP pyrophosphohydrolase activity ; pyrophosphatase activity ; dihydroneopte…	DNA/RNA helicase, DEAD/DEAH box type, N-terminal ; DNA/RNA helicase, C-terminal ; DEAD-like helicase, N-terminal ; DNA/RNA helicase, C-terminal ; Helicase, superfamily 1 and 2, ATP-binding ; DNA/RNA helicase, C-terminal ; RNA helicase, ATP-dependent, DEAD-box, conserved site		ATP-dependent RNA helicase	RNA processing and modification
5571			6.23227		0.839467		0.832718		2.01654		0.134697		0.133614		0.323564		0.99196		2.40216		2.42163	4.19996	10.089	31.1809	5.00313	4.1662	nucleic acid binding ; helicase activity ; ATP binding ; nucleotide binding ; protein binding ; ATP-dependent helicase activity ; diacylglycerol pyrophosphate phosphatase activity ; thiamin-pyrophosphatase activity ; 8-oxo-7,8-dihydroguanine triphosphatase activity ; UDP-2,3-diacylglucosamine hydrolase activity ; bis(5'-nucleosyl)-tetraphosphatase activity ; dATP pyrophosphohydrolase activity ; p…	DNA/RNA helicase, DEAD/DEAH box type, N-terminal ; DNA/RNA helicase, C-terminal ; Sec63 ; DEAD-like helicase, N-terminal ; DNA/RNA helicase, C-terminal ; Helicase, superfamily 1 and 2, ATP-binding ; DNA/RNA helicase, C-terminal ; DNA repair Rad51/transcription factor NusA, alpha-helical		DNA/RNA helicase MER3/SLH1, DEAD-box superfamily	RNA processing and modification
673007			1.23495		1.17385		1.10467		1.22375		0.950521		0.894504		0.990929		0.941068		1.04251		1.1078	27.0703	28.2211	28.4795	23.0612	25.475	nucleic acid binding ; ATP binding ; ATP-dependent helicase activity ; helicase activity ; diacylglycerol pyrophosphate phosphatase activity ; thiamin-pyrophosphatase activity ; 8-oxo-7,8-dihydroguanine triphosphatase activity ; UDP-2,3-diacylglucosamine hydrolase activity ; bis(5'-nucleosyl)-tetraphosphatase activity ; dATP pyrophosphohydrolase activity ; pyrophosphatase activity ; dihydroneopte…	DNA/RNA helicase, DEAD/DEAH box type, N-terminal ; DNA/RNA helicase, C-terminal ; DEAD-like helicase, N-terminal ; DNA/RNA helicase, C-terminal ; Helicase, superfamily 1 and 2, ATP-binding ; DNA/RNA helicase, C-terminal ; RNA helicase, ATP-dependent, DEAD-box, conserved site		DEAD-box ATP-dependent RNA helicase	RNA processing and modification
599393			1.89353		1.70149		1.05543		1.79425		0.898584		0.557388		0.947573		0.620296		1.05452		1.70002	24.7422	26.0911	27.5346	14.5415	15.3475	nucleic acid binding ; helicase activity ; ATP binding ; ATP-dependent helicase activity ; diacylglycerol pyrophosphate phosphatase activity ; thiamin-pyrophosphatase activity ; 8-oxo-7,8-dihydroguanine triphosphatase activity ; UDP-2,3-diacylglucosamine hydrolase activity ; bis(5'-nucleosyl)-tetraphosphatase activity ; dATP pyrophosphohydrolase activity ; pyrophosphatase activity ; dihydroneopte…	DNA/RNA helicase, DEAD/DEAH box type, N-terminal ; DNA/RNA helicase, C-terminal ; DEAD-like helicase, N-terminal ; DNA/RNA helicase, C-terminal ; Helicase, superfamily 1 and 2, ATP-binding ; DNA/RNA helicase, C-terminal		RNA helicase	RNA processing and modification
258986			1.73665		1.57688		1.35193		1.78057		0.908001		0.778466		1.02529		0.85734		1.12917		1.31706	22.6738	25.6026	24.9712	14.3789	19.4392	nucleic acid binding ; ATP binding ; ATP-dependent helicase activity ; helicase activity ; diacylglycerol pyrophosphate phosphatase activity ; thiamin-pyrophosphatase activity ; 8-oxo-7,8-dihydroguanine triphosphatase activity ; UDP-2,3-diacylglucosamine hydrolase activity ; bis(5'-nucleosyl)-tetraphosphatase activity ; dATP pyrophosphohydrolase activity ; pyrophosphatase activity ; dihydroneopte…	DNA/RNA helicase, DEAD/DEAH box type, N-terminal ; DNA/RNA helicase, C-terminal ; DEAD-like helicase, N-terminal ; DNA/RNA helicase, C-terminal ; Helicase, superfamily 1 and 2, ATP-binding ; DNA/RNA helicase, C-terminal ; RNA helicase, ATP-dependent, DEAD-box, conserved site		ATP-dependent RNA helicase	RNA processing and modification
579575			3.97601		3.20577		1.69581		3.67978		0.806277		0.426511		0.925494		0.528988		1.14786		2.16992	32.301	37.0771	40.0619	10.0759	17.0868	nucleic acid binding ; helicase activity ; ATP binding ; ATP-dependent helicase activity ; diacylglycerol pyrophosphate phosphatase activity ; thiamin-pyrophosphatase activity ; 8-oxo-7,8-dihydroguanine triphosphatase activity ; UDP-2,3-diacylglucosamine hydrolase activity ; bis(5'-nucleosyl)-tetraphosphatase activity ; dATP pyrophosphohydrolase activity ; pyrophosphatase activity ; dihydroneopte…	DNA/RNA helicase, DEAD/DEAH box type, N-terminal ; DNA/RNA helicase, C-terminal ; DEAD-like helicase, N-terminal ; Helicase, superfamily 1 and 2, ATP-binding ; DNA/RNA helicase, C-terminal		ATP-dependent RNA helicase	RNA processing and modification
127141			1.38186		1.3954		1.10737		1.41011		1.0098		0.801359		1.02044		0.793584		1.01054		1.27339	83.5476	84.4284	82.737	59.8737	66.302	diacylglycerol pyrophosphate phosphatase activity ; thiamin-pyrophosphatase activity ; 8-oxo-7,8-dihydroguanine triphosphatase activity ; UDP-2,3-diacylglucosamine hydrolase activity ; bis(5'-nucleosyl)-tetraphosphatase activity ; dATP pyrophosphohydrolase activity ; pyrophosphatase activity ; dihydroneopterin monophosphate phosphatase activity ; dihydroneopterin triphosphate pyrophosphohydrolase…			Splicing factor, arginine/serine-rich	RNA processing and modification
92308			1.63428		1.67538		1.10996		1.53764		1.02515		0.679171		0.940864		0.662509		0.917782		1.38531	30.0222	27.5538	29.2857	17.9196	19.89	nucleic acid binding ; helicase activity ; ATP binding ; ATP-dependent helicase activity ; diacylglycerol pyrophosphate phosphatase activity ; thiamin-pyrophosphatase activity ; 8-oxo-7,8-dihydroguanine triphosphatase activity ; UDP-2,3-diacylglucosamine hydrolase activity ; bis(5'-nucleosyl)-tetraphosphatase activity ; dATP pyrophosphohydrolase activity ; pyrophosphatase activity ; dihydroneopte…	DNA/RNA helicase, DEAD/DEAH box type, N-terminal ; DNA/RNA helicase, C-terminal ; DEAD-like helicase, N-terminal ; DNA/RNA helicase, C-terminal ; Helicase, superfamily 1 and 2, ATP-binding ; DNA/RNA helicase, C-terminal ; RNA helicase, DEAD-box type, Q motif		ATP-dependent RNA helicase	RNA processing and modification
14207			2.28629		1.96917		1.7469		2.06381		0.861295		0.764075		0.902686		0.887124		1.04806		1.18141	42.1402	44.1654	48.9266	21.4	37.3836	nucleic acid binding ; ATP binding ; ATP-dependent helicase activity ; helicase activity ; diacylglycerol pyrophosphate phosphatase activity ; thiamin-pyrophosphatase activity ; 8-oxo-7,8-dihydroguanine triphosphatase activity ; UDP-2,3-diacylglucosamine hydrolase activity ; bis(5'-nucleosyl)-tetraphosphatase activity ; dATP pyrophosphohydrolase activity ; pyrophosphatase activity ; dihydroneopte…	DNA/RNA helicase, DEAD/DEAH box type, N-terminal ; DNA/RNA helicase, C-terminal ; DEAD-like helicase, N-terminal ; DNA/RNA helicase, C-terminal ; Helicase, superfamily 1 and 2, ATP-binding ; DNA/RNA helicase, C-terminal ; RNA helicase, DEAD-box type, Q motif ; RNA helicase, ATP-dependent, DEAD-box, conserved site		ATP-dependent RNA helicase	RNA processing and modification
104348			1.28923		1.18295		1.21183		1.11848		0.917562		0.939968		0.867555		1.02442		0.9455		0.922962	31.2627	29.5589	34.0714	26.4278	32.0261	nucleic acid binding ; ATP binding ; ATP-dependent helicase activity ; helicase activity ; diacylglycerol pyrophosphate phosphatase activity ; thiamin-pyrophosphatase activity ; 8-oxo-7,8-dihydroguanine triphosphatase activity ; UDP-2,3-diacylglucosamine hydrolase activity ; bis(5'-nucleosyl)-tetraphosphatase activity ; dATP pyrophosphohydrolase activity ; pyrophosphatase activity ; dihydroneopte…	DNA/RNA helicase, DEAD/DEAH box type, N-terminal ; DNA/RNA helicase, C-terminal ; DEAD-like helicase, N-terminal ; DNA/RNA helicase, C-terminal ; Helicase, superfamily 1 and 2, ATP-binding ; DNA/RNA helicase, C-terminal ; RNA helicase, DEAD-box type, Q motif ; RNA helicase, ATP-dependent, DEAD-box, conserved site		RNA helicase	RNA processing and modification
26643			1.01671		1.11286		0.82353		0.905858		1.09457		0.809996		0.89097		0.740014		0.813992		1.09997	25.0207	20.3666	22.859	22.4833	18.5157	nucleic acid binding ; helicase activity ; ATP binding ; ATP-dependent helicase activity ; hydrolase activity, acting on acid anhydrides, in phosphorus-containing anhydrides ; diacylglycerol pyrophosphate phosphatase activity ; thiamin-pyrophosphatase activity ; 8-oxo-7,8-dihydroguanine triphosphatase activity ; UDP-2,3-diacylglucosamine hydrolase activity ; bis(5'-nucleosyl)-tetraphosphatase act…	DNA/RNA helicase, DEAD/DEAH box type, N-terminal ; DNA/RNA helicase, C-terminal ; DSH, C-terminal ; RNA helicase, ATP-dependent, SK12/DOB1 ; DEAD-like helicase, N-terminal ; DNA/RNA helicase, C-terminal ; Helicase, superfamily 1 and 2, ATP-binding ; DNA/RNA helicase, C-terminal		Cytoplasmic exosomal RNA helicase SKI2, DEAD-box superfamily	RNA processing and modification
24589			1.82496		1.69168		1.31751		1.55933		0.926972		0.721941		0.854446		0.778816		0.92176		1.18354	43.9101	40.4746	47.3694	25.9565	34.1979	nucleic acid binding ; helicase activity ; ATP binding ; ATP-dependent helicase activity ; diacylglycerol pyrophosphate phosphatase activity ; thiamin-pyrophosphatase activity ; 8-oxo-7,8-dihydroguanine triphosphatase activity ; UDP-2,3-diacylglucosamine hydrolase activity ; bis(5'-nucleosyl)-tetraphosphatase activity ; dATP pyrophosphohydrolase activity ; pyrophosphatase activity ; dihydroneopte…	DNA/RNA helicase, DEAD/DEAH box type, N-terminal ; DNA/RNA helicase, C-terminal ; DEAD-like helicase, N-terminal ; DNA/RNA helicase, C-terminal ; Helicase, superfamily 1 and 2, ATP-binding ; DNA/RNA helicase, C-terminal		ATP-dependent RNA helicase pitchoune	RNA processing and modification
87350			1.15348		1.47188		0.963932		1.10927		1.27604		0.835673		0.961671		0.654897		0.753638		1.15077	49.9302	37.6293	39.1291	33.9226	32.6991	nucleic acid binding ; ATP binding ; ATP-dependent helicase activity ; helicase activity ; diacylglycerol pyrophosphate phosphatase activity ; thiamin-pyrophosphatase activity ; 8-oxo-7,8-dihydroguanine triphosphatase activity ; UDP-2,3-diacylglucosamine hydrolase activity ; bis(5'-nucleosyl)-tetraphosphatase activity ; dATP pyrophosphohydrolase activity ; pyrophosphatase activity ; dihydroneopte…	DNA/RNA helicase, DEAD/DEAH box type, N-terminal ; DNA/RNA helicase, C-terminal ; DEAD-like helicase, N-terminal ; DNA/RNA helicase, C-terminal ; Helicase, superfamily 1 and 2, ATP-binding ; DNA/RNA helicase, C-terminal ; RNA helicase, DEAD-box type, Q motif ; RNA helicase, ATP-dependent, DEAD-box, conserved site		ATP-dependent RNA helicase	RNA processing and modification
30862			1.74708		1.1947		1.37216		1.5342		0.683828		0.785403		0.87815		1.14854		1.28417		1.11809	29.2946	37.6191	42.8391	24.5204	33.646	nucleic acid binding ; helicase activity ; ATP binding ; ATP-dependent helicase activity ; diacylglycerol pyrophosphate phosphatase activity ; thiamin-pyrophosphatase activity ; 8-oxo-7,8-dihydroguanine triphosphatase activity ; UDP-2,3-diacylglucosamine hydrolase activity ; bis(5'-nucleosyl)-tetraphosphatase activity ; dATP pyrophosphohydrolase activity ; pyrophosphatase activity ; dihydroneopte…	DNA/RNA helicase, DEAD/DEAH box type, N-terminal ; DNA/RNA helicase, C-terminal ; DEAD-like helicase, N-terminal ; DNA/RNA helicase, C-terminal ; Helicase, superfamily 1 and 2, ATP-binding ; DNA/RNA helicase, C-terminal		ATP-dependent RNA helicase	RNA processing and modification
26369			1.53889		1.65444		1.32635		1.39076		1.07509		0.861885		0.903743		0.801687		0.840622		1.04857	23.5656	19.8097	21.9196	14.2438	18.8922	nucleic acid binding ; helicase activity ; ATP binding ; ATP-dependent helicase activity ; diacylglycerol pyrophosphate phosphatase activity ; thiamin-pyrophosphatase activity ; 8-oxo-7,8-dihydroguanine triphosphatase activity ; UDP-2,3-diacylglucosamine hydrolase activity ; bis(5'-nucleosyl)-tetraphosphatase activity ; dATP pyrophosphohydrolase activity ; pyrophosphatase activity ; dihydroneopte…	DNA/RNA helicase, DEAD/DEAH box type, N-terminal ; DNA/RNA helicase, C-terminal ; Sec63 ; DEAD-like helicase, N-terminal ; DNA/RNA helicase, C-terminal ; Sec63 ; Helicase, superfamily 1 and 2, ATP-binding ; DNA/RNA helicase, C-terminal		DNA/RNA helicase MER3/SLH1, DEAD-box superfamily	RNA processing and modification
674587			1.75609		1.21027		0.902189		1.49012		0.689182		0.513748		0.848541		0.745446		1.23123		1.65167	20.2036	24.8753	29.3154	16.6935	15.0607	nucleic acid binding ; ATP binding ; ATP-dependent helicase activity ; helicase activity ; RNA binding ; nucleus ; hydrolase activity, acting on acid anhydrides, in phosphorus-containing anhydrides ; diacylglycerol pyrophosphate phosphatase activity ; thiamin-pyrophosphatase activity ; 8-oxo-7,8-dihydroguanine triphosphatase activity ; UDP-2,3-diacylglucosamine hydrolase activity ; bis(5'-nucleos…	DNA/RNA helicase, DEAD/DEAH box type, N-terminal ; DNA/RNA helicase, C-terminal ; DBP10CT ; DEAD-like helicase, N-terminal ; DNA/RNA helicase, C-terminal ; Helicase, superfamily 1 and 2, ATP-binding ; DNA/RNA helicase, C-terminal ; RNA helicase, DEAD-box type, Q motif ; RNA helicase, ATP-dependent, DEAD-box, conserved site		ATP-dependent RNA helicase	RNA processing and modification
9918			1.53995		1.54098		1.10999		1.4952		1.00067		0.720797		0.970943		0.720312		0.970289		1.34704	50.2616	48.7683	50.2278	32.6166	36.2041	nucleic acid binding ; helicase activity ; ATP binding ; zinc ion binding ; ATP-dependent helicase activity ; diacylglycerol pyrophosphate phosphatase activity ; thiamin-pyrophosphatase activity ; 8-oxo-7,8-dihydroguanine triphosphatase activity ; UDP-2,3-diacylglucosamine hydrolase activity ; bis(5'-nucleosyl)-tetraphosphatase activity ; dATP pyrophosphohydrolase activity ; pyrophosphatase activ…	Zinc finger, CCHC-type ; DNA/RNA helicase, DEAD/DEAH box type, N-terminal ; DNA/RNA helicase, C-terminal ; DEAD-like helicase, N-terminal ; DNA/RNA helicase, C-terminal ; Helicase, superfamily 1 and 2, ATP-binding ; DNA/RNA helicase, C-terminal		DEAD-box protein abstrakt	RNA processing and modification
675197			1.22533		1.29133		0.987181		1.25183		1.05386		0.805648		1.02163		0.764471		0.969415		1.26809	39.7639	38.5477	37.7316	30.7931	30.3983	nucleic acid binding ; ATP binding ; ATP-dependent helicase activity ; helicase activity ; diacylglycerol pyrophosphate phosphatase activity ; thiamin-pyrophosphatase activity ; 8-oxo-7,8-dihydroguanine triphosphatase activity ; UDP-2,3-diacylglucosamine hydrolase activity ; bis(5'-nucleosyl)-tetraphosphatase activity ; dATP pyrophosphohydrolase activity ; pyrophosphatase activity ; dihydroneopte…	DNA/RNA helicase, DEAD/DEAH box type, N-terminal ; DNA/RNA helicase, C-terminal ; DEAD-like helicase, N-terminal ; DNA/RNA helicase, C-terminal ; Helicase, superfamily 1 and 2, ATP-binding ; DNA/RNA helicase, C-terminal ; RNA helicase, DEAD-box type, Q motif ; RNA helicase, ATP-dependent, DEAD-box, conserved site		RNA Helicase	RNA processing and modification
675916			1.86125		1.75196		1.25325		1.88976		0.941281		0.673338		1.01532		0.715342		1.07866		1.50789	53.6368	57.8557	56.9828	30.6153	38.3686	nucleic acid binding ; ATP binding ; ATP-dependent helicase activity ; helicase activity ; diacylglycerol pyrophosphate phosphatase activity ; thiamin-pyrophosphatase activity ; 8-oxo-7,8-dihydroguanine triphosphatase activity ; UDP-2,3-diacylglucosamine hydrolase activity ; bis(5'-nucleosyl)-tetraphosphatase activity ; dATP pyrophosphohydrolase activity ; pyrophosphatase activity ; dihydroneopte…	DNA/RNA helicase, DEAD/DEAH box type, N-terminal ; DNA/RNA helicase, C-terminal ; DEAD-like helicase, N-terminal ; DNA/RNA helicase, C-terminal ; Helicase, superfamily 1 and 2, ATP-binding ; DNA/RNA helicase, C-terminal ; RNA helicase, DEAD-box type, Q motif ; RNA helicase, ATP-dependent, DEAD-box, conserved site		ATP-dependent RNA helicase pitchoune	RNA processing and modification
683686			1.31072		1.56072		1.22392		1.20123		1.19074		0.933783		0.916465		0.784205		0.769661		0.981455	58.4142	44.9592	49.0571	37.4278	45.8087	nucleic acid binding ; ATP binding ; ATP-dependent helicase activity ; helicase activity ; diacylglycerol pyrophosphate phosphatase activity ; thiamin-pyrophosphatase activity ; 8-oxo-7,8-dihydroguanine triphosphatase activity ; UDP-2,3-diacylglucosamine hydrolase activity ; bis(5'-nucleosyl)-tetraphosphatase activity ; dATP pyrophosphohydrolase activity ; pyrophosphatase activity ; dihydroneopte…	DNA/RNA helicase, DEAD/DEAH box type, N-terminal ; DNA/RNA helicase, C-terminal ; DEAD-like helicase, N-terminal ; DNA/RNA helicase, C-terminal ; Helicase, superfamily 1 and 2, ATP-binding ; DNA/RNA helicase, C-terminal ; RNA helicase, DEAD-box type, Q motif ; RNA helicase, ATP-dependent, DEAD-box, conserved site		U5 snRNP-like RNA helicase subunit	RNA processing and modification
28627			1.07387		1.11364		0.795053		1.09237		1.03704		0.740364		1.01723		0.713924		0.980903		1.37396	85.8919	84.2516	82.8244	77.1272	61.3202	nucleic acid binding ; ATP binding ; ATP-dependent helicase activity ; helicase activity ; diacylglycerol pyrophosphate phosphatase activity ; thiamin-pyrophosphatase activity ; 8-oxo-7,8-dihydroguanine triphosphatase activity ; UDP-2,3-diacylglucosamine hydrolase activity ; bis(5'-nucleosyl)-tetraphosphatase activity ; dATP pyrophosphohydrolase activity ; pyrophosphatase activity ; dihydroneopte…	DNA/RNA helicase, DEAD/DEAH box type, N-terminal ; DNA/RNA helicase, C-terminal ; DEAD-like helicase, N-terminal ; DNA/RNA helicase, C-terminal ; Helicase, superfamily 1 and 2, ATP-binding ; DNA/RNA helicase, C-terminal ; RNA helicase, DEAD-box type, Q motif ; RNA helicase, ATP-dependent, DEAD-box, conserved site		ATP-dependent RNA helicase	RNA processing and modification
685885			1.06908		1.1144		1.25869		1.15568		1.0424		1.17736		1.081		1.12948		1.03703		0.918156	59.5921	61.7991	57.1684	53.4745	67.3079	nucleic acid binding ; ATP binding ; ATP-dependent helicase activity ; helicase activity ; diacylglycerol pyrophosphate phosphatase activity ; thiamin-pyrophosphatase activity ; 8-oxo-7,8-dihydroguanine triphosphatase activity ; UDP-2,3-diacylglucosamine hydrolase activity ; bis(5'-nucleosyl)-tetraphosphatase activity ; dATP pyrophosphohydrolase activity ; pyrophosphatase activity ; dihydroneopte…	DNA/RNA helicase, DEAD/DEAH box type, N-terminal ; DNA/RNA helicase, C-terminal ; DEAD-like helicase, N-terminal ; DNA/RNA helicase, C-terminal ; Helicase, superfamily 1 and 2, ATP-binding ; DNA/RNA helicase, C-terminal ; RNA helicase, DEAD-box type, Q motif ; RNA helicase, ATP-dependent, DEAD-box, conserved site		ATP-dependent RNA helicase	RNA processing and modification
676316			1.42818		1.63889		1.13982		1.46258		1.14754		0.798096		1.02409		0.695482		0.892416		1.28316	35.7922	31.9415	31.1902	21.8392	24.8928	nucleic acid binding ; helicase activity ; ATP binding ; ATP-dependent helicase activity ; hydrolase activity, acting on acid anhydrides, in phosphorus-containing anhydrides ; diacylglycerol pyrophosphate phosphatase activity ; thiamin-pyrophosphatase activity ; 8-oxo-7,8-dihydroguanine triphosphatase activity ; UDP-2,3-diacylglucosamine hydrolase activity ; bis(5'-nucleosyl)-tetraphosphatase act…	DNA/RNA helicase, DEAD/DEAH box type, N-terminal ; DNA/RNA helicase, C-terminal ; DSH, C-terminal ; RNA helicase, ATP-dependent, SK12/DOB1 ; DEAD-like helicase, N-terminal ; DNA/RNA helicase, C-terminal ; Helicase, superfamily 1 and 2, ATP-binding ; DNA/RNA helicase, C-terminal		Nuclear exosomal RNA helicase MTR4, DEAD-box superfamily	RNA processing and modification
127280			1.76526		1.57671		1.08974		1.86867		0.893184		0.617326		1.05858		0.691152		1.18517		1.71478	67.2407	79.6918	75.282	42.6463	46.4735	nucleic acid binding ; ATP binding ; ATP-dependent helicase activity ; helicase activity ; diacylglycerol pyrophosphate phosphatase activity ; thiamin-pyrophosphatase activity ; 8-oxo-7,8-dihydroguanine triphosphatase activity ; UDP-2,3-diacylglucosamine hydrolase activity ; bis(5'-nucleosyl)-tetraphosphatase activity ; dATP pyrophosphohydrolase activity ; pyrophosphatase activity ; dihydroneopte…	DNA/RNA helicase, DEAD/DEAH box type, N-terminal ; DNA/RNA helicase, C-terminal ; DEAD-like helicase, N-terminal ; DNA/RNA helicase, C-terminal ; Helicase, superfamily 1 and 2, ATP-binding ; DNA/RNA helicase, C-terminal ; RNA helicase, DEAD-box type, Q motif ; RNA helicase, ATP-dependent, DEAD-box, conserved site		ATP-dependent RNA helicase	RNA processing and modification
86773			1.16639		1.17121		0.970175		1.10382		1.00413		0.831775		0.946354		0.828355		0.942463		1.13775	106.071	99.9678	105.635	90.5654	87.8643	nucleic acid binding ; ATP binding ; ATP-dependent helicase activity ; helicase activity ; diacylglycerol pyrophosphate phosphatase activity ; thiamin-pyrophosphatase activity ; 8-oxo-7,8-dihydroguanine triphosphatase activity ; UDP-2,3-diacylglucosamine hydrolase activity ; bis(5'-nucleosyl)-tetraphosphatase activity ; dATP pyrophosphohydrolase activity ; pyrophosphatase activity ; dihydroneopte…	DNA/RNA helicase, DEAD/DEAH box type, N-terminal ; DNA/RNA helicase, C-terminal ; DEAD-like helicase, N-terminal ; DNA/RNA helicase, C-terminal ; Helicase, superfamily 1 and 2, ATP-binding ; DNA/RNA helicase, C-terminal ; RNA helicase, DEAD-box type, Q motif ; RNA helicase, ATP-dependent, DEAD-box, conserved site		RNA helicase	RNA processing and modification
608816			1.34455		1.37232		1.08193		1.23362		1.02065		0.804679		0.917498		0.7884		0.898936		1.1402	69.559	62.5291	68.1518	50.6873	54.8403	nucleic acid binding ; helicase activity ; ATP binding ; nucleotide binding ; nucleoside-triphosphatase activity ; ATP-dependent helicase activity ; diacylglycerol pyrophosphate phosphatase activity ; thiamin-pyrophosphatase activity ; 8-oxo-7,8-dihydroguanine triphosphatase activity ; UDP-2,3-diacylglucosamine hydrolase activity ; bis(5'-nucleosyl)-tetraphosphatase activity ; dATP pyrophosphohyd…	DNA/RNA helicase, DEAD/DEAH box type, N-terminal ; DNA/RNA helicase, C-terminal ; Sec63 ; AAA+ ATPase, core ; DEAD-like helicase, N-terminal ; DNA/RNA helicase, C-terminal ; Sec63 ; Helicase, superfamily 1 and 2, ATP-binding ; DNA/RNA helicase, C-terminal		RNA helicase BRR2, DEAD-box superfamily	RNA processing and modification
17261			1.40302		1.30991		0.709498		0.467557		0.933638		0.505693		0.33325		0.541637		0.356937		0.658997	0.176347	0.062945	0.188882	0.134625	0.0955163	nucleic acid binding ; helicase activity ; ATP binding ; ATP-dependent helicase activity ; nucleotide binding ; nucleoside-triphosphatase activity ; ATP-dependent DNA helicase activity ; ATP-dependent RNA helicase activity ; DNA-dependent ATPase activity ; RNA-dependent ATPase activity ; protein-transmembrane transporting ATPase activity ; ATPase activity ; single-stranded DNA-dependent ATP-depen…	DNA/RNA helicase, C-terminal ; Helicase-associated region ; Region of unknown function DUF1605 ; AAA+ ATPase, core ; DEAD-like helicase, N-terminal ; DNA/RNA helicase, C-terminal ; Helicase, superfamily 1 and 2, ATP-binding ; DNA/RNA helicase, C-terminal ; DNA/RNA helicase, ATP-dependent, DEAH-box type, conserved site		mRNA splicing factor ATP-dependent RNA helicase	RNA processing and modification
515883			3.49274		2.04014		1.49172		2.76614		0.584107		0.427092		0.791969		0.731189		1.35586		1.85433	12.3692	16.771	21.1763	6.06295	9.04425	nucleic acid binding ; helicase activity ; ATP binding ; ATP-dependent helicase activity ; ATP-dependent DNA helicase activity ; ATP-dependent RNA helicase activity ; DNA-dependent ATPase activity ; RNA-dependent ATPase activity ; protein-transmembrane transporting ATPase activity ; ATPase activity ; single-stranded DNA-dependent ATP-dependent DNA helicase activity ; ATPase activity, coupled ; AT…	DNA/RNA helicase, C-terminal ; Helicase-associated region ; Region of unknown function DUF1605 ; DEAD-like helicase, N-terminal ; DNA/RNA helicase, C-terminal ; Helicase, superfamily 1 and 2, ATP-binding ; DNA/RNA helicase, C-terminal ; DNA/RNA helicase, ATP-dependent, DEAH-box type, conserved site		DEAH-box RNA helicase	RNA processing and modification
24069			2.26996		2.41236		0.939274		2.36187		1.06273		0.413785		1.04049		0.38936		0.979072		2.51457	40.015	39.1776	37.653	16.5875	15.5803	nucleic acid binding ; helicase activity ; ATP binding ; ATP-dependent helicase activity ; ATP-dependent DNA helicase activity ; ATP-dependent RNA helicase activity ; DNA-dependent ATPase activity ; RNA-dependent ATPase activity ; protein-transmembrane transporting ATPase activity ; ATPase activity ; single-stranded DNA-dependent ATP-dependent DNA helicase activity ; ATPase activity, coupled ; AT…	DNA/RNA helicase, C-terminal ; Helicase-associated region ; Region of unknown function DUF1605 ; DNA/RNA helicase, C-terminal ; Helicase, superfamily 1 and 2, ATP-binding ; DNA/RNA helicase, C-terminal ; DNA/RNA helicase, ATP-dependent, DEAH-box type, conserved site		DEAH-box RNA helicase	RNA processing and modification
93012			1.46747		1.26528		0.960239		1.24359		0.862219		0.654351		0.847436		0.758915		0.982855		1.29508	17.711	17.4073	20.5411	13.9977	13.4411	nucleic acid binding ; helicase activity ; ATP binding ; ATP-dependent helicase activity ; nucleotide binding ; nucleoside-triphosphatase activity ; ATP-dependent DNA helicase activity ; ATP-dependent RNA helicase activity ; DNA-dependent ATPase activity ; RNA-dependent ATPase activity ; protein-transmembrane transporting ATPase activity ; ATPase activity ; single-stranded DNA-dependent ATP-depen…	DNA/RNA helicase, C-terminal ; Helicase-associated region ; Region of unknown function DUF1605 ; AAA+ ATPase, core ; DEAD-like helicase, N-terminal ; DNA/RNA helicase, C-terminal ; Helicase, superfamily 1 and 2, ATP-binding ; DNA/RNA helicase, C-terminal ; DNA/RNA helicase, ATP-dependent, DEAH-box type, conserved site		DEAH-box RNA helicase	RNA processing and modification
560899			1.24537		1.41344		1.19955		1.24687		1.13496		0.963207		1.0012		0.848673		0.88215		1.03945	29.6768	26.1794	26.1479	20.9962	25.1859	nucleic acid binding ; helicase activity ; ATP binding ; ATP-dependent helicase activity ; RNA binding ; ATP-dependent DNA helicase activity ; ATP-dependent RNA helicase activity ; DNA-dependent ATPase activity ; RNA-dependent ATPase activity ; protein-transmembrane transporting ATPase activity ; ATPase activity ; single-stranded DNA-dependent ATP-dependent DNA helicase activity ; ATPase activity…	DNA/RNA helicase, C-terminal ; S1, RNA binding ; Helicase-associated region ; Region of unknown function DUF1605 ; S1, RNA binding ; DEAD-like helicase, N-terminal ; DNA/RNA helicase, C-terminal ; S1, RNA binding ; Helicase, superfamily 1 and 2, ATP-binding ; DNA/RNA helicase, C-terminal ; DNA/RNA helicase, ATP-dependent, DEAH-box type, conserved site ; Nucleic acid-binding, OB-fold-like		DEAH-box RNA helicase	RNA processing and modification
27538			2.12184		1.56861		1.25157		1.7142		0.739268		0.589849		0.807884		0.797882		1.09282		1.36965	52.7278	57.6217	71.3243	33.6143	42.0705	nucleic acid binding ; ATP binding ; ATP-dependent helicase activity ; helicase activity ; ATP-dependent DNA helicase activity ; ATP-dependent RNA helicase activity ; DNA-dependent ATPase activity ; RNA-dependent ATPase activity ; protein-transmembrane transporting ATPase activity ; ATPase activity ; single-stranded DNA-dependent ATP-dependent DNA helicase activity ; ATPase activity, coupled ; AT…	DNA/RNA helicase, DEAD/DEAH box type, N-terminal ; DNA/RNA helicase, C-terminal ; DEAD-like helicase, N-terminal ; DNA/RNA helicase, C-terminal ; Helicase, superfamily 1 and 2, ATP-binding ; DNA/RNA helicase, C-terminal ; RNA helicase, DEAD-box type, Q motif ; RNA helicase, ATP-dependent, DEAD-box, conserved site		ATP-dependent RNA helicase	RNA processing and modification
270375			1.52941		1.59144		1.14267		1.58091		1.04056		0.747134		1.03368		0.71801		0.993382		1.38352	37.8536	37.6031	36.378	23.7857	27.1793	nucleic acid binding ; helicase activity ; ATP binding ; ATP-dependent helicase activity ; ATP-dependent DNA helicase activity ; ATP-dependent RNA helicase activity ; DNA-dependent ATPase activity ; RNA-dependent ATPase activity ; protein-transmembrane transporting ATPase activity ; ATPase activity ; single-stranded DNA-dependent ATP-dependent DNA helicase activity ; ATPase activity, coupled ; AT…	DNA/RNA helicase, C-terminal ; Helicase-associated region ; Region of unknown function DUF1605 ; DEAD-like helicase, N-terminal ; DNA/RNA helicase, C-terminal ; Helicase, superfamily 1 and 2, ATP-binding ; DNA/RNA helicase, C-terminal ; DNA/RNA helicase, ATP-dependent, DEAH-box type, conserved site		mRNA splicing factor ATP-dependent RNA helicase	RNA processing and modification
635984			1.14457		1.23681		0.751048		1.30543		1.08059		0.656181		1.14054		0.607244		1.05548		1.73814	64.3711	67.9423	59.5704	52.0459	39.089	nucleic acid binding ; helicase activity ; ATP binding ; ATP-dependent helicase activity ; nucleotide binding ; nucleoside-triphosphatase activity ; ATP-dependent DNA helicase activity ; ATP-dependent RNA helicase activity ; DNA-dependent ATPase activity ; RNA-dependent ATPase activity ; protein-transmembrane transporting ATPase activity ; ATPase activity ; single-stranded DNA-dependent ATP-depen…	DNA/RNA helicase, C-terminal ; Helicase-associated region ; Region of unknown function DUF1605 ; AAA+ ATPase, core ; DEAD-like helicase, N-terminal ; DNA/RNA helicase, C-terminal ; Helicase, superfamily 1 and 2, ATP-binding ; DNA/RNA helicase, C-terminal ; DNA/RNA helicase, ATP-dependent, DEAH-box type, conserved site		mRNA splicing factor ATP-dependent RNA helicase	RNA processing and modification
90259			1.78087		1.76424		1.13161		2.07235		0.990664		0.635428		1.16368		0.641417		1.17465		1.83133	324.199	380.819	327.254	183.762	207.947	nucleic acid binding ; ATP binding ; ATP-dependent helicase activity ; helicase activity ; ATP-dependent DNA helicase activity ; ATP-dependent RNA helicase activity ; DNA-dependent ATPase activity ; RNA-dependent ATPase activity ; protein-transmembrane transporting ATPase activity ; ATPase activity ; single-stranded DNA-dependent ATP-dependent DNA helicase activity ; ATPase activity, coupled ; AT…	DNA/RNA helicase, DEAD/DEAH box type, N-terminal ; DNA/RNA helicase, C-terminal ; DEAD-like helicase, N-terminal ; DNA/RNA helicase, C-terminal ; Helicase, superfamily 1 and 2, ATP-binding ; DNA/RNA helicase, C-terminal ; RNA helicase, DEAD-box type, Q motif ; RNA helicase, ATP-dependent, DEAD-box, conserved site		ATP-dependent RNA helicase	RNA processing and modification
270557			1.44299		1.27146		1.1099		1.59117		0.881131		0.769165		1.10269		0.872929		1.25145		1.43362	278.101	348.029	315.618	218.726	242.763	nucleic acid binding ; helicase activity ; ATP binding ; ATP-dependent helicase activity ; ATP-dependent DNA helicase activity ; ATP-dependent RNA helicase activity ; DNA-dependent ATPase activity ; RNA-dependent ATPase activity ; protein-transmembrane transporting ATPase activity ; ATPase activity ; single-stranded DNA-dependent ATP-dependent DNA helicase activity ; ATPase activity, coupled ; AT…	DNA/RNA helicase, DEAD/DEAH box type, N-terminal ; DNA/RNA helicase, C-terminal ; DEAD-like helicase, N-terminal ; DNA/RNA helicase, C-terminal ; Helicase, superfamily 1 and 2, ATP-binding ; DNA/RNA helicase, C-terminal ; RNA helicase, DEAD-box type, Q motif		ATP-dependent RNA helicase	RNA processing and modification
312722			1.27751		1.70869		1.04939		1.16352		1.33752		0.821434		0.910774		0.614148		0.680944		1.10876	19.1151	13.0163	14.2915	11.187	11.7395	peptidyl-prolyl cis-trans isomerase activity ; cyclophilin ; FK506-sensitive peptidyl-prolyl cis-trans isomerase ; cyclophilin-type peptidyl-prolyl cis-trans isomerase activity			Splicing coactivator SRm160/300, subunit SRm300	RNA processing and modification
207776			1.1165		1.43174		0.977476		1.25579		1.28234		0.875479		1.12475		0.68272		0.87711		1.28473	50.8312	44.5846	39.6394	35.5032	34.7035	nucleic acid binding ; intracellular ; peptidyl-prolyl cis-trans isomerase activity ; cyclophilin ; FK506-sensitive peptidyl-prolyl cis-trans isomerase ; cyclophilin-type peptidyl-prolyl cis-trans isomerase activity	D111/G-patch ; D111/G-patch		Telomerase elongation inhibitor/RNA maturation protein PINX1	RNA processing and modification
96208			1.40814		2.20921		0.871193		1.32825		1.56889		0.618683		0.943264		0.394345		0.601231		1.52463	66.192	39.7967	42.1904	29.9618	26.1025	pseudouridine synthesis ; RNA binding ; pseudouridine synthase activity ; tRNA-pseudouridine synthase activity	Pseudouridine synthase ; Pseudouridine synthase ; Pseudouridine synthase, RluD		RNA pseudouridylate synthases	RNA processing and modification
119949			0		0		0		3.3733		#DIV/0!		#DIV/0!		#DIV/0!		#DIV/0!		#DIV/0!		#DIV/0!	0	0.0283569	0	0.00840627	0	lanosterol synthase activity	WD40 repeat ; WD40 repeat ; WD40 repeat ; WD40 repeat ; WD40 repeat ; WD40 repeat ; WD40 repeat ; WD40 repeat-like		U5 snRNP-specific protein-like factor and related proteins	RNA processing and modification
6277			1.22416		1.16297		0.923399		1.23612		0.950015		0.754314		1.00977		0.794002		1.0629		1.33867	38.9031	41.3503	40.95	33.4516	30.8892	rRNA processing ; small subunit processome ; lanosterol synthase activity	WD40 repeat ; WD40 repeat ; WD40 repeat ; Small-subunit processome, Utp13 ; WD40 repeat ; WD40 repeat ; WD40 repeat ; WD40 repeat ; WD40 repeat-like		WD40-repeat-containing subunit of the 18S rRNA processing complex	RNA processing and modification
31032			1.14405		1.53667		0.609915		0.972682		1.34319		0.533121		0.850212		0.396907		0.632981		1.59478	17.5847	11.1308	13.0918	11.4434	6.9795	UDP-N-acetylmuramoylalanyl-D-glutamyl-2,6-diaminopimelate-D-alanyl-D-alanine ligase activity ; ribosomal S6-glutamic acid ligase activity ; coenzyme F420-0 gamma-glutamyl ligase activity ; coenzyme F420-2 alpha-glutamyl ligase activity	Ataxin-2, N-terminal		Protein interacting with poly(A)-binding protein	RNA processing and modification
119738			0.835214		0.99913		2.21621		0.642383		1.19626		2.65346		0.769125		2.21814		0.642943		0.289857	14.6926	9.44651	12.2822	14.7054	32.5903	UDP-N-acetylmuramoylalanyl-D-glutamyl-2,6-diaminopimelate-D-alanyl-D-alanine ligase activity ; ribosomal S6-glutamic acid ligase activity ; coenzyme F420-0 gamma-glutamyl ligase activity ; coenzyme F420-2 alpha-glutamyl ligase activity			Splicing coactivator SRm160/300, subunit SRm300	RNA processing and modification
677078			0.524135		0.842816		0.887489		0.56589		1.60801		1.69324		1.07966		1.053		0.671428		0.637631	32.0426	21.5143	19.9268	38.0185	33.741	UDP-N-acetylmuramoylalanyl-D-glutamyl-2,6-diaminopimelate-D-alanyl-D-alanine ligase activity ; ribosomal S6-glutamic acid ligase activity ; coenzyme F420-0 gamma-glutamyl ligase activity ; coenzyme F420-2 alpha-glutamyl ligase activity			Splicing coactivator SRm160/300, subunit SRm300	RNA processing and modification
188230			0.840908		1.02298		0.907172		0.975517		1.21652		1.0788		1.16008		0.886793		0.953602		1.07534	38.4944	36.7084	31.6431	37.6297	34.1366	UDP-N-acetylmuramoylalanyl-D-glutamyl-2,6-diaminopimelate-D-alanyl-D-alanine ligase activity ; ribosomal S6-glutamic acid ligase activity ; coenzyme F420-0 gamma-glutamyl ligase activity ; coenzyme F420-2 alpha-glutamyl ligase activity			Splicing coactivator SRm160/300, subunit SRm160 (contains PWI domain)	RNA processing and modification
[truncated: 314 more rows]
