# Supplementary material for: The transcriptional landscape of basidiosporogenesis in mature Pisolithus microcarpus basidiocarp
Source: BMC Genomics. 2017 Feb 14;18:157. doi: 10.1186/s12864-017-3545-5 (PMC5310086; doi:10.1186/s12864-017-3545-5)
Supplement: Additional file 6: Table S4. — List of genes involved in lipid metabolism. UP: Unconsolidated peridioles, YP: young peridioles, MP: Mature peridioles, IS: Internal spores, and FS: Free spores. (XLSX 126 kb) [file 12864_2017_3545_MOESM6_ESM.xlsx]

## Sheet: Legend
Additional file 6: Table S4. List of genes involved in lipid metabolism. UP: Unconsolidated peridioles, YP: young peridioles, MP: Mature peridioles, IS: Internal spores, and FS: Free spores.

## Sheet: Table S4
Protein ID	regulated	Fold change>5,FDR<0.05	ratioMPvsIS	Fold change>5,FDR<0.05	ratioUPvsIS	Fold change>5,FDR<0.05	ratio FSvsIS	Fold change>5,FDR<0.05	ratio YP vs IS	Fold change>5,FDR<0.05	ratio UP vs MP	Fold change>5,FDR<0.05	ratio FS vs MP	Fold change>5,FDR<0.05	ratioYP vs MP	Fold change>5,FDR<0.05	ratio FS vs UP	Fold change>5,FDR<0.05	ratio YP vs UP	Fold change>5,FDR<0.05	ratioYP vs FS	UP - RPKM Mean	YP -RPKM Mean	MP - RPKM Mean	IS - RPKM Mean	FS - RPKM Mean	Gene Ontology (GO)	Interpro (IPR)	kogdefline	kogClass	kogGroup
89671	x		0.519861		0.420022	up	5.50704		0.477595		0.80795	up	10.5933		0.918698	up	13.1113		1.13707	down	0.0867246	17.779	20.216	22.005	42.3287	233.105	metabolic process ; oxidoreductase activity ; catalytic activity ; binding ; 3-oxoacyl-[acyl-carrier-protein] reductase activity	Short-chain dehydrogenase/reductase SDR ; Glucose/ribitol dehydrogenase ; Short-chain dehydrogenase/reductase SDR ; Short-chain dehydrogenase/reductase SDR ; NAD(P)-binding	Mitochondrial/plastidial beta-ketoacyl-ACP reductase	Lipid transport and metabolism	METABOLISM
672522	x		3.37901		0.488506		1.20842		1.19813	down	0.144571		0.357624		0.354581		2.4737		2.45265		0.991491	2.13252	5.23032	14.7507	4.36539	5.27521	lysophospholipase activity	Phospholipase/carboxylesterase	Lysophospholipase	Lipid transport and metabolism	METABOLISM
112162	x		5.95029	up	10.7044		2.06543	up	11.3113		1.79897		0.347114		1.90097	down	0.192952		1.0567	up	5.4765	251.62	265.887	139.869	23.5063	48.5506	hydrolase activity ; sphingomyelin phosphodiesterase activity	Metallophosphoesterase	Acid sphingomyelinase and PHM5 phosphate metabolism protein	Lipid transport and metabolism	METABOLISM
6047	x		0.302491		0.353525		1.59697		0.325723		1.16871	up	5.27939		1.0768		4.51727		0.921358		0.203964	61.0288	56.2294	52.2188	172.629	275.683	hydrolase activity ; endopolyphosphatase activity	Metallophosphoesterase	Acid sphingomyelinase and PHM5 phosphate metabolism protein	Lipid transport and metabolism	METABOLISM
572791	x		0.26096		0.184064		2.23478		0.13781		0.705332	up	8.56368		0.528089	up	12.1413		0.74871	down	0.0616662	32.0588	24.0027	45.452	174.172	389.237	phosphatidylserine decarboxylase activity ; phospholipid biosynthetic process	Phosphatidylserine decarboxylase-related ; Phosphatidylserine decarboxylase	Phosphatidylserine decarboxylase	Lipid transport and metabolism	METABOLISM
94131	x		0.278168		0.412241		2.02915		0.308857		1.48199	up	7.29471		1.11033		4.92225		0.749215	down	0.15221	147.681	110.645	99.6506	358.239	726.922	phosphatidylserine decarboxylase activity ; phospholipid biosynthetic process	Phosphatidylserine decarboxylase-related ; Phosphatidylserine decarboxylase	Phosphatidylserine decarboxylase	Lipid transport and metabolism	METABOLISM
430466	x		0.531602		0.257035		1.77988		0.381059		0.48351		3.34815		0.716813	up	6.92468		1.48252		0.214092	9.25711	13.7239	19.1457	36.015	64.1026		Diacylglycerol acyltransferase	Acyl-CoA:diacylglycerol acyltransferase (DGAT)	Lipid transport and metabolism	METABOLISM
546129	x		0.484764		0.536614		3.38533		0.521872		1.10696	up	6.98346		1.07655	up	6.30869		0.972528	down	0.154157	8.31084	8.08253	7.50782	15.4876	52.4306	ATP binding ; ATPase activity ; nucleotide binding ; nucleoside-triphosphatase activity ; transport ; membrane ; integral to membrane ; ATPase activity, coupled to transmembrane movement of substances	ABC transporter-like ; ABC transporter-like ; ABC transporter, N-terminal ; AAA+ ATPase, core ; ABC transporter-like ; ABC transporter-like ; ABC transporter, transmembrane region, type 1	Peroxisomal long-chain acyl-CoA transporter, ABC superfamily	Lipid transport and metabolism	METABOLISM
11485	x		0.249204		0.511506		3.88675		0.28005		2.05256	up	15.5967		1.12378	up	7.59864		0.547501	down	0.0720525	52.3705	28.6729	25.5147	102.385	397.944	phosphatidylserine decarboxylase activity ; phospholipid biosynthetic process	Phosphatidylserine decarboxylase-related	Phosphatidylserine decarboxylase	Lipid transport and metabolism	METABOLISM
509498	x		0.234139		0.12602		1.99941		0.128122		0.538226	up	8.53945		0.547205	up	15.8659		1.01668	down	0.0640796	32.3825	32.9227	60.1653	256.964	513.778	triacylglycerol lipase activity ; lipid metabolic process	Lipase, class 3	Predicted lipase	Lipid transport and metabolism	METABOLISM
56564	x		0.121784		0.838368		5.58421		0.17268		6.88406	up	45.8534		1.41792	up	6.66081		0.205972	down	0.0309229	739.324	152.28	107.397	881.861	4924.5	phosphatidylserine decarboxylase activity ; phospholipid biosynthetic process	Phosphatidylserine decarboxylase-related	Phosphatidylserine decarboxylase	Lipid transport and metabolism	METABOLISM
152166	x		0.773963		0.641153		4.80551		0.551819		0.828403	up	6.20897		0.712978	up	7.49511		0.860666	down	0.11483	9.19446	7.91337	11.099	14.3405	68.9136	malate synthase activity ; glyoxylate cycle ; catalytic activity	Malate synthase ; Malate synthase A ; Malate synthase A ; Malate synthase ; Malate synthase-like, core	Malate synthase	Energy production and conversion	METABOLISM
30433			1.11489		1.04007		0.78239		1.09266		0.932892		0.701764		0.980055		0.752246		1.05056		1.39656	113.072	118.789	121.206	108.716	85.0581	heme binding ; transition metal ion binding ; F420H2 dehydrogenase activity ; sulfur oxygenase reductase activity ; malolactic enzyme activity ; regulation of oxidoreductase activity	Cytochrome b5 ; Cytochrome b5 ; Cytochrome b5 ; Fatty acid hydroxylase ; Inositolphosphorylceramide-B hydroxylase ; Cytochrome b5 ; Cytochrome b5 ; Cytochrome b5	Sphingolipid fatty acid hydroxylase	Lipid transport and metabolism	METABOLISM
23105			1.15123		0.916972		0.59092		0.85009		0.796518		0.513296		0.738421		0.644425		0.927062		1.43859	131.605	122.006	165.225	143.521	84.8096	metabolic process ; oxidoreductase activity ; catalytic activity ; binding ; F420H2 dehydrogenase activity ; sulfur oxygenase reductase activity ; malolactic enzyme activity ; regulation of oxidoreductase activity	Glucose/ribitol dehydrogenase ; Short-chain dehydrogenase/reductase SDR ; Short-chain dehydrogenase/reductase SDR ; NAD(P)-binding	17 beta-hydroxysteroid dehydrogenase type 3, HSD17B3	Lipid transport and metabolism	METABOLISM
675150			0.470988		0.054481		1.01807		0.135491		0.115674		2.16156		0.287674		18.6867		2.48694		0.133086	5.43723	13.5221	47.0048	99.8004	101.604	metabolic process ; oxidoreductase activity ; catalytic activity ; binding ; 3-oxoacyl-[acyl-carrier-protein] reductase activity	Short-chain dehydrogenase/reductase SDR ; NAD(P)-binding	17 beta-hydroxysteroid dehydrogenase type 3, HSD17B3	Lipid transport and metabolism	METABOLISM
359396			1.46445		1.5356		1.36756		1.4764		1.04859		0.933837		1.00816		0.890568		0.961444		1.07959	82.0277	78.865	78.227	53.4172	73.0512	metabolic process ; oxidoreductase activity ; catalytic activity ; binding ; 3-oxoacyl-[acyl-carrier-protein] reductase activity	Glucose/ribitol dehydrogenase ; Short-chain dehydrogenase/reductase SDR ; NAD(P)-binding	Mitochondrial/plastidial beta-ketoacyl-ACP reductase	Lipid transport and metabolism	METABOLISM
654612			2.30448		2.21595		1.33059		1.91438		0.961585		0.577394		0.830721		0.600461		0.863908		1.43874	114.532	98.9454	119.108	51.6854	68.7722	metabolic process ; oxidoreductase activity ; catalytic activity ; binding ; 2-deoxy-D-gluconate 3-dehydrogenase activity	Short-chain dehydrogenase/reductase SDR ; Glucose/ribitol dehydrogenase ; Short-chain dehydrogenase/reductase SDR ; Short-chain dehydrogenase/reductase SDR ; NAD(P)-binding	Mitochondrial/plastidial beta-ketoacyl-ACP reductase	Lipid transport and metabolism	METABOLISM
93246			0.53869		0.713863		1.48148		0.592784		1.32518		2.75016		1.10042		2.0753		0.830389		0.400129	171.556	142.458	129.458	240.321	356.031	metabolic process ; oxidoreductase activity ; catalytic activity ; binding ; 11-beta-hydroxysteroid dehydrogenase activity ; 11-beta-hydroxysteroid dehydrogenase (NADP+) activity	Short-chain dehydrogenase/reductase SDR ; Glucose/ribitol dehydrogenase ; Short-chain dehydrogenase/reductase SDR ; Short-chain dehydrogenase/reductase SDR ; NAD(P)-binding	15-hydroxyprostaglandin dehydrogenase and related dehydrogenases	Lipid transport and metabolism	METABOLISM
679948			1.36292		1.10604		2.00177		1.03701		0.811519		1.46873		0.760873		1.80986		0.937592		0.518048	58.0697	54.4457	71.5568	52.5026	105.098	fatty acid metabolic process ; oxidoreductase activity ; catalytic activity ; binding ; metabolic process ; 3-hydroxybutyryl-CoA dehydrogenase activity	3-hydroxyacyl-CoA dehydrogenase, C-terminal ; 3-hydroxyacyl-CoA dehydrogenase, NAD binding ; 6-phosphogluconate dehydrogenase, C-terminal-like ; NAD(P)-binding	3-hydroxyacyl-CoA dehydrogenase	Lipid transport and metabolism	METABOLISM
678461			1.46871		1.65229		1.0084		1.54591		1.12499		0.686593		1.05256		0.610308		0.935617		1.53303	154.91	144.936	137.698	93.7546	94.5424	3-beta-hydroxy-delta5-steroid dehydrogenase activity ; steroid biosynthetic process ; catalytic activity ; binding ; metabolic process ; C-3 sterol dehydrogenase (C-4 sterol decarboxylase) activity ; sterol-4-alpha-carboxylate 3-dehydrogenase (decarboxylating) activity	3-beta hydroxysteroid dehydrogenase/isomerase ; NAD(P)-binding	C-3 sterol dehydrogenase/3-beta-hydroxysteroid dehydrogenase and related dehydrogenases	Lipid transport and metabolism	METABOLISM
683805			0.866045		1.34125		1.32253		0.772284		1.54871		1.52709		0.891737		0.986043		0.575794		0.583944	15.1828	8.74218	9.80354	11.3199	14.9709	catalytic activity ; integral to membrane ; hydroxymethylglutaryl-CoA reductase (NADPH) activity ; coenzyme A metabolic process ; coenzyme binding ; isoprenoid biosynthetic process ; NADP binding ; oxidoreductase activity, acting on the CH-OH group of donors, NAD or NADP as acceptor	Hydroxymethylglutaryl-CoA reductase, class I/II, catalytic ; Hydroxymethylglutaryl-CoA reductase, class I/II, catalytic ; Hydroxymethylglutaryl-CoA reductase, class I, catalytic ; Hydroxymethylglutaryl-CoA reductase, class I/II, catalytic ; Sterol-sensing 5TM box ; Hydroxymethylglutaryl-CoA reductase, class I/II, catalytic ; Hydroxymethylglutaryl-CoA reductase, class I/II, catalytic ; Orn/DAP/Arg…	3-hydroxy-3-methylglutaryl-CoA (HMG-CoA) reductase	Lipid transport and metabolism	METABOLISM
676306			1.69534		4.1005		0.91445		2.45816		2.4187		0.539392		1.44995		0.22301		0.599478		2.68813	123.748	74.1843	51.1632	30.1788	27.597	catalytic activity ; integral to membrane ; hydroxymethylglutaryl-CoA reductase (NADPH) activity ; coenzyme A metabolic process ; coenzyme binding ; isoprenoid biosynthetic process ; NADP binding ; oxidoreductase activity, acting on the CH-OH group of donors, NAD or NADP as acceptor	Hydroxymethylglutaryl-CoA reductase, class I/II, catalytic ; Hydroxymethylglutaryl-CoA reductase, class I/II, catalytic ; Hydroxymethylglutaryl-CoA reductase, class I, catalytic ; Hydroxymethylglutaryl-CoA reductase, class I/II, catalytic ; Sterol-sensing 5TM box ; Hydroxymethylglutaryl-CoA reductase, class I/II, catalytic ; Hydroxymethylglutaryl-CoA reductase, class I/II, catalytic ; Orn/DAP/Arg…	3-hydroxy-3-methylglutaryl-CoA (HMG-CoA) reductase	Lipid transport and metabolism	METABOLISM
677190			0.908164		0.83091		1.77848		0.890866		0.914934		1.95832		0.980954		2.1404		1.07216		0.500916	87.1318	93.419	95.2328	104.863	186.496	sterol carrier activity ; estradiol 17-beta-dehydrogenase activity	Sterol-binding ; Sterol-binding-like	2-enoyl-CoA hydratase/3-hydroxyacyl-CoA dehydrogenase/Peroxisomal 3-ketoacyl-CoA-thiolase, sterol-binding domain and related enzymes	Lipid transport and metabolism	METABOLISM
685962			2.60257		1.14273		1.55448		1.27784		0.439079		0.597288		0.49099		1.36032		1.11823		0.822032	2.16876	2.42517	4.93935	1.89787	2.95021	monooxygenase activity ; iron ion binding ; electron transport ; heme binding ; fluorene oxygenase activity ; mono-butyltin dioxygenase activity ; limonene 8-monooxygenase activity ; tri-n-butyltin dioxygenase activity ; di-n-butyltin dioxygenase activity ; methylsilanetriol hydroxylase activity ; methyl tertiary butyl ether 3-monooxygenase activity ; 4-nitrocatechol 4-monooxygenase activity ; 4-…	Cytochrome P450 ; Cytochrome P450, E-class, group I ; Cytochrome P450 ; Cytochrome P450 ; Cytochrome P450	Cytochrome P450 CYP4/CYP19/CYP26 subfamilies	Lipid transport and metabolism	METABOLISM
633442			1.53944		2.12661		2.53496		1.0386		1.38142		1.64668		0.674662		1.19202		0.488385		0.409711	7.60869	3.71597	5.50789	3.57785	9.06972	monooxygenase activity ; iron ion binding ; electron transport ; heme binding ; fluorene oxygenase activity ; mono-butyltin dioxygenase activity ; limonene 8-monooxygenase activity ; tri-n-butyltin dioxygenase activity ; di-n-butyltin dioxygenase activity ; methylsilanetriol hydroxylase activity ; methyl tertiary butyl ether 3-monooxygenase activity ; 4-nitrocatechol 4-monooxygenase activity ; 4-…	Cytochrome P450 ; Cytochrome P450, E-class, group IV ; Cytochrome P450 ; Cytochrome P450	Cytochrome P450 CYP4/CYP19/CYP26 subfamilies	Lipid transport and metabolism	METABOLISM
514977			2.06568		2.32533		2.48344		1.17243		1.1257		1.20224		0.567576		1.06799		0.5042		0.472101	12.1201	6.11095	10.7667	5.21219	12.9442	monooxygenase activity ; iron ion binding ; electron transport ; heme binding ; fluorene oxygenase activity ; mono-butyltin dioxygenase activity ; limonene 8-monooxygenase activity ; tri-n-butyltin dioxygenase activity ; di-n-butyltin dioxygenase activity ; methylsilanetriol hydroxylase activity ; methyl tertiary butyl ether 3-monooxygenase activity ; 4-nitrocatechol 4-monooxygenase activity ; 4-…	Cytochrome P450 ; Cytochrome P450, E-class, group IV ; Cytochrome P450 ; Cytochrome P450	Cytochrome P450 CYP4/CYP19/CYP26 subfamilies	Lipid transport and metabolism	METABOLISM
444792			2.2879		2.45615		3.11674		1.67816		1.07354		1.36227		0.733494		1.26895		0.683249		0.538436	11.4065	7.7935	10.6252	4.64407	14.4743	monooxygenase activity ; iron ion binding ; electron transport ; heme binding ; fluorene oxygenase activity ; mono-butyltin dioxygenase activity ; limonene 8-monooxygenase activity ; tri-n-butyltin dioxygenase activity ; di-n-butyltin dioxygenase activity ; methylsilanetriol hydroxylase activity ; methyl tertiary butyl ether 3-monooxygenase activity ; 4-nitrocatechol 4-monooxygenase activity ; 4-…	Cytochrome P450 ; Cytochrome P450, E-class, group IV ; Cytochrome P450 ; Cytochrome P450	Cytochrome P450 CYP4/CYP19/CYP26 subfamilies	Lipid transport and metabolism	METABOLISM
683590			0.990121		1.08875		1.45863		0.818047		1.09961		1.47318		0.82621		1.33973		0.751364		0.560834	14.7575	11.0883	13.4207	13.5546	19.7711	monooxygenase activity ; iron ion binding ; electron transport ; heme binding ; fluorene oxygenase activity ; mono-butyltin dioxygenase activity ; limonene 8-monooxygenase activity ; tri-n-butyltin dioxygenase activity ; di-n-butyltin dioxygenase activity ; methylsilanetriol hydroxylase activity ; methyl tertiary butyl ether 3-monooxygenase activity ; 4-nitrocatechol 4-monooxygenase activity ; 4-…	Cytochrome P450 ; Cytochrome P450, E-class, group I ; Cytochrome P450 ; Cytochrome P450 ; Cytochrome P450	Cytochrome P450 CYP4/CYP19/CYP26 subfamilies	Lipid transport and metabolism	METABOLISM
329587			1.211		1.19594		1.46157		0.819994		0.987556		1.20691		0.677119		1.22211		0.685651		0.561036	17.4212	11.9449	17.6408	14.567	21.2907	monooxygenase activity ; iron ion binding ; electron transport ; heme binding ; fluorene oxygenase activity ; mono-butyltin dioxygenase activity ; limonene 8-monooxygenase activity ; tri-n-butyltin dioxygenase activity ; di-n-butyltin dioxygenase activity ; methylsilanetriol hydroxylase activity ; methyl tertiary butyl ether 3-monooxygenase activity ; 4-nitrocatechol 4-monooxygenase activity ; 4-…	Cytochrome P450 ; Cytochrome P450, E-class, group I ; Cytochrome P450 ; Cytochrome P450	Cytochrome P450 CYP4/CYP19/CYP26 subfamilies	Lipid transport and metabolism	METABOLISM
688852			0.98487		0.83026		1.43673		0.887773		0.843015		1.4588		0.901411		1.73045		1.06927		0.617914	18.5223	19.8054	21.9716	22.3091	32.052	monooxygenase activity ; iron ion binding ; electron transport ; heme binding ; fluorene oxygenase activity ; mono-butyltin dioxygenase activity ; limonene 8-monooxygenase activity ; tri-n-butyltin dioxygenase activity ; di-n-butyltin dioxygenase activity ; methylsilanetriol hydroxylase activity ; methyl tertiary butyl ether 3-monooxygenase activity ; 4-nitrocatechol 4-monooxygenase activity ; 4-…	Cytochrome P450 ; Cytochrome P450, E-class, group IV ; Cytochrome P450 ; Cytochrome P450 ; Cytochrome P450	Cytochrome P450 CYP4/CYP19/CYP26 subfamilies	Lipid transport and metabolism	METABOLISM
675559			0.706124		0.613329		0.993185		0.581368		0.868586		1.40653		0.823323		1.61933		0.947889		0.585357	26.6269	25.2393	30.6554	43.4137	43.1178	monooxygenase activity ; iron ion binding ; electron transport ; heme binding ; fluorene oxygenase activity ; mono-butyltin dioxygenase activity ; limonene 8-monooxygenase activity ; tri-n-butyltin dioxygenase activity ; di-n-butyltin dioxygenase activity ; methylsilanetriol hydroxylase activity ; methyl tertiary butyl ether 3-monooxygenase activity ; 4-nitrocatechol 4-monooxygenase activity ; 4-…	Cytochrome P450 ; Cytochrome P450, E-class, group IV ; Cytochrome P450 ; Cytochrome P450	Cytochrome P450 CYP4/CYP19/CYP26 subfamilies	Lipid transport and metabolism	METABOLISM
674045			1.29901		10.6241		1.43793		2.13642		8.17861		1.10694		1.64466		0.135346		0.201093		1.48577	209.826	42.1944	25.6554	19.75	28.3991	monooxygenase activity ; iron ion binding ; electron transport ; heme binding ; fluorene oxygenase activity ; mono-butyltin dioxygenase activity ; limonene 8-monooxygenase activity ; tri-n-butyltin dioxygenase activity ; di-n-butyltin dioxygenase activity ; methylsilanetriol hydroxylase activity ; methyl tertiary butyl ether 3-monooxygenase activity ; 4-nitrocatechol 4-monooxygenase activity ; 4-…	Cytochrome P450 ; Cytochrome P450, E-class, group IV ; Cytochrome P450 ; Cytochrome P450	Cytochrome P450 CYP4/CYP19/CYP26 subfamilies	Lipid transport and metabolism	METABOLISM
27928			2.52751		2.63364		0.826914		2.65721		1.04199		0.327165		1.05131		0.313981		1.00895		3.21341	40.5743	40.9374	38.9393	15.4062	12.7396	monooxygenase activity ; iron ion binding ; electron transport ; heme binding ; fluorene oxygenase activity ; mono-butyltin dioxygenase activity ; limonene 8-monooxygenase activity ; tri-n-butyltin dioxygenase activity ; di-n-butyltin dioxygenase activity ; methylsilanetriol hydroxylase activity ; methyl tertiary butyl ether 3-monooxygenase activity ; 4-nitrocatechol 4-monooxygenase activity ; 4-…	Cytochrome P450 ; Cytochrome P450, E-class, group I ; Cytochrome P450 ; Cytochrome P450 ; Cytochrome P450	Cytochrome P450 CYP4/CYP19/CYP26 subfamilies	Lipid transport and metabolism	METABOLISM
685414			1.19657		0.953098		3.56161		0.960687		0.796525		2.97652		0.802867		3.73688		1.00796		0.269734	32.8811	33.1429	41.2807	34.4992	122.873	monooxygenase activity ; iron ion binding ; electron transport ; heme binding ; calcium ion binding ; fluorene oxygenase activity ; mono-butyltin dioxygenase activity ; limonene 8-monooxygenase activity ; tri-n-butyltin dioxygenase activity ; di-n-butyltin dioxygenase activity ; methylsilanetriol hydroxylase activity ; methyl tertiary butyl ether 3-monooxygenase activity ; 4-nitrocatechol 4-monoo…	Cytochrome P450 ; Cytochrome P450, E-class, group I ; Cytochrome P450 ; Calcium-binding EF-hand ; Cytochrome P450 ; Cytochrome P450	Cytochrome P450 CYP4/CYP19/CYP26 subfamilies	Lipid transport and metabolism	METABOLISM
407463			1.36239		1.39045		0.898413		1.5117		1.0206		0.659441		1.10959		0.646131		1.0872		1.68263	66.7878	72.6116	65.4398	48.0332	43.1537	oxidoreductase activity ; proteolysis ; metallopeptidase activity ; zinc ion binding ; lipid metabolic process ; membrane ; oxidoreductase activity, acting on paired donors, with oxidation of a pair of donors resulting in the reduction of molecular oxygen to two molecules of water ; fluorene oxygenase activity ; mono-butyltin dioxygenase activity ; limonene 8-monooxygenase activity ; tri-n-butylt…	Fatty acid desaturase, type 1, N-terminal ; Fatty acid desaturase, type 1 ; Sphingolipid delta4-desaturase, N-terminal ; Peptidase M, neutral zinc metallopeptidases, zinc-binding site	Fatty acid desaturase	Lipid transport and metabolism	METABOLISM
671816			1.07579		1.43652		1.08566		1.25186		1.33532		1.00917		1.16366		0.755757		0.871448		1.15308	71.211	62.0567	53.3289	49.5718	53.8182	monooxygenase activity ; iron ion binding ; electron transport ; heme binding ; fluorene oxygenase activity ; mono-butyltin dioxygenase activity ; limonene 8-monooxygenase activity ; tri-n-butyltin dioxygenase activity ; di-n-butyltin dioxygenase activity ; methylsilanetriol hydroxylase activity ; methyl tertiary butyl ether 3-monooxygenase activity ; 4-nitrocatechol 4-monooxygenase activity ; 4-…	Cytochrome P450 ; Cytochrome P450, E-class, group I ; Cytochrome P450 ; Cytochrome P450 ; Cytochrome P450	Cytochrome P450 CYP4/CYP19/CYP26 subfamilies	Lipid transport and metabolism	METABOLISM
679143			1.61402		3.34339		1.48905		2.34283		2.07147		0.922569		1.45155		0.44537		0.700735		1.57338	129.184	90.5235	62.3634	38.6385	57.5345	catalytic activity ; metabolic process ; fluorene oxygenase activity ; mono-butyltin dioxygenase activity ; limonene 8-monooxygenase activity ; tri-n-butyltin dioxygenase activity ; di-n-butyltin dioxygenase activity ; methylsilanetriol hydroxylase activity ; methyl tertiary butyl ether 3-monooxygenase activity ; 4-nitrocatechol 4-monooxygenase activity ; 4-chlorophenoxyacetate monooxygenase acti…	Sterol desaturase	Sphingolipid hydroxylase	Lipid transport and metabolism	METABOLISM
114360			1.25185		2.01703		0.611665		1.48732		1.61123		0.488608		1.1881		0.30325		0.737382		2.43159	249.712	184.133	154.982	123.802	75.7253	monooxygenase activity ; iron ion binding ; electron transport ; heme binding ; fluorene oxygenase activity ; mono-butyltin dioxygenase activity ; limonene 8-monooxygenase activity ; tri-n-butyltin dioxygenase activity ; di-n-butyltin dioxygenase activity ; methylsilanetriol hydroxylase activity ; methyl tertiary butyl ether 3-monooxygenase activity ; 4-nitrocatechol 4-monooxygenase activity ; 4-…	Cytochrome P450, E-class, group I ; Cytochrome P450 ; Cytochrome P450 ; Cytochrome P450	Cytochrome P450 CYP4/CYP19/CYP26 subfamilies	Lipid transport and metabolism	METABOLISM
273208			3.47318		2.496		0.725055		2.61183		0.71865		0.208758		0.752001		0.290487		1.04641		3.60226	141.644	148.218	197.098	56.7486	41.1458	monooxygenase activity ; iron ion binding ; electron transport ; heme binding ; fluorene oxygenase activity ; mono-butyltin dioxygenase activity ; limonene 8-monooxygenase activity ; tri-n-butyltin dioxygenase activity ; di-n-butyltin dioxygenase activity ; methylsilanetriol hydroxylase activity ; methyl tertiary butyl ether 3-monooxygenase activity ; 4-nitrocatechol 4-monooxygenase activity ; 4-…	Cytochrome P450 ; Cytochrome P450, E-class, group I ; Cytochrome P450 ; Cytochrome P450 ; Cytochrome P450	Cytochrome P450 CYP4/CYP19/CYP26 subfamilies	Lipid transport and metabolism	METABOLISM
480330			1.09469		1.17407		0.834288		1.05431		1.07251		0.762119		0.96311		0.710597		0.898		1.26373	37.5651	33.7335	35.0256	31.9957	26.6937	electron transport ; oxidoreductase activity ; gamma-butyrobetaine dioxygenase activity	Taurine catabolism dioxygenase TauD/TfdA	Predicted gamma-butyrobetaine,2-oxoglutarate dioxygenase	Lipid transport and metabolism	METABOLISM
30369			0.826122		0.152343		0.889258		0.29516		0.184407		1.07642		0.357283		5.83723		1.93747		0.331917	4.28917	8.31016	23.2593	28.1548	25.0369	electron transport ; oxidoreductase activity ; iron ion binding ; L-ascorbic acid binding ; carnitine biosynthetic process ; trimethyllysine dioxygenase activity	Taurine catabolism dioxygenase TauD/TfdA ; Trimethyllysine dioxygenase	Predicted gamma-butyrobetaine,2-oxoglutarate dioxygenase	Lipid transport and metabolism	METABOLISM
229761			2.66014		2.06085		0.928425		2.17178		0.774715		0.349013		0.816413		0.450505		1.05382		2.33921	14.0547	14.8112	18.1418	6.81986	6.33173	monooxygenase activity ; iron ion binding ; electron transport ; heme binding ; calcium ion binding ; leukotriene-B4 20-monooxygenase activity	Cytochrome P450 ; Cytochrome P450, E-class, group I ; Cytochrome P450 ; Calcium-binding EF-hand ; Cytochrome P450 ; Cytochrome P450	Cytochrome P450 CYP4/CYP19/CYP26 subfamilies	Lipid transport and metabolism	METABOLISM
687877			1.83764		2.34658		0.798821		2.31663		1.27695		0.434699		1.26065		0.340419		0.987234		2.90006	47.0349	46.4344	36.8337	20.044	16.0116	monooxygenase activity ; iron ion binding ; electron transport ; heme binding ; leukotriene-B4 20-monooxygenase activity	Cytochrome P450 ; Cytochrome P450, E-class, group IV ; Cytochrome P450 ; Cytochrome P450 ; Cytochrome P450	Cytochrome P450 CYP4/CYP19/CYP26 subfamilies	Lipid transport and metabolism	METABOLISM
29649			1.46333		1.00219		1.07306		1.4711		0.684868		0.733301		1.00531		1.07072		1.46788		1.37093	31.4068	46.1014	45.8581	31.3382	33.6278	monooxygenase activity ; iron ion binding ; electron transport ; heme binding ; leukotriene-B4 20-monooxygenase activity	Cytochrome P450 ; Cytochrome P450, E-class, group I ; Cytochrome P450 ; Cytochrome P450	Cytochrome P450 CYP4/CYP19/CYP26 subfamilies	Lipid transport and metabolism	METABOLISM
124088			0.84842		1.19133		1.50088		1.1248		1.40417		1.76904		1.32576		1.25984		0.944158		0.749427	6.13325	5.79076	4.36787	5.14824	7.72692	monooxygenase activity ; iron ion binding ; electron transport ; heme binding ; unspecific monooxygenase activity	Cytochrome P450 ; Cytochrome P450, E-class, group I ; Cytochrome P450 ; Cytochrome P450 ; Cytochrome P450	Cytochrome P450 CYP4/CYP19/CYP26 subfamilies	Lipid transport and metabolism	METABOLISM
96212			2.23055		0.863072		1.4945		1.36796		0.386933		0.670017		0.613286		1.73161		1.58499		0.91533	3.87577	6.14307	10.0166	4.49067	6.71131	monooxygenase activity ; iron ion binding ; electron transport ; heme binding ; unspecific monooxygenase activity	Cytochrome P450, E-class, group IV ; Cytochrome P450 ; Cytochrome P450	Cytochrome P450 CYP4/CYP19/CYP26 subfamilies	Lipid transport and metabolism	METABOLISM
686276			1.0361		0.782463		1.27331		0.746697		0.755197		1.22894		0.720677		1.62731		0.95429		0.586422	8.51004	8.12105	11.2686	10.876	13.8485	monooxygenase activity ; iron ion binding ; electron transport ; heme binding ; unspecific monooxygenase activity	Cytochrome P450 ; Cytochrome P450, E-class, group I ; Cytochrome P450 ; Cytochrome P450 ; Cytochrome P450	Cytochrome P450 CYP4/CYP19/CYP26 subfamilies	Lipid transport and metabolism	METABOLISM
672319			0.795893		0.714592		1.13805		0.752493		0.897849		1.42991		0.945471		1.59259		1.05304		0.661212	14.3158	15.0751	15.9445	20.0335	22.7991	monooxygenase activity ; iron ion binding ; electron transport ; heme binding ; unspecific monooxygenase activity	Cytochrome P450 ; Cytochrome P450, E-class, group I ; Cytochrome P450 ; Cytochrome P450 ; Cytochrome P450	Cytochrome P450 CYP4/CYP19/CYP26 subfamilies	Lipid transport and metabolism	METABOLISM
161208			0.445747		0.66637		1.11481		0.400444		1.49495		2.501		0.898366		1.67296		0.600933		0.359203	32.4929	19.5261	21.7351	48.7611	54.3594	monooxygenase activity ; iron ion binding ; electron transport ; heme binding ; unspecific monooxygenase activity	Cytochrome P450 ; Cytochrome P450, E-class, group IV ; Cytochrome P450 ; Cytochrome P450 ; Cytochrome P450	Cytochrome P450 CYP4/CYP19/CYP26 subfamilies	Lipid transport and metabolism	METABOLISM
250289			0.326307		0.523611		1.13722		0.336453		1.60466		3.48512		1.0311		2.17187		0.642564		0.295857	36.6826	23.5709	22.8601	70.0569	79.6699	monooxygenase activity ; iron ion binding ; electron transport ; heme binding ; unspecific monooxygenase activity	Cytochrome P450 ; Cytochrome P450, E-class, group IV ; Cytochrome P450 ; Cytochrome P450 ; Cytochrome P450	Cytochrome P450 CYP4/CYP19/CYP26 subfamilies	Lipid transport and metabolism	METABOLISM
671824			0.271434		0.459731		0.256576		0.485088		1.69371		0.945259		1.78713		0.558099		1.05516		1.89062	30.258	31.9269	17.8649	65.8168	16.887	monooxygenase activity ; iron ion binding ; electron transport ; heme binding ; unspecific monooxygenase activity	Cytochrome P450 ; Cytochrome P450, E-class, group IV ; Cytochrome P450 ; Cytochrome P450	Cytochrome P450 CYP4/CYP19/CYP26 subfamilies	Lipid transport and metabolism	METABOLISM
15800			1.17901		1.18424		1.19844		1.14859		1.00444		1.01648		0.974201		1.01199		0.969896		0.958407	74.8977	72.643	74.5667	63.2453	75.7956	monooxygenase activity ; iron ion binding ; electron transport ; heme binding ; unspecific monooxygenase activity	Cytochrome P450 ; Cytochrome P450, E-class, group I ; Cytochrome P450 ; Cytochrome P450 ; Cytochrome P450	Cytochrome P450 CYP4/CYP19/CYP26 subfamilies	Lipid transport and metabolism	METABOLISM
265910			0.616475		0.432004		0.620485		0.63864		0.700765		1.0065		1.03596		1.43629		1.47832		1.02926	46.838	69.2415	66.8383	108.42	67.2731	monooxygenase activity ; iron ion binding ; electron transport ; heme binding ; unspecific monooxygenase activity	Cytochrome P450 ; Cytochrome P450, E-class, group I ; Cytochrome P450 ; Cytochrome P450 ; Cytochrome P450	Cytochrome P450 CYP4/CYP19/CYP26 subfamilies	Lipid transport and metabolism	METABOLISM
88296			0.495273		0.213332		0.584044		0.123061		0.430735		1.17924		0.248471		2.73773		0.576853		0.210705	1.97633	1.14005	4.58828	9.26413	5.41066	squalene monooxygenase activity	Squalene epoxidase	Squalene monooxygenase	Lipid transport and metabolism	METABOLISM
100943			0.760407		0.49582		0.57045		0.506553		0.652045		0.75019		0.66616		1.15052		1.02165		0.887989	5.63752	5.75956	8.6459	11.3701	6.48607	squalene monooxygenase activity	Squalene epoxidase	Squalene monooxygenase	Lipid transport and metabolism	METABOLISM
100641			3.31412		2.92829		0.848698		3.23535		0.883579		0.256085		0.976232		0.289827		1.10486		3.81213	64.2267	70.9616	72.6893	21.9332	18.6147	metabolic process ; oxidoreductase activity ; squalene monooxygenase activity	Aromatic-ring hydroxylase ; FAD dependent oxidoreductase ; Squalene epoxidase	Squalene monooxygenase	Lipid transport and metabolism	METABOLISM
412917			2.85207		2.3063		1.31513		2.8992		0.80864		0.461114		1.01652		0.570234		1.25708		2.20449	73.4857	92.3772	90.8756	31.863	41.9041	metabolic process ; oxidoreductase activity ; squalene monooxygenase activity	Aromatic-ring hydroxylase ; FAD dependent oxidoreductase ; Squalene epoxidase	Squalene monooxygenase	Lipid transport and metabolism	METABOLISM
686868			0.28479		0.302341		0.502436		0.255357		1.06163		1.76423		0.896651		1.66182		0.844601		0.508239	12.4401	10.5069	11.7179	41.1458	20.6731	acyl-CoA dehydrogenase activity ; electron transport ; oxidoreductase activity, acting on the CH-CH group of donors ; metabolic process ; acyl-CoA oxidase activity	Acyl-CoA dehydrogenase/oxidase, central region ; Acyl-CoA dehydrogenase/oxidase C-terminal ; Acyl-CoA dehydrogenase/oxidase, middle and N-terminal	Acyl-CoA oxidase	Lipid transport and metabolism	METABOLISM
112964			0.849691		0.779462		0.641513		0.466768		0.917348		0.754996		0.549339		0.82302		0.598834		0.727606	60.2151	36.0589	65.6404	77.2522	49.5582	acyl-CoA oxidase activity ; peroxisome ; fatty acid beta-oxidation ; electron transport ; oxidoreductase activity, acting on the CH-CH group of donors ; acyl-CoA dehydrogenase activity ; metabolic process ; fatty acid metabolic process ; FAD binding	Acyl-CoA oxidase/dehydrogenase, type 1 ; Acyl-CoA oxidase, C-terminal ; Acyl-CoA dehydrogenase/oxidase, central region ; Acyl-CoA oxidase ; Acyl-CoA dehydrogenase/oxidase C-terminal ; Acyl-CoA dehydrogenase/oxidase, middle and N-terminal	Acyl-CoA oxidase	Lipid transport and metabolism	METABOLISM
105300			0.934549		1.0132		1.80823		1.01698		1.08416		1.93487		1.0882		1.78468		1.00373		0.562415	52.8406	53.0376	48.7389	52.1523	94.3033	acyl-CoA dehydrogenase activity ; electron transport ; oxidoreductase activity, acting on the CH-CH group of donors ; metabolic process ; short-branched-chain-acyl-CoA dehydrogenase activity ; very-long-chain-acyl-CoA dehydrogenase activity ; acyl-CoA reductase activity ; propionyl-CoA dehydrogenase activity ; thiol-driven fumarate reductase activity	Acyl-CoA oxidase/dehydrogenase, type 1 ; Acyl-CoA dehydrogenase/oxidase, central region ; Acyl-CoA dehydrogenase, conserved site ; Acyl-CoA dehydrogenase, conserved site ; Acyl-CoA dehydrogenase/oxidase C-terminal ; Acyl-CoA dehydrogenase/oxidase, middle and N-terminal	Short-chain acyl-CoA dehydrogenase	Lipid transport and metabolism	METABOLISM
85627			0.741936		0.671616		0.505912		0.788543		0.905221		0.681881		1.06282		0.753276		1.1741		1.55865	119.592	140.413	132.114	178.066	90.086	acyl-CoA dehydrogenase activity ; electron transport ; oxidoreductase activity, acting on the CH-CH group of donors ; metabolic process ; isovaleryl-CoA dehydrogenase activity	Acyl-CoA oxidase/dehydrogenase, type 1 ; Acyl-CoA dehydrogenase/oxidase, central region ; Acyl-CoA dehydrogenase, N-terminal ; Acyl-CoA dehydrogenase, conserved site ; Acyl-CoA dehydrogenase, conserved site ; Acyl-CoA dehydrogenase/oxidase C-terminal ; Acyl-CoA dehydrogenase/oxidase, middle and N-terminal	Isovaleryl-CoA dehydrogenase	Lipid transport and metabolism	METABOLISM
681881			0.445332		1.08707		1.51599		0.796345		2.44102		3.40418		1.7882		1.39457		0.732563		0.525296	182.369	133.597	74.7099	167.762	254.326	heme binding ; transition metal ion binding ; acyl-CoA dehydrogenase activity ; electron transport ; oxidoreductase activity, acting on the CH-CH group of donors ; metabolic process ; isovaleryl-CoA dehydrogenase activity	Cytochrome b5 ; Cytochrome b5 ; Acyl-CoA oxidase/dehydrogenase, type 1 ; Acyl-CoA dehydrogenase/oxidase, central region ; Cytochrome b5 ; Acyl-CoA dehydrogenase, conserved site ; Cytochrome b5 ; Acyl-CoA dehydrogenase/oxidase C-terminal ; Cytochrome b5 ; Acyl-CoA dehydrogenase/oxidase, middle and N-terminal	Very-long-chain acyl-CoA dehydrogenase	Lipid transport and metabolism	METABOLISM
12760			0.73447		0.522886		0.902279		0.633894		0.711924		1.22848		0.863064		1.72557		1.2123		0.702548	0.100276	0.121564	0.140852	0.191774	0.173033	acyl-CoA dehydrogenase activity ; electron transport ; oxidoreductase activity, acting on the CH-CH group of donors ; metabolic process	Acyl-CoA oxidase/dehydrogenase, type 1 ; Acyl-CoA dehydrogenase/oxidase, central region ; Acyl-CoA dehydrogenase, conserved site ; Acyl-CoA dehydrogenase/oxidase C-terminal ; Acyl-CoA dehydrogenase/oxidase, middle and N-terminal	Short-chain acyl-CoA dehydrogenase	Lipid transport and metabolism	METABOLISM
655098			2.37131		1.53716		0.900399		2.34926		0.648232		0.379705		0.990699		0.585754		1.52831		2.60913	74.4503	113.783	114.851	48.4336	43.6096	cytoplasm ; lipid metabolic process ; integral to membrane ; oxidoreductase activity, acting on the CH-CH group of donors ; 3-oxo-5-alpha-steroid 4-dehydrogenase activity	3-oxo-5-alpha-steroid 4-dehydrogenase, C-terminal ; 3-oxo-5-alpha-steroid 4-dehydrogenase, C-terminal	Steroid reductase required for elongation of the very long chain fatty acids	Lipid transport and metabolism	METABOLISM
506778			0.79468		0.916008		0.824642		0.960552		1.15268		1.0377		1.20873		0.900256		1.04863		1.16481	166.662	174.766	144.587	181.943	150.038	cytoplasm ; lipid metabolic process ; integral to membrane ; oxidoreductase activity, acting on the CH-CH group of donors ; 3-oxo-5-alpha-steroid 4-dehydrogenase activity	3-oxo-5-alpha-steroid 4-dehydrogenase, C-terminal ; 3-oxo-5-alpha-steroid 4-dehydrogenase, C-terminal	Steroid reductase	Lipid transport and metabolism	METABOLISM
359376			1.49796		1.24094		1.81466		1.77671		0.828417		1.21142		1.18608		1.46233		1.43175		0.979083	33.8568	48.4743	40.8692	27.2832	49.5099	phospholipid metabolic process ; N-methyltransferase activity ; methylene-fatty-acyl-phospholipid synthase activity	Phospholipid methyltransferase ; Phospholipid methyltransferase	Phospholipid methyltransferase	Lipid transport and metabolism	METABOLISM
17399			#DIV/0!		#DIV/0!		#DIV/0!		#DIV/0!		#DIV/0!		#DIV/0!		#DIV/0!		#DIV/0!		#DIV/0!		#DIV/0!	0	0	0	0	0	phospholipid metabolic process ; N-methyltransferase activity ; phosphatidylethanolamine N-methyltransferase activity	Phospholipid methyltransferase	Phospholipid methyltransferase	Lipid transport and metabolism	METABOLISM
291095			1.16733		0.74693		0.494498		0.850553		0.639864		0.423616		0.728634		0.662041		1.13873		1.72003	4.58573	5.22192	7.16673	6.13944	3.03594	metabolic process ; methyltransferase activity ; sterol 24-C-methyltransferase activity	Methyltransferase type 11 ; Sterol methyltransferase C-terminal	SAM-dependent methyltransferases	Lipid transport and metabolism	METABOLISM
326579			9.30842		15.3209		1.68987		16.6346		1.64592		0.181542		1.78705		0.110298		1.08575		9.8437	85.2334	92.5418	51.7847	5.56321	9.40111	metabolic process ; methyltransferase activity ; sterol 24-C-methyltransferase activity	Methyltransferase type 11 ; Sterol methyltransferase C-terminal	SAM-dependent methyltransferases	Lipid transport and metabolism	METABOLISM
676454			1.60872		1.51339		0.553831		1.36028		0.940744		0.344269		0.845567		0.365954		0.898828		2.45612	580.529	521.796	617.096	383.595	212.447	metabolic process ; methyltransferase activity ; sterol 24-C-methyltransferase activity	Methyltransferase type 11 ; Sterol methyltransferase C-terminal	SAM-dependent methyltransferases	Lipid transport and metabolism	METABOLISM
31106			3.10375		2.38752		1.79442		1.3638		0.769236		0.578145		0.439402		0.751584		0.57122		0.760021	1.23452	0.705183	1.60487	0.517073	0.927846	phospholipid metabolic process ; N-methyltransferase activity ; phosphatidyl-N-methylethanolamine N-methyltransferase activity	Phospholipid methyltransferase	Phospholipid methyltransferase	Lipid transport and metabolism	METABOLISM
9090			2.61034		2.08683		0.768564		2.60603		0.799447		0.294431		0.99835		0.368293		1.2488		3.39078	104.899	130.998	131.215	50.2672	38.6336	lipid biosynthetic process ; cyclopropane-fatty-acyl-phospholipid synthase activity	Cyclopropane-fatty-acyl-phospholipid synthase ; Cyclopropane-fatty-acyl-phospholipid synthase	SAM-dependent methyltransferases	Lipid transport and metabolism	METABOLISM
688061			1.5981		1.92445		0.537525		1.28367		1.20421		0.336353		0.803245		0.279314		0.667032		2.38811	121.477	81.0289	100.877	63.123	33.9302	protein binding ; cytoplasm ; dihydrolipoamide branched chain acyltransferase activity ; H2A/H2B histone acetyltransferase activity ; H3/H4 histone acetyltransferase activity ; N-acetyltransferase activity ; O-acyltransferase activity ; acyltransferase activity ; palmitoleoyl [acyl-carrier-protein]-dependent acyltransferase activity ; carnitine O-acyltransferase activity ; acetyltransferase activ…	Src homology-3 ; Src homology-3 ; Src homology-3 ; BAR ; Src homology-3 ; BAR ; Src homology-3 ; BAR ; Src homology-3	Lysophosphatidic acid acyltransferase endophilin/SH3GL, involved in synaptic vesicle formation	Lipid transport and metabolism	METABOLISM
591071			0.865458		1.04209		1.18783		0.792402		1.20409		1.37249		0.915587		1.13986		0.760398		0.6671	115.516	87.8385	95.9369	110.851	131.672	metabolic process ; acyltransferase activity ; glycerol-3-phosphate O-acyltransferase activity	Phospholipid/glycerol acyltransferase ; Phospholipid/glycerol acyltransferase	Lysophosphatidic acid acyltransferase LPAAT and related acyltransferases	Lipid transport and metabolism	METABOLISM
686488			1.4479		1.44156		1.04454		1.56571		0.995621		0.721417		1.08137		0.72459		1.08612		1.49895	50.4766	54.8238	50.6987	35.0153	36.5749	catalytic activity ; metabolic process ; acetyl-CoA C-acyltransferase activity	Thiolase ; Thiolase-like	Peroxisomal 3-ketoacyl-CoA-thiolase P-44/SCP2	Lipid transport and metabolism	METABOLISM
27516			2.41925		1.68145		0.686454		2.09127		0.695027		0.283746		0.864427		0.408252		1.24373		3.04648	84.6093	105.231	121.735	50.3193	34.5419	catalytic activity ; metabolic process ; acetyl-CoA C-acyltransferase activity	Thiolase ; Thiolase ; Thiolase ; Thiolase ; Thiolase ; Thiolase-like	3-oxoacyl CoA thiolase	Lipid transport and metabolism	METABOLISM
682010			0.58957		0.556248		1.71971		0.638056		0.94348		2.9169		1.08224		3.09163		1.14707		0.371024	148.582	170.435	157.483	267.116	459.363	catalytic activity ; metabolic process ; acetyl-CoA C-acyltransferase activity	Thiolase ; Thiolase ; Thiolase ; Thiolase ; Thiolase ; Thiolase ; Thiolase-like	3-oxoacyl CoA thiolase	Lipid transport and metabolism	METABOLISM
678891			0.81011		1.77192		1.39537		1.38068		2.18726		1.72245		1.70431		0.787491		0.7792		0.989472	84.336	65.7147	38.5579	47.5958	66.4139	sterol O-acyltransferase activity	Membrane bound O-acyl transferase, MBOAT	Sterol O-acyltransferase/Diacylglycerol O-acyltransferase	Lipid transport and metabolism	METABOLISM
520061			0.939985		1.02385		1.14861		0.814734		1.08922		1.22195		0.866752		1.12186		0.795756		0.70932	226.148	179.959	207.625	220.881	253.706	metabolic process ; acyltransferase activity ; 1-acylglycerol-3-phosphate O-acyltransferase activity ; phospholipid biosynthetic process ; membrane	Phospholipid/glycerol acyltransferase ; Phospholipid/glycerol acyltransferase ; 1-acyl-sn-glycerol-3-phosphate acyltransferase	1-acyl-sn-glycerol-3-phosphate acyltransferase	Lipid transport and metabolism	METABOLISM
678772			0.966321		1.52422		1.21848		0.942624		1.57734		1.26094		0.975477		0.79941		0.61843		0.773609	53.786	33.2629	34.0991	35.2876	42.9971	acyltransferase activity ; carnitine O-acetyltransferase activity	Acyltransferase ChoActase/COT/CPT ; Acyltransferase ChoActase/COT/CPT	Carnitine O-acyltransferase CRAT	Lipid transport and metabolism	METABOLISM
185126			0.955393		1.72343		1.01837		1.07165		1.8039		1.06591		1.12168		0.590893		0.621809		1.05232	161.518	100.433	89.5383	93.7189	95.44	acyltransferase activity ; carboxylic acid metabolic process ; transferase activity, transferring acyl groups, acyl groups converted into alkyl on transfer ; carnitine O-acetyltransferase activity	Acyltransferase ChoActase/COT/CPT ; Acyltransferase ChoActase/COT/CPT ; Alpha-isopropylmalate/homocitrate synthase, conserved site	Carnitine O-acyltransferase CPT2/YAT1	Lipid transport and metabolism	METABOLISM
94540			1.77133		1.47523		1.39042		1.77743		0.832836		0.784957		1.00345		0.94251		1.20486		1.27835	101.855	122.721	122.3	69.044	95.9998	acyltransferase activity ; carnitine O-acetyltransferase activity	Acyltransferase ChoActase/COT/CPT ; Acyltransferase ChoActase/COT/CPT	Carnitine O-acyltransferase CRAT	Lipid transport and metabolism	METABOLISM
26392			0.976779		1.02165		0.930118		0.894569		1.04593		0.95223		0.915836		0.910411		0.875616		0.96178	266.91	233.711	255.188	261.255	242.998	catalytic activity ; metabolic process ; acetyl-CoA C-acetyltransferase activity	Thiolase ; Thiolase ; Thiolase ; Thiolase ; Thiolase ; Thiolase ; Thiolase-like	Acetyl-CoA acetyltransferase	Lipid transport and metabolism	METABOLISM
125659			0.846687		0.892109		1.29513		0.791937		1.05365		1.52965		0.935336		1.45177		0.887713		0.611471	51.5587	45.7693	48.9335	57.7941	74.8512	glycylpeptide N-tetradecanoyltransferase activity ; N-terminal protein myristoylation	Myristoyl-CoA:protein N-myristoyltransferase ; Myristoyl-CoA:protein N-myristoyltransferase ; Myristoyl-CoA:protein N-myristoyltransferase ; Myristoyl-CoA:protein N-myristoyltransferase ; Myristoyl-CoA:protein N-myristoyltransferase ; Acyl-CoA N-acyltransferase	N-myristoyl transferase	Lipid transport and metabolism	METABOLISM
90693			1.08992		1.45986		1.00848		1.33918		1.33942		0.925283		1.2287		0.690809		0.917335		1.32791	45.6295	41.8575	34.0666	31.2561	31.5213	GPI anchor biosynthetic process ; integral to membrane ; phosphatidylinositol N-acetylglucosaminyltransferase activity	Phosphatidylinositol N-acetylglucosaminyltransferase ; Phosphatidylinositol N-acetylglucosaminyltransferase	N-acetylglucosaminyltransferase complex, subunit PIG-C/GPI2, required for phosphatidylinositol biosynthesis	Lipid transport and metabolism	METABOLISM
87771			2.06844		1.66645		1.03141		1.87822		0.805658		0.49864		0.908038		0.618923		1.12708		1.82103	43.942	49.5259	54.5417	26.3685	27.1967	ceramide glucosyltransferase activity		Ceramide glucosyltransferase	Lipid transport and metabolism	METABOLISM
680532			1.3896		1.81169		1.42872		1.74204		1.30375		1.02815		1.25363		0.788611		0.961556		1.2193	162.673	156.419	124.774	89.7908	128.286	biosynthetic process ; transferase activity ; farnesyl-diphosphate farnesyltransferase activity ; lipid biosynthetic process ; integral to membrane	Squalene/phytoene synthase ; Farnesyl-diphosphate farnesyltransferase ; Squalene/phytoene synthase ; Squalene/phytoene synthase ; Terpenoid synthase	Squalene synthetase	Lipid transport and metabolism	METABOLISM
456027			1.7505		1.16504		1.09621		1.5403		0.665545		0.62623		0.879919		0.940928		1.3221		1.40511	48.2315	63.7671	72.4692	41.3992	45.3824	metabolic process ; transferase activity ; di-trans,poly-cis-decaprenylcistransferase activity	Di-trans-poly-cis-decaprenylcistransferase ; Di-trans-poly-cis-decaprenylcistransferase ; Di-trans-poly-cis-decaprenylcistransferase ; Di-trans-poly-cis-decaprenylcistransferase ; Di-trans-poly-cis-decaprenylcistransferase	Cis-prenyltransferase	Lipid transport and metabolism	METABOLISM
319666			1.08144		0.61822		1.06264		0.769614		0.571663		0.982616		0.711655		1.71887		1.24489		0.724246	44.4496	55.3347	77.755	71.8994	76.4033	electron transport ; dTDP-4-dehydrorhamnose reductase activity ; extracellular polysaccharide biosynthetic process ; catalytic activity ; binding ; metabolic process ; methionine adenosyltransferase activity ; methionine adenosyltransferase complex ; methionine adenosyltransferase regulator activity	dTDP-4-dehydrorhamnose reductase ; Oxidoreductase, molybdopterin binding ; NAD(P)-binding	C-3 sterol dehydrogenase/3-beta-hydroxysteroid dehydrogenase and related dehydrogenases	Lipid transport and metabolism	METABOLISM
26245			1.26655		1.08215		1.50718		1.14039		0.854406		1.18999		0.900387		1.39277		1.05382		0.756634	56.2855	59.3146	65.8768	52.0127	78.3927	diacylglycerol kinase activity ; activation of protein kinase C activity ; sphinganine kinase activity	Diacylglycerol kinase, catalytic region ; Diacylglycerol kinase, catalytic region ; Diacylglycerol kinase, catalytic region	Sphingosine kinase, involved in sphingolipid metabolism	Lipid transport and metabolism	METABOLISM
683639			0.36044		0.395163		1.12348		0.403147		1.09634		3.11696		1.11849		2.84308		1.0202		0.358838	52.8374	53.905	48.1946	133.711	150.221	diacylglycerol kinase activity ; activation of protein kinase C activity ; sphinganine kinase activity	Diacylglycerol kinase, catalytic region ; Diacylglycerol kinase, catalytic region ; Diacylglycerol kinase, catalytic region	Sphingosine kinase, involved in sphingolipid metabolism	Lipid transport and metabolism	METABOLISM
7966			1.13588		1.13859		1.73539		0.874268		1.00239		1.52779		0.769685		1.52415		0.76785		0.503788	44.9333	34.502	44.8261	39.4638	68.4851	ATP binding ; kinase activity ; phosphorylation ; phosphomevalonate kinase activity	GHMP kinase ; Phosphomevalonate kinase, eukaryotic	Phosphomevalonate kinase	Lipid transport and metabolism	METABOLISM
92758			1.60329		1.26623		0.963021		1.48198		0.78977		0.600653		0.924337		0.760541		1.17039		1.53889	167.409	195.934	211.972	132.211	127.322	phosphatidate cytidylyltransferase activity ; phospholipid biosynthetic process ; membrane	Phosphatidate cytidylyltransferase ; Phosphatidate cytidylyltransferase	CDP-diacylglycerol synthase	Lipid transport and metabolism	METABOLISM
679228			0.382597		0.271839		0.398595		0.324713		0.71051		1.04181		0.848708		1.46629		1.19451		0.814644	31.8437	38.0376	44.8182	117.142	46.6923	phosphatidylserine biosynthetic process ; cardiolipin synthase activity ; UDP-N-acetylglucosamine:serine-protein N-acetylglucosamine-1-phosphotransferase activity ; GDP-mannose:serine-protein mannose-1-phosphotransferase activity ; archaetidylserine synthase activity ; cardiolipin synthetase 2 activity	Phosphatidyl serine synthase	Phosphatidylserine synthase	Lipid transport and metabolism	METABOLISM
671753			1.02924		1.10535		1.50998		1.13847		1.07395		1.46707		1.10612		1.36606		1.02996		0.753966	31.5707	32.5166	29.3969	28.5617	43.1274	phospholipid biosynthetic process ; membrane ; phosphotransferase activity, for other substituted phosphate groups ; ethanolaminephosphotransferase activity	CDP-alcohol phosphatidyltransferase ; Choline/ethanolaminephosphotransferase ; CDP-alcohol phosphatidyltransferase	sn-1,2-diacylglycerol ethanolamine- and cholinephosphotranferases	Lipid transport and metabolism	METABOLISM
459868			1.13142		1.12407		1.81203		1.41518		0.993505		1.60155		1.2508		1.61202		1.25897		0.780992	54.8809	69.0936	55.2397	48.8232	88.469	phospholipid biosynthetic process ; membrane ; phosphotransferase activity, for other substituted phosphate groups ; CDP-diacylglycerol-inositol 3-phosphatidyltransferase activity	CDP-alcohol phosphatidyltransferase ; CDP-alcohol phosphatidyltransferase	Phosphatidylinositol synthase	Lipid transport and metabolism	METABOLISM
99913			2.04977		1.38766		0.67274		1.7745		0.676985		0.328203		0.865708		0.484801		1.27877		2.63772	62.0429	79.3386	91.646	44.7104	30.0785	phospholipid biosynthetic process ; membrane ; phosphotransferase activity, for other substituted phosphate groups ; CDP-diacylglycerol-glycerol-3-phosphate 3-phosphatidyltransferase activity	CDP-alcohol phosphatidyltransferase ; CDP-alcohol phosphatidyltransferase	CDP-alcohol phosphatidyltransferase/Phosphatidylglycerol-phosphate synthase	Lipid transport and metabolism	METABOLISM
669927			2.26302		2.05649		1.04367		2.44693		0.908734		0.461184		1.08127		0.507502		1.18986		2.34455	29.0637	34.5818	31.9827	14.1327	14.7499	catalytic activity ; metabolic process ; phospholipid biosynthetic process ; phosphotransferase activity, for other substituted phosphate groups ; CDP-diacylglycerol-serine O-phosphatidyltransferase activity	Phospholipase D/Transphosphatidylase ; Phospholipase D, phosphatidylserine synthase type ; Phospholipase D/Transphosphatidylase	Phosphatidylglycerolphosphate synthase	Lipid transport and metabolism	METABOLISM
29888			1.60344		1.01528		0.976615		1.19421		0.63319		0.609075		0.744777		0.961914		1.17623		1.2228	77.211	90.8179	121.94	76.0488	74.2703	lipid metabolic process ; hydrolase activity, acting on ester bonds ; lipase activity ; nuclease activity ; phosphoric ester hydrolase activity ; T/G mismatch-specific endonuclease activity	Lipase, GDSL ; Lipase, GDSL, active site ; Esterase, SGNH hydrolase-type	Isoamyl acetate-hydrolyzing esterase	Lipid transport and metabolism	METABOLISM
680500			0.289918		0.336244		1.38301		0.278222		1.15979		4.77035		0.95966		4.11312		0.827443		0.201172	10.1173	8.3715	8.7234	30.0892	41.6137	triacylglycerol lipase activity ; lipid metabolic process ; catalytic activity ; phospholipase activity ; lipase activity ; 1-oxa-2-oxocycloheptane lactonase activity ; sulfolactone hydrolase activity ; 3,4-dihydrocoumarin hydrolase activity ; butyrolactone hydrolase activity	Lipase, class 3 ; Lipase, active site	Predicted lipase	Lipid transport and metabolism	METABOLISM
14663			0.406924		0.393178		1.79812		0.379792		0.966219		4.41881		0.933324		4.57331		0.965955		0.211216	29.4801	28.4765	30.5108	74.9791	134.822	lipid metabolic process ; phospholipase activity ; lipase activity ; 1-oxa-2-oxocycloheptane lactonase activity ; sulfolactone hydrolase activity ; 3,4-dihydrocoumarin hydrolase activity ; butyrolactone hydrolase activity	Alpha/beta hydrolase fold-1 ; AB-hydrolase associated lipase region	Triglyceride lipase-cholesterol esterase	Lipid transport and metabolism	METABOLISM
636955			2.86195		1.98405		0.953936		2.72201		0.693249		0.333317		0.951101		0.480804		1.37195		2.85345	68.4715	93.9393	98.769	34.5111	32.9214	acylglycerol lipase activity		Lysophospholipase	Lipid transport and metabolism	METABOLISM
554581			1.25994		0.648093		0.832544		0.968226		0.514383		0.660779		0.768469		1.28461		1.49396		1.16297	156.487	233.785	304.222	241.457	201.024	lysophospholipase activity	Phospholipase/carboxylesterase	Lysophospholipase	Lipid transport and metabolism	METABOLISM
673086			4.09251		5.31238		3.04499		4.70691		1.29808		0.744041		1.15013		0.573187		0.886026		1.54579	296.3	262.53	228.261	55.7753	169.835	lysophospholipase activity	Phospholipase/carboxylesterase	Lysophospholipase	Lipid transport and metabolism	METABOLISM
106626			2.18706		1.2811		1.1293		1.83352		0.585766		0.516356		0.83835		0.881505		1.4312		1.62359	27.8178	39.8128	47.4895	21.7139	24.5215	CoA hydrolase activity ; acyl-CoA thioesterase activity		Acyl-CoA thioesterase	Lipid transport and metabolism	METABOLISM
264342			0.61354		0.652288		1.73184		0.688085		1.06315		2.82271		1.1215		2.65503		1.05488		0.397314	60.3681	63.681	56.782	92.5482	160.279	acyl-CoA metabolic process ; acyl-CoA thioesterase activity ; palmitoyl-CoA hydrolase activity	Acyl-CoA thioesterase	Acyl-CoA thioesterase	Lipid transport and metabolism	METABOLISM
630053			1.42479		0.87719		1.58455		1.21906		0.615664		1.11213		0.855606		1.80639		1.38973		0.769342	40.6668	56.5159	66.0537	46.3603	73.4601	protein modification process ; palmitoyl-(protein) hydrolase activity	Palmitoyl protein thioesterase ; Palmitoyl protein thioesterase	Palmitoyl protein thioesterase	Lipid transport and metabolism	METABOLISM
27717			1.46932		1.61966		1.37393		1.38556		1.10232		0.935078		0.942995		0.848283		0.855464		1.00847	49.2882	42.1643	44.7132	30.4312	41.8103	catalytic activity ; membrane ; phosphatidylinositol-4,5-bisphosphate 5-phosphatase activity ; protein tyrosine/serine/threonine phosphatase activity ; protein tyrosine/threonine phosphatase activity ; JUN kinase phosphatase activity ; phosphohistidine phosphatase activity ; inositol bisphosphate phosphatase activity ; MAP kinase tyrosine/serine/threonine phosphatase activity ; inositol-1,3,4-tri…	Phosphatidic acid phosphatase type 2/haloperoxidase ; Phosphatidic acid phosphatase type 2/haloperoxidase ; Phosphatidic acid phosphatase type 2/haloperoxidase	Sphingoid base-phosphate phosphatase	Lipid transport and metabolism	METABOLISM
111286			2.13005		1.63316		0.944488		1.53504		0.766723		0.443412		0.72066		0.578321		0.939921		1.62526	19.8763	18.6822	25.9237	12.1705	11.4949	acid phosphatase activity	Histidine acid phosphatase	Lysosomal & prostatic acid phosphatases	Lipid transport and metabolism	METABOLISM
592139			1.7958		1.54656		1.1103		1.67011		0.861211		0.618275		0.930009		0.717913		1.07989		1.5042	56.23	60.722	65.2918	36.3581	40.3683	phosphoinositide 5-phosphatase activity	Synaptojanin, N-terminal ; Synaptojanin, N-terminal	Putative phosphoinositide phosphatase	Lipid transport and metabolism	METABOLISM
359819			1.18772		0.891408		0.765231		1.00271		0.75052		0.644285		0.844228		0.858452		1.12486		1.31033	58.6431	65.9651	78.1366	65.787	50.3423	catalytic activity ; membrane ; phosphatidate phosphatase activity	Phosphatidic acid phosphatase type 2/haloperoxidase ; Phosphatidic acid phosphatase type 2/haloperoxidase ; Phosphatidic acid phosphatase type 2/haloperoxidase	Lipid phosphate phosphatase and related enzymes of the PAP2 family	Lipid transport and metabolism	METABOLISM
127161			2.75025		0.438775		0.866737		1.20626		0.15954		0.315148		0.4386		1.97536		2.74915		1.39172	26.6511	73.268	167.05	60.7399	52.6455	catalytic activity ; membrane ; phosphatidate phosphatase activity	Phosphatidic acid phosphatase type 2/haloperoxidase ; Phosphatidic acid phosphatase type 2/haloperoxidase ; Phosphatidic acid phosphatase type 2/haloperoxidase	Lipid phosphate phosphatase and related enzymes of the PAP2 family	Lipid transport and metabolism	METABOLISM
679724			2.35133		1.60824		3.92555		2.40514		0.683968		1.6695		1.02288		2.4409		1.49551		0.61269	6.13757	9.17883	8.97348	3.81633	14.9812	protein tyrosine phosphatase activity ; prenylated protein tyrosine phosphatase activity	Cellular retinaldehyde-binding/triple function, C-terminal ; Cellular retinaldehyde-binding/triple function, N-terminal ; Cellular retinaldehyde-binding/triple function, C-terminal ; Cellular retinaldehyde-binding/triple function, C-terminal ; Phosphatidylinositol transfer protein-like, N-terminal ; Cellular retinaldehyde-binding/triple function, C-terminal	Phosphatidylinositol transfer protein SEC14 and related proteins	Lipid transport and metabolism	METABOLISM
678097			1.14883		0.917473		1.08314		1.12014		0.798614		0.942821		0.975023		1.18057		1.22089		1.03415	26.5165	32.3739	33.2032	28.9017	31.3047	protein tyrosine phosphatase activity ; prenylated protein tyrosine phosphatase activity	Cellular retinaldehyde-binding/triple function, C-terminal ; Cellular retinaldehyde-binding/triple function, N-terminal ; Cellular retinaldehyde-binding/triple function, C-terminal ; Cellular retinaldehyde-binding/triple function, C-terminal ; Phosphatidylinositol transfer protein-like, N-terminal ; Cellular retinaldehyde-binding/triple function, C-terminal	Phosphatidylinositol transfer protein SEC14 and related proteins	Lipid transport and metabolism	METABOLISM
241394			1.52279		1.09104		1.30333		1.31214		0.716474		0.85588		0.861669		1.19457		1.20265		1.00676	44.8983	53.997	62.6656	41.1518	53.6343	protein tyrosine phosphatase activity ; prenylated protein tyrosine phosphatase activity	Cellular retinaldehyde-binding/triple function, C-terminal ; Cellular retinaldehyde-binding/triple function, N-terminal ; Cellular retinaldehyde-binding/triple function, C-terminal ; Cellular retinaldehyde-binding/triple function, C-terminal ; Phosphatidylinositol transfer protein-like, N-terminal ; Cellular retinaldehyde-binding/triple function, C-terminal	Phosphatidylinositol transfer protein SEC14 and related proteins	Lipid transport and metabolism	METABOLISM
672253			0.703514		0.431349		1.65618		0.451632		0.613134		2.35416		0.641965		3.83955		1.04702		0.272694	85.9321	89.9729	140.152	199.217	329.94	transporter activity ; intracellular ; transport ; protein tyrosine phosphatase activity ; prenylated protein tyrosine phosphatase activity	Cellular retinaldehyde binding/alpha-tocopherol transport ; Cellular retinaldehyde-binding/triple function, C-terminal ; Cellular retinaldehyde-binding/triple function, N-terminal ; Cellular retinaldehyde-binding/triple function, C-terminal ; Cellular retinaldehyde-binding/triple function, C-terminal ; Phosphatidylinositol transfer protein-like, N-terminal ; Cellular retinaldehyde-binding/triple …	Phosphatidylinositol transfer protein SEC14 and related proteins	Lipid transport and metabolism	METABOLISM
671962			2.58745		3.99821		1.4486		3.42441		1.54523		0.559857		1.32347		0.362313		0.856485		2.36394	131.33	112.482	84.9903	32.8471	47.5824	protein tyrosine phosphatase activity ; prenylated protein tyrosine phosphatase activity	Cellular retinaldehyde-binding/triple function, C-terminal ; Cellular retinaldehyde-binding/triple function, N-terminal ; Cellular retinaldehyde-binding/triple function, C-terminal ; Cellular retinaldehyde-binding/triple function, C-terminal ; Phosphatidylinositol transfer protein-like, N-terminal ; Cellular retinaldehyde-binding/triple function, C-terminal	Phosphatidylinositol transfer protein PDR16 and related proteins	Lipid transport and metabolism	METABOLISM
85632			0.955087		1.19223		2.03812		0.805369		1.2483		2.13397		0.843241		1.7095		0.675513		0.395152	34.1028	23.0369	27.3195	28.6042	58.2988	inositol-polyphosphate 5-phosphatase activity	Synaptojanin, N-terminal ; Synaptojanin, N-terminal	Phosphoinositide phosphatase SAC1	Lipid transport and metabolism	METABOLISM
15402			1.92998		1.32582		1.58224		1.34045		0.68696		0.819819		0.694542		1.1934		1.01104		0.84719	11.7654	11.8952	17.1267	8.87402	14.0408	hydrolase activity ; sphingomyelin phosphodiesterase activity	Metallophosphoesterase	Acid sphingomyelinase and PHM5 phosphate metabolism protein	Lipid transport and metabolism	METABOLISM
391791			1.40684		2.07078		1.00324		1.68829		1.47194		0.713115		1.20006		0.484474		0.815295		1.68285	97.5718	79.5497	66.288	47.1184	47.271	hydrolase activity ; sphingomyelin phosphodiesterase activity	Metallophosphoesterase	Acid sphingomyelinase and PHM5 phosphate metabolism protein	Lipid transport and metabolism	METABOLISM
645727			0.847201		0.42761		1.17593		0.468758		0.504732		1.38802		0.553301		2.75001		1.09623		0.398627	15.1214	16.5765	29.9593	35.3627	41.5841	protein binding ; cell communication ; phosphoinositide binding ; catalytic activity ; metabolic process ; phospholipase D activity	Phospholipase D/Transphosphatidylase ; Phospholipase D, eukaryota ; Phospholipase D/Transphosphatidylase ; Phox-like ; Phospholipase D/Transphosphatidylase ; Phox-like	Phospholipase D1	Lipid transport and metabolism	METABOLISM
598019			1.11597		2.34145		1.65086		1.37152		2.09814		1.47931		1.229		0.70506		0.585757		0.830791	94.1194	55.1311	44.8585	40.197	66.3598	catalytic activity ; metabolic process ; phospholipase D activity	Phospholipase D/Transphosphatidylase ; Phospholipase D/Transphosphatidylase ; Phospholipase D/Transphosphatidylase	Phospholipase D1	Lipid transport and metabolism	METABOLISM
103020			1.21866		1.09973		1.44871		0.900826		0.90241		1.18877		0.739194		1.31733		0.819133		0.621812	67.2398	55.0784	74.5114	61.1421	88.5772	proteolysis ; metallopeptidase activity ; zinc ion binding ; leukotriene biosynthetic process ; binding ; leukotriene-A4 hydrolase activity	Peptidase M1, membrane alanine aminopeptidase, N-terminal ; Peptidase M1, membrane alanine aminopeptidase, N-terminal ; Peptidase M1, leukotriene A4 hydrolase, aminopeptidase C-terminal ; Peptidase M, neutral zinc metallopeptidases, zinc-binding site ; Armadillo-type fold	Bifunctional leukotriene A4 hydrolase/aminopeptidase LTA4H	Lipid transport and metabolism	METABOLISM
678839			2.60775		1.37649		1.55381		2.41553		0.527847		0.595842		0.926289		1.12882		1.75484		1.55459	22.2905	39.1163	42.2291	16.1937	25.1618	catalytic activity ; membrane ; dolichyldiphosphatase activity	Phosphatidic acid phosphatase type 2/haloperoxidase ; Phosphatidic acid phosphatase type 2/haloperoxidase ; Phosphatidic acid phosphatase type 2/haloperoxidase	Dolichyl pyrophosphate phosphatase and related acid phosphatases	Lipid transport and metabolism	METABOLISM
97834			0.859064		1.20351		1.21096		0.762521		1.40095		1.40963		0.887619		1.00619		0.633582		0.629684	102.758	65.1058	73.3488	85.3823	103.394	diphosphomevalonate decarboxylase activity ; isoprenoid biosynthetic process ; ATP binding ; kinase activity ; phosphorylation	GHMP kinase ; GHMP kinase, C-terminal ; Diphosphomevalonate decarboxylase ; Diphosphomevalonate decarboxylase	Mevalonate pyrophosphate decarboxylase	Lipid transport and metabolism	METABOLISM
15305			1.70852		1.28253		0.809834		1.53483		0.750667		0.473997		0.898341		0.631435		1.19672		1.89525	5.27515	6.31289	7.02728	4.11308	3.33091	phosphatidylserine decarboxylase activity ; phospholipid biosynthetic process	Phosphatidylserine decarboxylase-related	Phosphatidylserine decarboxylase	Lipid transport and metabolism	METABOLISM
12558			1.35012		1.7238		0.628353		1.4865		1.27677		0.465405		1.10101		0.364517		0.862338		2.3657	31.1245	26.8398	24.3775	18.0558	11.3454	phosphatidylserine decarboxylase activity ; phospholipid biosynthetic process	Phosphatidylserine decarboxylase-related	Phosphatidylserine decarboxylase	Lipid transport and metabolism	METABOLISM
477663			0.692431		0.617342		2.19245		0.560379		0.891556		3.16631		0.809292		3.55144		0.90773		0.255595	37.5975	34.1283	42.1706	60.9022	133.525	phosphatidylserine decarboxylase activity ; phospholipid biosynthetic process	Phosphatidylserine decarboxylase-related ; Phosphatidylserine decarboxylase ; TonB box, conserved site	Phosphatidylserine decarboxylase	Lipid transport and metabolism	METABOLISM
104057			0.927056		1.49941		0.815852		1.09946		1.61739		0.880047		1.18597		0.544116		0.733262		1.34762	89.1057	65.3379	55.0923	59.4272	48.4838	calcium ion binding ; phosphatidylserine decarboxylase activity ; phospholipid biosynthetic process	C2 calcium-dependent membrane targeting ; C2 calcium-dependent membrane targeting ; Phosphatidylserine decarboxylase-related ; C2 calcium-dependent membrane targeting ; Phosphatidylserine decarboxylase ; C2 calcium-dependent membrane targeting ; Calcium-binding EF-hand ; C2 calcium/lipid-binding region, CaLB	Phosphatidylserine decarboxylase	Lipid transport and metabolism	METABOLISM
89548			1.85787		0.969503		0.954137		1.09992		0.521837		0.513566		0.592032		0.984151		1.13452		1.15279	37.8999	42.998	72.6278	39.092	37.2992	catalytic activity ; metabolic process ; enoyl-CoA hydratase activity	Crotonase, core	Enoyl-CoA hydratase	Lipid transport and metabolism	METABOLISM
26196			3.22273		2.41254		1.07823		2.75773		0.7486		0.334571		0.855712		0.446929		1.14308		2.55764	56.301	64.3567	75.2084	23.3369	25.1626	catalytic activity ; metabolic process ; enoyl-CoA hydratase activity	Crotonase, core	Enoyl-CoA hydratase/isomerase	Lipid transport and metabolism	METABOLISM
88467			1.21632		2.62884		0.827799		1.91841		2.16131		0.680579		1.57723		0.314891		0.729753		2.31748	179.012	130.635	82.8256	68.0954	56.3693	catalytic activity ; metabolic process ; enoyl-CoA hydratase activity	Crotonase, core ; Crotonase, core	Enoyl-CoA hydratase	Lipid transport and metabolism	METABOLISM
143640			0.960596		0.928948		1.03321		0.864908		0.967054		1.0756		0.900388		1.11224		0.931063		0.837106	77.3179	71.9878	79.952	83.2317	85.996	catalytic activity ; metabolic process ; enoyl-CoA hydratase activity	Crotonase, core	Enoyl-CoA hydratase	Lipid transport and metabolism	METABOLISM
669961			1.30777		0.896876		1.11449		1.21479		0.685806		0.852208		0.928905		1.24264		1.35447		1.09	48.1131	65.1678	70.1555	53.6452	59.7871	catalytic activity ; metabolic process ; enoyl-CoA hydratase activity	Crotonase, core ; Crotonase, core	Enoyl-CoA hydratase	Lipid transport and metabolism	METABOLISM
30834			1.72821		2.08443		1.34152		1.53716		1.20612		0.776248		0.88945		0.643591		0.737447		1.14583	29.2305	21.5559	24.2351	14.0232	18.8125	catalytic activity ; metabolic process ; alpha-methylacyl-CoA racemase activity	CoA-transferase family III ; CoA-transferase family III	Predicted L-carnitine dehydratase/alpha-methylacyl-CoA racemase	Lipid transport and metabolism	METABOLISM
106501			1.78158		1.58589		1.28933		1.49024		0.890158		0.723698		0.836473		0.813		0.93969		1.15583	31.3309	29.4413	35.197	19.7561	25.472	catalytic activity ; metabolic process ; alpha-methylacyl-CoA racemase activity	CoA-transferase family III ; CoA-transferase family III	Predicted L-carnitine dehydratase/alpha-methylacyl-CoA racemase	Lipid transport and metabolism	METABOLISM
571513			0.568031		0.723628		0.984065		0.726656		1.27392		1.73242		1.27925		1.3599		1.00418		0.738423	27.0997	27.2131	21.2726	37.4498	36.853	catalytic activity ; metabolic process ; alpha-methylacyl-CoA racemase activity	CoA-transferase family III ; CoA-transferase family III	Predicted L-carnitine dehydratase/alpha-methylacyl-CoA racemase	Lipid transport and metabolism	METABOLISM
142738			2.00149		1.54477		0.735987		2.00766		0.771813		0.36772		1.00308		0.476437		1.29965		2.72784	40.5726	52.73	52.568	26.2645	19.3303	catalytic activity ; metabolic process ; C-8 sterol isomerase activity ; delta5-delta2,4-dienoyl-CoA isomerase activity ; 3-carboxymuconate cycloisomerase type II activity ; trans-2, cis-3 decenoyl-ACP isomerase activity	Crotonase, core	Enoyl-CoA isomerase	Lipid transport and metabolism	METABOLISM
690733			1.5751		1.20987		1.13295		1.65568		0.768125		0.719286		1.05116		0.936417		1.36847		1.46139	57.1392	78.1936	74.3879	47.2274	53.5061	endoplasmic reticulum ; integral to membrane ; sterol metabolic process ; cholestenol delta-isomerase activity	Emopamil-binding	C-8,7 sterol isomerase	Lipid transport and metabolism	METABOLISM
90331			1.72275		1.57288		0.942966		1.86955		0.913008		0.547362		1.08521		0.599516		1.18861		1.98262	59.9335	71.2378	65.644	38.1043	35.9311	catalytic activity ; metabolic process ; dodecenoyl-CoA delta-isomerase activity	Crotonase, core ; Crotonase, core	Hydroxyacyl-CoA dehydrogenase/enoyl-CoA hydratase	Lipid transport and metabolism	METABOLISM
685401			1.70234		2.73602		0.983381		2.19528		1.60721		0.577665		1.28957		0.35942		0.802364		2.23238	31.0827	24.9396	19.3395	11.3605	11.1717	monooxygenase activity ; iron ion binding ; electron transport ; heme binding ; thromboxane-A synthase activity	Cytochrome P450 ; Cytochrome P450, E-class, group IV ; Cytochrome P450 ; Cytochrome P450	Cytochrome P450 CYP4/CYP19/CYP26 subfamilies	Lipid transport and metabolism	METABOLISM
538528			1.99487		0.816989		1.33627		1.14619		0.409545		0.669855		0.574567		1.63561		1.40294		0.857748	54.1343	75.9471	132.181	66.2607	88.5424	phosphomannomutase activity ; cytoplasm ; mannose biosynthetic process ; catalytic activity ; metabolic process	Eukaryotic phosphomannomutase ; HAD-superfamily hydrolase, subfamily IIB	Phosphomannomutase	Lipid transport and metabolism	METABOLISM
76839			1.03196		1.80667		0.808288		1.43889		1.75072		0.783255		1.39433		0.447391		0.796434		1.78017	77.4162	61.6569	44.2197	42.8502	34.6353	catalytic activity ; metabolic process ; lyase activity ; lanosterol synthase activity	Prenyltransferase/squalene oxidase ; Terpene synthase ; Terpenoid cylases/protein prenyltransferase alpha-alpha toroid	Oxidosqualene-lanosterol cyclase and related proteins	Lipid transport and metabolism	METABOLISM
685964			0.661098		0.70327		0.512034		0.56477		1.06379		0.774521		0.854291		0.728076		0.803063		1.10299	24.2453	19.4705	22.7914	34.4751	17.6524	inositol-3-phosphate synthase activity ; inositol biosynthetic process ; phospholipid biosynthetic process ; catalytic activity ; binding ; metabolic process	Myo-inositol-1-phosphate synthase, GAPDH-like ; Myo-inositol-1-phosphate synthase ; Myo-inositol-1-phosphate synthase ; NAD(P)-binding	Myo-inositol-1-phosphate synthase	Lipid transport and metabolism	METABOLISM
683587			0.819156		0.767398		0.772969		0.696392		0.936815		0.943617		0.850134		1.00726		0.907472		0.900931	50.6684	45.9801	54.0858	66.0262	51.0362	inositol-3-phosphate synthase activity ; inositol biosynthetic process ; phospholipid biosynthetic process ; catalytic activity ; binding ; metabolic process	Myo-inositol-1-phosphate synthase, GAPDH-like ; Myo-inositol-1-phosphate synthase ; Myo-inositol-1-phosphate synthase ; NAD(P)-binding	Myo-inositol-1-phosphate synthase	Lipid transport and metabolism	METABOLISM
497658			2.28383		1.97276		0.80366		1.83981		0.863792		0.351891		0.805582		0.407379		0.93261		2.28929	127.24	118.665	147.303	64.4984	51.8348	catalytic activity ; metabolic process ; acetate-CoA ligase activity ; AMP binding	AMP-dependent synthetase and ligase ; AMP-dependent synthetase and ligase ; Acetate--CoA ligase ; AMP-dependent synthetase and ligase	Acyl-CoA synthetase	Lipid transport and metabolism	METABOLISM
19122			1.98841		1.74146		1.26903		1.5408		0.875805		0.638215		0.77489		0.728718		0.884774		1.21415	7.41389	6.55962	8.46523	4.25729	5.40264	catalytic activity ; metabolic process ; 4-coumarate-CoA ligase activity	AMP-dependent synthetase and ligase ; AMP-dependent synthetase and ligase ; AMP-dependent synthetase and ligase	Acyl-CoA synthetase	Lipid transport and metabolism	METABOLISM
398792			1.27192		1.65736		1.16156		1.14389		1.30304		0.913234		0.899342		0.70085		0.690189		0.984788	10.2473	7.07256	7.86415	6.1829	7.18181	catalytic activity ; metabolic process ; 4-coumarate-CoA ligase activity	AMP-dependent synthetase and ligase ; AMP-dependent synthetase and ligase ; AMP-dependent synthetase and ligase	Acyl-CoA synthetase	Lipid transport and metabolism	METABOLISM
16239			1.85354		2.0037		0.853804		1.60797		1.08101		0.460634		0.867514		0.426114		0.802502		1.8833	15.2501	12.2382	14.1073	7.61098	6.49828	catalytic activity ; metabolic process ; 4-coumarate-CoA ligase activity	AMP-dependent synthetase and ligase ; AMP-dependent synthetase and ligase ; AMP-dependent synthetase and ligase	Acyl-CoA synthetase	Lipid transport and metabolism	METABOLISM
11688			0.12663		0.13609		0.386912		0.109505		1.0747		3.05544		0.864759		2.84307		0.804653		0.283022	26.2247	21.1017	24.4019	192.702	74.5586	catalytic activity ; metabolic process ; 4-coumarate-CoA ligase activity	AMP-dependent synthetase and ligase ; AMP-dependent synthetase and ligase ; AMP-dependent synthetase and ligase	Acyl-CoA synthetase	Lipid transport and metabolism	METABOLISM
90781			1.66127		1.81567		0.726646		1.78798		1.09294		0.437402		1.07627		0.400208		0.98475		2.46059	54.9908	54.1521	50.3147	30.2868	22.0078	catalytic activity ; metabolic process ; 4-coumarate-CoA ligase activity	AMP-dependent synthetase and ligase ; AMP-dependent synthetase and ligase ; AMP-dependent synthetase and ligase	Acyl-CoA synthetase	Lipid transport and metabolism	METABOLISM
98244			0.991426		1.85339		0.879145		1.3307		1.86942		0.886747		1.34221		0.474343		0.71798		1.51363	90.6102	65.0563	48.4696	48.8888	42.9803	catalytic activity ; metabolic process ; 4-coumarate-CoA ligase activity	AMP-dependent synthetase and ligase ; AMP-dependent synthetase and ligase ; AMP-dependent synthetase and ligase	Acyl-CoA synthetase	Lipid transport and metabolism	METABOLISM
645797			0.888663		1.57606		0.516144		1.65052		1.77351		0.580809		1.85731		0.327491		1.04725		3.19779	99.8448	104.562	56.2977	63.3511	32.6982	catalytic activity ; metabolic process ; 4-coumarate-CoA ligase activity	AMP-dependent synthetase and ligase ; AMP-dependent synthetase and ligase ; AMP-dependent synthetase and ligase	Acyl-CoA synthetase	Lipid transport and metabolism	METABOLISM
26453			0.721034		0.67692		1.28361		0.572553		0.938818		1.78024		0.794071		1.89626		0.84582		0.446048	33.3716	28.2264	35.5464	49.2991	63.281	catalytic activity ; metabolic process ; acetoacetate-CoA ligase activity	AMP-dependent synthetase and ligase ; Acetoacetyl-CoA synthase	Acyl-CoA synthetase	Lipid transport and metabolism	METABOLISM
175407			1.74843		1.95796		1.18873		1.73694		1.11984		0.679882		0.99343		0.607125		0.887119		1.46118	9.77682	8.6732	8.73056	4.99337	5.93575	catalytic activity ; metabolic process ; long-chain-fatty-acid-CoA ligase activity ; fatty-acid ligase activity ; short-chain-fatty-acid-CoA ligase activity ; medium-chain-fatty-acid-CoA ligase activity ; very-long-chain-fatty-acid-CoA ligase activity	AMP-dependent synthetase and ligase ; AMP-dependent synthetase and ligase ; AMP-dependent synthetase and ligase	Long chain fatty acid acyl-CoA ligase	Lipid transport and metabolism	METABOLISM
30431			1.8625		2.02293		1.37754		1.82018		1.08614		0.739618		0.977278		0.680962		0.899774		1.32133	18.067	16.2563	16.6342	8.93114	12.303	catalytic activity ; metabolic process ; long-chain-fatty-acid-CoA ligase activity ; fatty-acid ligase activity ; short-chain-fatty-acid-CoA ligase activity ; medium-chain-fatty-acid-CoA ligase activity ; very-long-chain-fatty-acid-CoA ligase activity	AMP-dependent synthetase and ligase ; AMP-dependent synthetase and ligase ; AMP-dependent synthetase and ligase	Long chain fatty acid acyl-CoA ligase	Lipid transport and metabolism	METABOLISM
139247			1.22823		1.22703		1.10802		1.0806		0.999029		0.902133		0.879806		0.90301		0.880661		0.975251	102.304	90.0956	102.404	83.3753	92.382	long-chain-fatty-acid-CoA ligase activity ; fatty-acid ligase activity ; short-chain-fatty-acid-CoA ligase activity ; medium-chain-fatty-acid-CoA ligase activity ; very-long-chain-fatty-acid-CoA ligase activity		Long-chain acyl-CoA synthetases (AMP-forming)	Lipid transport and metabolism	METABOLISM
677714			1.02753		1.0428		1.34068		1.15466		1.01486		1.30475		1.12372		1.28566		1.10727		0.861251	82.5339	91.3874	81.3257	79.1466	106.11	catalytic activity ; metabolic process ; long-chain-fatty-acid-CoA ligase activity ; fatty-acid ligase activity ; short-chain-fatty-acid-CoA ligase activity ; medium-chain-fatty-acid-CoA ligase activity ; very-long-chain-fatty-acid-CoA ligase activity	AMP-dependent synthetase and ligase ; AMP-dependent synthetase and ligase	Long-chain acyl-CoA synthetases (AMP-forming)	Lipid transport and metabolism	METABOLISM
15061			0.962608		1.25983		1.19788		1.275		1.30877		1.24442		1.32453		0.950826		1.01204		1.06438	119.002	120.435	90.9265	94.4585	113.15	catalytic activity ; metabolic process ; long-chain-fatty-acid-CoA ligase activity ; fatty-acid ligase activity ; short-chain-fatty-acid-CoA ligase activity ; medium-chain-fatty-acid-CoA ligase activity ; very-long-chain-fatty-acid-CoA ligase activity	AMP-dependent synthetase and ligase ; AMP-dependent synthetase and ligase ; AMP-dependent synthetase and ligase	Acyl-CoA synthetase	Lipid transport and metabolism	METABOLISM
51651			#DIV/0!		#DIV/0!		#DIV/0!		#DIV/0!		1.36448		1.67715		0		1.22915		0		0	0.0615709	0	0.045124	0	0.0756798	monooxygenase activity ; iron ion binding ; electron transport ; heme binding	Cytochrome P450 ; Cytochrome P450, E-class, group IV ; Cytochrome P450	Cytochrome P450 CYP4/CYP19/CYP26 subfamilies	Lipid transport and metabolism	METABOLISM
16485			0		0		0		0.0909587		#DIV/0!		#DIV/0!		#DIV/0!		#DIV/0!		#DIV/0!		#DIV/0!	0	0.0114452	0	0.125829	0			Phosphatidylserine decarboxylase	Lipid transport and metabolism	METABOLISM
636107			#DIV/0!		#DIV/0!		#DIV/0!		#DIV/0!		0		0		0.538742		#DIV/0!		#DIV/0!		#DIV/0!	0	0.0310521	0.0576382	0	0	electron transport ; oxidoreductase activity, acting on the CH-CH group of donors ; metabolic process	Acyl-CoA dehydrogenase/oxidase C-terminal ; Acyl-CoA dehydrogenase/oxidase, middle and N-terminal	Acyl-CoA oxidase	Lipid transport and metabolism	METABOLISM
93858			0		0.244214		0		0.772348		#DIV/0!		#DIV/0!		#DIV/0!		0		3.16258		#DIV/0!	0.0282635	0.0893858	0	0.115732	0	RNA binding	K Homology, type 1	Vigilin	Lipid transport and metabolism	METABOLISM
104574			2.30058		0.596968		1.18997		1.84463		0.259486		0.517246		0.801809		1.99335		3.08999		1.55015	0.0483137	0.149289	0.18619	0.0809318	0.0963062			SAM-dependent methyltransferases	Lipid transport and metabolism	METABOLISM
113179			1.73114		0.663895		2.0494		0.98378		0.383501		1.18384		0.568283		3.08694		1.48183		0.480033	0.114695	0.169959	0.299075	0.172761	0.354057	monooxygenase activity ; iron ion binding ; electron transport ; heme binding	Cytochrome P450 ; Cytochrome P450 ; Cytochrome P450 ; Cytochrome P450	Cytochrome P450 CYP4/CYP19/CYP26 subfamilies	Lipid transport and metabolism	METABOLISM
246614			0.833309		0.815334		0.355729		1.73902		0.97843		0.426887		2.08689		0.436298		2.1329		4.88862	0.329096	0.701926	0.336351	0.403633	0.143584	endoplasmic reticulum ; integral to membrane ; sterol metabolic process ; cholestenol delta-isomerase activity	Emopamil-binding	C-8,7 sterol isomerase	Lipid transport and metabolism	METABOLISM
690629			2.34913		0.976725		36.9234		1.24719		0.415781		15.7179		0.530915		37.8032		1.27691		0.0337778	0.920205	1.17502	2.2132	0.942133	34.7867	triacylglycerol lipase activity ; lipid metabolic process ; catalytic activity	Lipase, class 3 ; Lipase, active site	Predicted lipase	Lipid transport and metabolism	METABOLISM
687593			1.87713		3.82335		3.56439		2.49546		2.03681		1.89885		1.3294		0.932269		0.652689		0.700108	9.47632	6.18509	4.65254	2.47854	8.83448			Cytochrome P450 CYP4/CYP19/CYP26 subfamilies	Lipid transport and metabolism	METABOLISM
675527			1.17696		0.732318		0.884353		0.933981		0.622209		0.751384		0.79355		1.20761		1.27538		1.05612	9.29201	11.8508	14.9339	12.6885	11.2211			Acyl-CoA synthetase	Lipid transport and metabolism	METABOLISM
15795			1.51011		1.74568		1.10386		1.14265		1.15599		0.730978		0.756663		0.63234		0.654559		1.03514	10.0841	6.60063	8.72334	5.77661	6.37657	monooxygenase activity ; iron ion binding ; electron transport ; heme binding	Cytochrome P450 ; Cytochrome P450	Cytochrome P450 CYP4/CYP19/CYP26 subfamilies	Lipid transport and metabolism	METABOLISM
120812			1.2258		0.911322		0.74143		0.861372		0.743454		0.604856		0.702704		0.813576		0.945189		1.16177	12.8082	12.1062	17.228	14.0545	10.4204	monooxygenase activity ; iron ion binding ; electron transport ; heme binding	Cytochrome P450 ; Cytochrome P450 ; Cytochrome P450	Cytochrome P450 CYP4/CYP19/CYP26 subfamilies	Lipid transport and metabolism	METABOLISM
80366			0.178606		0.0425411		1.32712		0.0457141		0.238184		7.43042		0.255949		31.1962		1.07459		0.0344462	8.85913	9.51991	37.1945	208.249	276.371	triacylglycerol lipase activity ; lipid metabolic process	Lipase, class 3	Predicted lipase	Lipid transport and metabolism	METABOLISM
24851			0.797135		0.865242		2.55867		0.816		1.08544		3.20983		1.02367		2.95717		0.943089		0.318916	9.25249	8.72593	8.52419	10.6935	27.3612	metabolic process ; oxidoreductase activity ; catalytic activity ; binding	MaoC-like dehydratase ; NAD(P)-binding	Peroxisomal multifunctional beta-oxidation protein and related enzymes	Lipid transport and metabolism	METABOLISM
15243			0.983847		0.913663		0.770633		0.766762		0.928664		0.783285		0.779351		0.843454		0.839217		0.994977	19.0221	15.9637	20.4833	20.8196	16.0443	monooxygenase activity ; iron ion binding ; electron transport ; heme binding	Cytochrome P450 ; Cytochrome P450	Cytochrome P450 CYP4/CYP19/CYP26 subfamilies	Lipid transport and metabolism	METABOLISM
9524			1.20956		2.519		0.930559		0.991887		2.08257		0.769335		0.820037		0.369416		0.393762		1.0659	29.7919	11.7309	14.3054	11.8269	11.0056	phosphatidylserine decarboxylase activity ; phospholipid biosynthetic process	Phosphatidylserine decarboxylase-related	Phosphatidylserine decarboxylase	Lipid transport and metabolism	METABOLISM
15797			1.00803		1.39503		1.53313		0.955685		1.38391		1.52091		0.948069		1.09899		0.685064		0.623356	17.9784	12.3164	12.991	12.8875	19.7582	monooxygenase activity ; iron ion binding ; electron transport ; heme binding	Cytochrome P450 ; Cytochrome P450, E-class, group I ; Cytochrome P450 ; Cytochrome P450 ; Cytochrome P450	Cytochrome P450 CYP4/CYP19/CYP26 subfamilies	Lipid transport and metabolism	METABOLISM
211225			0.594392		0.609847		0.384928		0.569216		1.026		0.6476		0.957644		0.631188		0.933375		1.47876	2.77036	2.58578	2.70015	4.54271	1.74862	catalytic activity ; metabolic process ; calcium ion binding ; calcium-dependent phospholipid binding ; phosphopantetheine binding ; cofactor binding ; ligase activity ; binding	AMP-dependent synthetase and ligase ; Beta-ketoacyl synthase, N-terminal ; AMP-dependent synthetase and ligase ; Phosphopantetheine-binding ; Condensation domain ; Acyl transferase ; Beta-ketoacyl synthase, C-terminal ; Polyketide synthase, KR ; Amino acid adenylation ; Phosphopantetheine-binding ; Phosphopantetheine attachment site ; Annexin ; AMP-dependent synthetase and ligase ; Beta-ketoacyl …	Animal-type fatty acid synthase and related proteins	Lipid transport and metabolism	METABOLISM
674902			0.705149		0.421503		1.14375		0.452073		0.59775		1.62199		0.641103		2.7135		1.07253		0.395256	15.5417	16.6689	26.0004	36.8722	42.1725			Predicted esterase	Lipid transport and metabolism	METABOLISM
509134			1.95378		2.05778		1.20704		1.88022		1.05323		0.617795		0.962347		0.586574		0.913713		1.55771	16.339	14.9291	15.5132	7.94011	9.58401	triacylglycerol lipase activity ; lipid metabolic process ; catalytic activity	Lipase, class 3 ; Lipase, active site	Predicted lipase	Lipid transport and metabolism	METABOLISM
643824			1.92008		1.00357		1.0072		1.13282		0.522671		0.524565		0.589985		1.00362		1.12879		1.12471	13.178	14.8752	25.2128	13.1312	13.2258	triacylglycerol lipase activity ; lipid metabolic process	Lipase, class 3	Predicted lipase	Lipid transport and metabolism	METABOLISM
670649			1.63624		0.854837		1.75448		1.16008		0.522441		1.07226		0.708991		2.05241		1.35707		0.661211	15.0319	20.3994	28.7724	17.5845	30.8516			Predicted phosphate acyltransferase, contains PlsC domain	Lipid transport and metabolism	METABOLISM
92400			1.10911		1.47292		2.15778		1.03526		1.32803		1.94551		0.933415		1.46497		0.702859		0.479778	48.0622	33.781	36.1907	32.6306	70.4095	monooxygenase activity ; iron ion binding ; electron transport ; heme binding	Cytochrome P450 ; Cytochrome P450	Cytochrome P450 CYP4/CYP19/CYP26 subfamilies	Lipid transport and metabolism	METABOLISM
87035			1.28936		0.788218		1.26765		0.983967		0.611327		0.983161		0.763146		1.60824		1.24834		0.776216	23.9281	29.8705	39.1413	30.3572	38.4822	metabolic process ; acyltransferase activity	Tafazzin ; Phospholipid/glycerol acyltransferase ; Phospholipid/glycerol acyltransferase	Phosphate acyltransferase	Lipid transport and metabolism	METABOLISM
87694			0.905789		0.338251		1.21627		0.468614		0.373433		1.34277		0.517355		3.59576		1.3854		0.385288	43.5659	60.3563	116.663	128.798	156.652	steroid binding ; transport	Transthyretin ; Transthyretin ; Transthyretin ; Hydroxyisourate hydrolase ; Transthyretin ; Transthyretin	Transthyretin and related proteins	Lipid transport and metabolism	METABOLISM
675564			0.652303		0.496126		5.35014		0.436482		0.760576		8.20192		0.66914		10.7838		0.879781		0.0815833	37.77	33.2293	49.6598	76.1299	407.305	metabolic process ; methyltransferase activity	Methyltransferase type 11	SAM-dependent methyltransferases	Lipid transport and metabolism	METABOLISM
574229			1.30802		1.54182		1.08457		1.24133		1.17874		0.829165		0.949012		0.703433		0.805107		1.14454	55.893	44.9998	47.4176	36.2513	39.317	catalytic activity ; metabolic process	Thiolase ; Thiolase ; Thiolase-like	3-oxoacyl CoA thiolase	Lipid transport and metabolism	METABOLISM
15794			0.915187		1.07629		1.78996		0.873664		1.17604		1.95584		0.954628		1.66308		0.811734		0.48809	24.6173	19.9827	20.9324	22.8723	40.9405	monooxygenase activity ; iron ion binding ; electron transport ; heme binding	Cytochrome P450 ; Cytochrome P450, E-class, group I ; Cytochrome P450 ; Cytochrome P450 ; Cytochrome P450	Cytochrome P450 CYP4/CYP19/CYP26 subfamilies	Lipid transport and metabolism	METABOLISM
123089			1.17032		2.71604		0.934277		1.12173		2.32077		0.798311		0.958481		0.343985		0.413001		1.20064	61.6541	25.4632	26.5662	22.7	21.2081	catalytic activity	Prenyltransferase/squalene oxidase ; Terpenoid cylases/protein prenyltransferase alpha-alpha toroid	Oxidosqualene-lanosterol cyclase and related proteins	Lipid transport and metabolism	METABOLISM
28436			0.606702		0.446854		1.13529		0.3215		0.73653		1.87124		0.529914		2.54062		0.719474		0.283188	19.3511	13.9226	26.2734	43.3052	49.1639	RNA binding	K Homology, type 1 ; K Homology ; K Homology, type 1	Vigilin	Lipid transport and metabolism	METABOLISM
688965			0.721451		0.51193		1.98819		0.585734		0.709583		2.75582		0.811884		3.88371		1.14417		0.294607	22.3439	25.5652	31.4888	43.6464	86.7772			C-8,7 sterol isomerase	Lipid transport and metabolism	METABOLISM
673355			0.930088		0.608815		0.655734		0.805652		0.654578		0.705023		0.86621		1.07707		1.32331		1.22863	43.9287	58.1312	67.1099	72.1543	47.314	carboxypeptidase A activity ; proteolysis ; zinc ion binding	Ankyrin ; Ankyrin ; Ankyrin ; Ankyrin ; Ankyrin ; Peptidase M14, carboxypeptidase A ; Ankyrin	Acyl-CoA-binding protein	Lipid transport and metabolism	METABOLISM
690940			1.07844		1.33589		2.2134		1.21056		1.23873		2.05241		1.12251		1.65687		0.906183		0.546924	60.1555	54.5118	48.5624	45.0302	99.6699	monooxygenase activity ; iron ion binding ; electron transport ; heme binding	Cytochrome P450 ; Cytochrome P450, E-class, group IV ; Cytochrome P450 ; Cytochrome P450	Cytochrome P450 CYP4/CYP19/CYP26 subfamilies	Lipid transport and metabolism	METABOLISM
90130			2.11234		2.04765		1.22137		2.33057		0.969376		0.578209		1.10332		0.596476		1.13817		1.90816	33.8556	38.5334	34.9251	16.5339	20.194		Cellular retinaldehyde-binding/triple function, C-terminal ; Cellular retinaldehyde-binding/triple function, N-terminal ; Cellular retinaldehyde-binding/triple function, C-terminal ; Cellular retinaldehyde-binding/triple function, C-terminal ; Phosphatidylinositol transfer protein-like, N-terminal ; Cellular retinaldehyde-binding/triple function, C-terminal	Phosphatidylinositol transfer protein PDR16 and related proteins	Lipid transport and metabolism	METABOLISM
119165			0.437237		0.617128		1.17334		0.46682		1.41143		2.68355		1.06766		1.9013		0.756441		0.397855	28.9617	21.9078	20.5194	46.9298	55.0648	ATP binding ; ATPase activity ; nucleotide binding ; nucleoside-triphosphatase activity ; transport ; membrane ; integral to membrane ; ATPase activity, coupled to transmembrane movement of substances	ABC transporter-like ; ABC transporter-like ; ABC transporter, N-terminal ; AAA+ ATPase, core ; ABC transporter-like ; ABC transporter, transmembrane region, type 1 ; ABC transporter-like ; ABC transporter, transmembrane region, type 1	Peroxisomal long-chain acyl-CoA transporter, ABC superfamily	Lipid transport and metabolism	METABOLISM
9528			1.11843		1.17442		2.45731		1.25881		1.05006		2.19711		1.12551		2.09237		1.07185		0.512269	38.6979	41.4785	36.853	32.9507	80.9702	phosphatidylserine decarboxylase activity ; phospholipid biosynthetic process	Phosphatidylserine decarboxylase-related	Phosphatidylserine decarboxylase	Lipid transport and metabolism	METABOLISM
670729			1.89703		1.20989		1.09187		1.83986		0.637783		0.575565		0.96986		0.902447		1.52067		1.68506	28.9419	44.0112	45.379	23.921	26.1186		Streptomyces cyclase/dehydrase	Oligoketide cyclase/lipid transport protein	Lipid transport and metabolism	METABOLISM
92660			1.26794		1.03051		0.994803		1.23875		0.81274		0.784579		0.976974		0.96535		1.20207		1.24522	34.809	41.843	42.8292	33.7784	33.6029	catalytic activity	Epoxide hydrolase-like ; Alpha/beta hydrolase fold-1	Soluble epoxide hydrolase	Lipid transport and metabolism	METABOLISM
89270			1.77353		0.906548		1.10165		1.09806		0.511155		0.621164		0.619139		1.21522		1.21126		0.99674	43.8638	53.1303	85.8132	48.3855	53.3041		Phospholipase/carboxylesterase	Lysophospholipase	Lipid transport and metabolism	METABOLISM
93998			2.31453		1.6521		1.23893		2.04411		0.713797		0.535283		0.883166		0.74991		1.23728		1.6499	40.9182	50.6272	57.3247	24.7673	30.6849		Phytanoyl-CoA dioxygenase	Peroxisomal phytanoyl-CoA hydroxylase	Lipid transport and metabolism	METABOLISM
676846			1.28819		0.965547		1.0358		1.17744		0.749539		0.804078		0.914025		1.07276		1.21945		1.13674	37.3148	45.5035	49.7836	38.6462	40.0299	monooxygenase activity ; iron ion binding ; electron transport ; heme binding	Cytochrome P450 ; Cytochrome P450, E-class, group IV ; Cytochrome P450 ; Cytochrome P450	Cytochrome P450 CYP4/CYP19/CYP26 subfamilies	Lipid transport and metabolism	METABOLISM
14099			1.2497		1.46398		1.60655		1.13635		1.17146		1.28554		0.909296		1.09738		0.776206		0.707326	24.0327	18.6543	20.5151	16.416	26.373	nucleobase transmembrane transporter activity ; nucleobase, nucleoside, nucleotide and nucleic acid transport ; membrane ; 1-alkyl-2-acetylglycerophosphocholine esterase activity ; 2-acetyl-1-alkylglycerophosphocholine esterase complex ; lipid catabolic process	Permease for cytosine/purines, uracil, thiamine, allantoin ; Platelet-activating factor acetylhydrolase, plasma/intracellular isoform II	Phospholipase A2 (platelet-activating factor acetylhydrolase in humans)	Lipid transport and metabolism	METABOLISM
400767			1.43275		1.06152		0.984191		1.43743		0.740896		0.686923		1.00326		0.927151		1.35412		1.46052	33.357	45.1694	45.0225	31.4238	30.927		Terpenoid synthase	Phytoene/squalene synthetase	Lipid transport and metabolism	METABOLISM
27810			0.732549		0.659263		1.12434		0.71245		0.899958		1.53483		0.972563		1.70544		1.08068		0.633663	59.3805	64.171	65.9814	90.0709	101.27			Inositol phospholipid synthesis protein, Scs3p	Lipid transport and metabolism	METABOLISM
118176			1.01132		1.12688		1.01896		1.02697		1.11426		1.00756		1.01547		0.904235		0.911342		1.00786	16.4644	15.0047	14.776	14.6106	14.8877	integral to membrane	Sterol-sensing 5TM box ; WD40 repeat-like	Cholesterol transport protein (Niemann-Pick C disease protein)	Lipid transport and metabolism	METABOLISM
105093			0.310074		0.173692		0.41387		0.198183		0.560163		1.33475		0.639149		2.38278		1.141		0.478854	8.09017	9.23092	14.4425	46.5777	19.2771	ligase activity ; biotin binding ; catalytic activity ; ATP binding ; metabolic process	Carbamoyl phosphate synthase, large subunit, N-terminal ; Biotin/lipoyl attachment ; Carboxyl transferase ; Biotin carboxylase, C-terminal ; Carbamoyl phosphate synthetase, large subunit, ATP-binding ; Acetyl-CoA carboxylase, central region ; Biotin/lipoyl attachment ; ATP-grasp fold ; Biotin carboxylation region ; Acetyl-coenzyme A carboxyltransferase, N-terminal ; Acetyl-coenzyme A carboxyltran…	Acetyl-CoA carboxylase	Lipid transport and metabolism	METABOLISM
682874			1.86024		2.51629		2.39512		2.02795		1.35267		1.28753		1.09016		0.951846		0.805929		0.846702	39.2532	31.6353	29.019	15.5996	37.363	metabolic process ; methyltransferase activity	Methyltransferase type 11	SAM-dependent methyltransferases	Lipid transport and metabolism	METABOLISM
676270			1.16245		0.867441		1.14886		0.818053		0.746216		0.988311		0.703731		1.32443		0.943065		0.712054	18.883	17.8079	25.305	21.7686	25.0092	steroid metabolic process	Ankyrin ; Ankyrin ; Pleckstrin-like ; Oxysterol-binding protein ; Pleckstrin-like ; Ankyrin ; Pleckstrin-like ; Ankyrin ; Ankyrin ; Oxysterol-binding protein ; Ankyrin	Oxysterol-binding protein	Lipid transport and metabolism	METABOLISM
25629			0.782847		0.896958		2.37063		0.703356		1.14576		3.02822		0.89846		2.64297		0.784157		0.296695	55.109	43.2141	48.098	61.4398	145.651	metabolic process ; oxidoreductase activity ; catalytic activity ; binding	Glucose/ribitol dehydrogenase ; Short-chain dehydrogenase/reductase SDR ; MaoC-like dehydratase ; NAD(P)-binding	Peroxisomal multifunctional beta-oxidation protein and related enzymes	Lipid transport and metabolism	METABOLISM
6073			1.33807		1.42561		1.06905		1.29511		1.06542		0.798947		0.967895		0.749887		0.908461		1.21146	54.8173	49.7994	51.4512	38.4517	41.1068	acyl-CoA binding	Acyl-CoA-binding protein, ACBP ; Acyl-CoA-binding protein, ACBP ; Acyl-CoA-binding protein, ACBP ; Acyl-CoA-binding protein, ACBP	Acyl-CoA-binding protein	Lipid transport and metabolism	METABOLISM
680871			1.37899		2.02508		0.988988		1.60385		1.46853		0.717185		1.16306		0.488369		0.79199		1.62171	35.5255	28.1358	24.1911	17.5427	17.3495	triacylglycerol lipase activity ; lipid metabolic process	Lipase, class 3	Predicted lipase/calmodulin-binding heat-shock protein	Lipid transport and metabolism	METABOLISM
46354			1.23411		0.940374		1.41741		0.985929		0.761983		1.14852		0.798897		1.50728		1.04844		0.695587	46.9978	49.2746	61.6783	49.9778	70.8388		Protein of unknown function DUF580	Choline transporter-like protein	Lipid transport and metabolism	METABOLISM
675728			1.03432		1.32527		0.872923		1.28588		1.28129		0.843958		1.24321		0.658677		0.970277		1.47307	73.6735	71.4837	57.4993	55.5914	48.527	triacylglycerol lipase activity ; lipid metabolic process ; catalytic activity	Lipase, class 3 ; Lipase, active site	Predicted lipase	Lipid transport and metabolism	METABOLISM
18333			0.859565		1.15007		2.34108		0.72777		1.33797		2.72356		0.846673		2.0356		0.632805		0.310869	83.1456	52.6149	62.1431	72.296	169.251	metabolic process ; oxidoreductase activity ; catalytic activity ; binding	Short-chain dehydrogenase/reductase SDR ; Glucose/ribitol dehydrogenase ; Short-chain dehydrogenase/reductase SDR ; Short-chain dehydrogenase/reductase SDR ; NAD(P)-binding	Peroxisomal multifunctional beta-oxidation protein and related enzymes	Lipid transport and metabolism	METABOLISM
575094			0.509787		0.48707		1.41695		0.405889		0.955438		2.77949		0.796194		2.90913		0.833328		0.286453	49.7112	41.4257	52.0297	102.062	144.616	heme binding ; transition metal ion binding ; acyl-CoA dehydrogenase activity ; electron transport ; oxidoreductase activity, acting on the CH-CH group of donors ; metabolic process	Cytochrome b5 ; Cytochrome b5 ; Acyl-CoA oxidase/dehydrogenase, type 1 ; Acyl-CoA dehydrogenase/oxidase, central region ; Cytochrome b5 ; Acyl-CoA dehydrogenase, conserved site ; Acyl-CoA dehydrogenase/oxidase C-terminal ; Cytochrome b5 ; Acyl-CoA dehydrogenase/oxidase, middle and N-terminal	Isovaleryl-CoA dehydrogenase	Lipid transport and metabolism	METABOLISM
100610			1.20054		1.24151		1.17001		0.992795		1.03412		0.974571		0.826956		0.942412		0.799667		0.848533	46.6212	37.2815	45.0828	37.552	43.9364		Synaptojanin, N-terminal ; Synaptojanin, N-terminal	Putative phosphoinositide phosphatase	Lipid transport and metabolism	METABOLISM
26471			1.54398		1.74481		0.926072		1.38701		1.13008		0.599796		0.898335		0.530757		0.794933		1.49774	44.7437	35.5682	39.5935	25.6438	23.748	DNA binding ; transcription factor activity ; regulation of transcription, DNA-dependent	Ankyrin ; Ankyrin ; DNA-binding, yeast ; Ankyrin ; Ankyrin ; Ankyrin ; Ankyrin ; Mlu1-box-binding protein, DNA-binding	Acyl-CoA-binding protein	Lipid transport and metabolism	METABOLISM
591341			0.989023		1.03233		1.24401		0.938234		1.04378		1.25782		0.948647		1.20505		0.908855		0.754202	43.5361	39.568	41.7099	42.1728	52.4634	steroid metabolic process	Pleckstrin-like ; Oxysterol-binding protein ; Pleckstrin-like ; Pleckstrin-like	Oxysterol-binding protein	Lipid transport and metabolism	METABOLISM
575492			1.16921		1.31579		0.475795		1.0496		1.12536		0.406936		0.897702		0.361605		0.797701		2.206	76.0035	60.6281	67.537	57.7628	27.4832	catalytic activity ; binding ; metabolic process ; 3-keto sterol reductase activity ; 3-keto-steroid reductase activity	NAD(P)-binding	3-keto sterol reductase	Lipid transport and metabolism	METABOLISM
480262			0.95439		1.24134		0.743593		1.16548		1.30066		0.779129		1.22118		0.599025		0.938888		1.56736	83.1716	78.0889	63.9456	67.0015	49.8219	metabolic process ; oxidoreductase activity	MaoC-like dehydratase	Peroxisomal multifunctional beta-oxidation protein and related enzymes	Lipid transport and metabolism	METABOLISM
550227			0.93156		0.745649		0.833625		1.01011		0.800431		0.89487		1.08432		1.11799		1.35467		1.2117	54.3638	73.645	67.9183	72.908	60.778	catalytic activity ; metabolic process ; lathosterol oxidase activity	Sterol desaturase	Sterol C5 desaturase	Lipid transport and metabolism	METABOLISM
390193			1.77727		2.02074		1.18368		1.94918		1.13699		0.666014		1.09673		0.585767		0.964588		1.64671	38.3866	37.0273	33.7615	18.9963	22.4856			Low density lipoprotein B-like protein	Lipid transport and metabolism	METABOLISM
113306			1.36372		1.46927		1.17804		1.62422		1.0774		0.863848		1.19103		0.80179		1.10547		1.37875	51.8912	57.364	48.1634	35.3178	41.6059	monooxygenase activity ; iron ion binding ; electron transport ; heme binding	Cytochrome P450 ; Cytochrome P450, E-class, group I ; Cytochrome P450 ; Cytochrome P450 ; Cytochrome P450	Cytochrome P450 CYP4/CYP19/CYP26 subfamilies	Lipid transport and metabolism	METABOLISM
673000			1.92676		1.12316		0.912932		1.24528		0.582925		0.473817		0.64631		0.812828		1.10874		1.36405	30.6335	33.9644	52.5513	27.2744	24.8997	phosphatidate cytidylyltransferase activity ; phospholipid biosynthetic process ; membrane	Phosphatidate cytidylyltransferase	Dolichol kinase	Lipid transport and metabolism	METABOLISM
29812			1.13584		0.996212		0.719663		1.08288		0.877069		0.633594		0.95337		0.722399		1.08699		1.5047	106.913	116.214	121.898	107.32	77.2341	catalytic activity ; hydrolase activity ; epoxide hydrolase activity	Alpha/beta hydrolase ; Epoxide hydrolase-like ; Alpha/beta hydrolase fold-1	Soluble epoxide hydrolase	Lipid transport and metabolism	METABOLISM
26052			2.64128		3.00225		1.27318		2.0503		1.13667		0.482031		0.776254		0.424075		0.682922		1.61038	67.3578	46.0001	59.2592	22.4358	28.5647		WD40 repeat ; WD40 repeat ; WD40 repeat ; PUL ; PFU (PLAA family ubiquitin binding) ; WD40 repeat ; WD40 repeat ; WD40 repeat ; WD40 repeat-like	Phospholipase A2-activating protein (contains WD40 repeats)	Lipid transport and metabolism	METABOLISM
677841			1.15994		1.42383		1.70911		1.01101		1.2275		1.47345		0.871603		1.20036		0.710062		0.591541	73.8468	52.4358	60.1601	51.865	88.6427	metabolic process ; acyltransferase activity	Phospholipid/glycerol acyltransferase ; Phospholipid/glycerol acyltransferase	1-acyl-sn-glycerol-3-phosphate acyltransferase	Lipid transport and metabolism	METABOLISM
310710			1.78119		1.40716		1.22136		1.4577		0.790009		0.685698		0.818386		0.867962		1.03592		1.19351	26.3882	27.336	33.4024	18.7528	22.9039	integral to membrane ; hedgehog receptor activity ; membrane	Patched ; Sterol-sensing 5TM box	Cholesterol transport protein (Niemann-Pick C disease protein)	Lipid transport and metabolism	METABOLISM
686262			0.85492		1.33135		1.90126		1.26614		1.55728		2.2239		1.48101		1.42807		0.951021		0.665949	144.9	137.803	93.047	108.837	206.928	monooxygenase activity ; iron ion binding ; electron transport ; heme binding	Cytochrome P450 ; Cytochrome P450, E-class, group I ; Cytochrome P450 ; Cytochrome P450 ; Cytochrome P450	Cytochrome P450 CYP4/CYP19/CYP26 subfamilies	Lipid transport and metabolism	METABOLISM
675956			0.719517		1.00799		1.43674		0.717245		1.40092		1.99681		0.996842		1.42536		0.711562		0.499217	91.0412	64.7815	64.9868	90.3199	129.766	ATP binding ; ATPase activity ; nucleotide binding ; nucleoside-triphosphatase activity ; transport ; membrane	ABC transporter-like ; ABC transporter-like ; ABC transporter, N-terminal ; AAA+ ATPase, core ; ABC transporter-like ; ABC transporter-like	Peroxisomal long-chain acyl-CoA transporter, ABC superfamily	Lipid transport and metabolism	METABOLISM
686854			0.107889		0.308091		0.156715		0.382341		2.85564		1.45257		3.54385		0.508665		1.241		2.43972	72.6758	90.1905	25.4499	235.89	36.9676	heme binding ; transition metal ion binding ; stearoyl-CoA 9-desaturase activity ; iron ion binding ; endoplasmic reticulum ; fatty acid biosynthetic process ; membrane ; oxidoreductase activity ; lipid metabolic process ; oxidoreductase activity, acting on paired donors, with oxidation of a pair of donors resulting in the reduction of molecular oxygen to two molecules of water	Cytochrome b5 ; Fatty acid desaturase, type 1, N-terminal ; Fatty acid desaturase, type 1, C-terminal ; Fatty acid desaturase, type 1, core ; Cytochrome b5 ; Cytochrome b5 ; Fatty acid desaturase, type 1 ; Delta-9 acyl-CoA desaturase with haem/steroid binding region ; Cytochrome b5 ; Cytochrome b5 ; Fatty acid desaturase, type 1, C-terminal ; Cytochrome b5	Fatty acid desaturase	Lipid transport and metabolism	METABOLISM
108745			1.5913		2.9619		1.19679		2.0017		1.86131		0.752081		1.2579		0.404061		0.675816		1.67256	139.346	94.1725	74.8648	47.0462	56.3044	3-beta-hydroxy-delta5-steroid dehydrogenase activity ; steroid biosynthetic process ; catalytic activity ; binding ; metabolic process	3-beta hydroxysteroid dehydrogenase/isomerase ; NAD(P)-binding	C-3 sterol dehydrogenase/3-beta-hydroxysteroid dehydrogenase and related dehydrogenases	Lipid transport and metabolism	METABOLISM
23032			1.96926		1.227		0.904057		1.47419		0.623079		0.459085		0.748605		0.736801		1.20146		1.63064	95.4365	114.663	153.169	77.7803	70.3177	catalytic activity ; binding ; metabolic process	NAD(P)-binding	C-3 sterol dehydrogenase/3-beta-hydroxysteroid dehydrogenase and related dehydrogenases	Lipid transport and metabolism	METABOLISM
580801			0.870571		0.713735		1.01749		0.776265		0.819846		1.16876		0.891673		1.42558		1.08761		0.762924	88.053	95.7673	107.402	123.369	125.527	heme binding ; transition metal ion binding ; oxidoreductase activity ; lipid metabolic process ; membrane ; oxidoreductase activity, acting on paired donors, with oxidation of a pair of donors resulting in the reduction of molecular oxygen to two molecules of water ; iron ion binding ; fatty acid biosynthetic process ; linoleoyl-CoA desaturase activity	Cytochrome b5 ; Fatty acid desaturase, type 1, N-terminal ; Cytochrome b5 ; Fatty acid desaturase, type 1 ; Fatty acid/sphingolipid desaturase ; Cytochrome b5 ; Cytochrome b5	Delta 6-fatty acid desaturase/delta-8 sphingolipid desaturase	Lipid transport and metabolism	METABOLISM
678833			3.00602		4.47177		1.10093		2.89194		1.4876		0.36624		0.96205		0.246195		0.646711		2.62683	149.777	96.8625	100.683	33.4939	36.8743	hydroxymethylglutaryl-CoA synthase activity ; isoprenoid biosynthetic process ; catalytic activity ; metabolic process	Hydroxymethylglutaryl-coenzyme A synthase, N-terminal ; Hydroxymethylglutaryl-coenzyme A synthase C-terminal ; Hydroxymethylglutaryl-CoA synthase, eukaryotic ; Thiolase-like	Hydroxymethylglutaryl-CoA synthase	Lipid transport and metabolism	METABOLISM
672792			0.528204		1.03641		0.979913		0.707497		1.96214		1.85518		1.33944		0.945486		0.682641		0.722	152.52	104.116	77.7313	147.162	144.206	monooxygenase activity ; iron ion binding ; electron transport ; heme binding	Cytochrome P450, E-class, group IV ; Cytochrome P450 ; Cytochrome P450 ; Cytochrome P450	Cytochrome P450 CYP4/CYP19/CYP26 subfamilies	Lipid transport and metabolism	METABOLISM
28234			1.43362		1.20854		0.788327		1.04601		0.842999		0.549886		0.729628		0.652297		0.865514		1.32687	57.9175	50.1284	68.7041	47.9235	37.7794	RNA binding	K Homology, type 1 ; K Homology ; K Homology, type 1	Vigilin	Lipid transport and metabolism	METABOLISM
586245			0.94461		0.926718		0.586712		1.29013		0.981058		0.621116		1.36578		0.633108		1.39215		2.19891	117.228	163.198	119.491	126.498	74.2178	integral to membrane	GNS1/SUR4 membrane protein ; GNS1/SUR4 membrane protein	Fatty acyl-CoA elongase/Polyunsaturated fatty acid specific elongation enzyme	Lipid transport and metabolism	METABOLISM
463197			1.59269		0.86451		0.998579		1.66203		0.5428		0.626977		1.04354		1.15508		1.92252		1.6644	79.8537	153.52	147.115	92.3687	92.2374	biosynthetic process ; nucleotidyltransferase activity ; catalytic activity	Cytidylyltransferase ; Cytidyltransferase-related	Phosphorylcholine transferase/cholinephosphate cytidylyltransferase	Lipid transport and metabolism	METABOLISM
22913			1.66616		1.5761		0.604028		1.45167		0.945952		0.362528		0.871269		0.383241		0.92105		2.40332	159.251	146.679	168.35	101.041	61.0317	membrane ; delta14-sterol reductase activity	ERG4/ERG24 ergosterol biosynthesis protein	Sterol reductase/lamin B receptor	Lipid transport and metabolism	METABOLISM
657582			0.632397		0.551318		0.579117		0.586876		0.871791		0.91575		0.928018		1.05042		1.0645		1.0134	107.797	114.75	123.65	195.527	113.233	heme binding ; transition metal ion binding ; stearoyl-CoA 9-desaturase activity ; iron ion binding ; endoplasmic reticulum ; fatty acid biosynthetic process ; membrane ; oxidoreductase activity ; lipid metabolic process ; oxidoreductase activity, acting on paired donors, with oxidation of a pair of donors resulting in the reduction of molecular oxygen to two molecules of water	Cytochrome b5 ; Fatty acid desaturase, type 1, N-terminal ; Fatty acid desaturase, type 1, C-terminal ; Fatty acid desaturase, type 1, core ; Cytochrome b5 ; Fatty acid desaturase, type 1 ; Delta-9 acyl-CoA desaturase with haem/steroid binding region ; Cytochrome b5 ; Cytochrome b5 ; Fatty acid desaturase, type 1, C-terminal ; Cytochrome b5	Fatty acid desaturase	Lipid transport and metabolism	METABOLISM
678233			0.541808		0.456969		0.62413		0.436097		0.843416		1.15194		0.804892		1.3658		0.954323		0.698727	139.969	133.576	165.955	306.298	191.17	heme binding ; transition metal ion binding ; stearoyl-CoA 9-desaturase activity ; iron ion binding ; endoplasmic reticulum ; fatty acid biosynthetic process ; membrane ; oxidoreductase activity ; lipid metabolic process ; oxidoreductase activity, acting on paired donors, with oxidation of a pair of donors resulting in the reduction of molecular oxygen to two molecules of water	Cytochrome b5 ; Fatty acid desaturase, type 1, N-terminal ; Fatty acid desaturase, type 1, C-terminal ; Fatty acid desaturase, type 1, core ; Cytochrome b5 ; Fatty acid desaturase, type 1 ; Delta-9 acyl-CoA desaturase with haem/steroid binding region ; Cytochrome b5 ; Cytochrome b5 ; Fatty acid desaturase, type 1, C-terminal ; Cytochrome b5	Fatty acid desaturase	Lipid transport and metabolism	METABOLISM
107697			1.82221		1.60813		1.14115		1.85846		0.882519		0.626249		1.01989		0.709615		1.15566		1.62858	142.084	164.201	160.998	88.3531	100.825	acid phosphatase activity	Histidine acid phosphatase	Lysosomal & prostatic acid phosphatases	Lipid transport and metabolism	METABOLISM
26228			1.11516		1.15611		1.15256		1.14984		1.03671		1.03353		1.03109		0.996934		0.994576		0.997635	244.606	243.28	235.944	211.578	243.856		WD40 repeat ; WD40 repeat ; WD40 repeat ; WD40 repeat ; WD40 repeat ; WD40 repeat ; WD40 repeat ; WD40 repeat-like	Serine/threonine kinase receptor-associated protein	Lipid transport and metabolism	METABOLISM
685883			0.304309		0.251215		0.285478		0.228553		0.825525		0.938117		0.751054		1.13639		0.90979		0.800598	25.1292	22.8623	30.4403	100.031	28.5566	metabolic process ; oxidoreductase activity ; fatty-acid synthase activity ; fatty acid synthase complex ; fatty acid biosynthetic process ; magnesium ion binding ; phosphopantetheinyltransferase activity ; phosphopantetheine binding ; macromolecule biosynthetic process ; catalytic activity ; binding	Phosphopantethiene-protein transferase ; Fatty acid synthase ; Beta-ketoacyl synthase, N-terminal ; Acyl transferase ; MaoC-like dehydratase ; 4'-phosphopantetheinyl transferase ; Beta-ketoacyl synthase, C-terminal ; Region of unknown function DUF1729 ; Phosphopantethiene-protein transferase ; Phosphopantetheine attachment site ; Beta-ketoacyl synthase, N-terminal ; NAD(P)-binding ; Acyl transfer…	3-oxoacyl-(acyl-carrier-protein) synthase (I and II)	Lipid transport and metabolism	METABOLISM
677788			1.81196		0.865706		0.492056		1.99591		0.477773		0.27156		1.10152		0.568386		2.30552		4.05626	166.684	384.293	348.876	192.541	94.7407	hydrolase activity	Alpha/beta hydrolase ; Alpha/beta hydrolase fold-1	Soluble epoxide hydrolase	Lipid transport and metabolism	METABOLISM
99840			2.82088		3.09064		1.02509		3.28197		1.09563		0.363394		1.16346		0.331677		1.06191		3.20163	164.367	174.542	150.021	53.1822	54.5167	membrane ; delta24(24-1) sterol reductase activity	ERG4/ERG24 ergosterol biosynthesis protein ; ERG4/ERG24 ergosterol biosynthesis protein ; ERG4/ERG24 ergosterol biosynthesis protein	Sterol reductase/lamin B receptor	Lipid transport and metabolism	METABOLISM
685902			1.34286		0.586047		0.855615		0.764371		0.436415		0.637157		0.569209		1.45998		1.30428		0.893358	379.229	494.622	868.963	647.096	553.665	acyl-CoA binding	Acyl-CoA-binding protein, ACBP ; Acyl-CoA-binding protein, ACBP ; Acyl-CoA-binding protein, ACBP ; Acyl-CoA-binding protein, ACBP ; Acyl-CoA-binding protein, ACBP	Acyl-CoA-binding protein	Lipid transport and metabolism	METABOLISM
107542			2.737		1.5045		0.791218		2.2872		0.549691		0.289083		0.835662		0.5259		1.52024		2.89074	242.047	367.969	440.332	160.882	127.292	catalytic activity ; metabolic process ; C-4 methylsterol oxidase activity	Sterol desaturase	C-4 sterol methyl oxidase	Lipid transport and metabolism	METABOLISM
326785			1.35779		1.66929		0.484504		1.19566		1.22941		0.356832		0.880593		0.290246		0.716271		2.46781	379.621	271.912	308.783	227.415	110.184	acid phosphatase activity	Histidine acid phosphatase	Lysosomal & prostatic acid phosphatases	Lipid transport and metabolism	METABOLISM
18100			24.7307		65.0327		0.856536		40.4058		2.62964		0.0346345		1.63383		0.0131709		0.621315		47.1735	570.343	354.362	216.891	8.7701	7.5119	catalytic activity ; metabolic process ; biosynthetic process ; hydrolase activity, acting on ester bonds ; cofactor binding	AMP-dependent synthetase and ligase ; Phosphopantetheine-binding ; Thioesterase ; Phosphopantetheine-binding ; AMP-dependent synthetase and ligase ; Acyl carrier protein-like	Acyl-CoA synthetase	Lipid transport and metabolism	METABOLISM
675193			12.2756		20.9894		1.72541		22.0107		1.70985		0.140557		1.79304		0.0822039		1.04865		12.7567	753.579	790.245	440.728	35.9028	61.9472	acid phosphatase activity	Histidine acid phosphatase ; Histidine acid phosphatase	Lysosomal & prostatic acid phosphatases	Lipid transport and metabolism	METABOLISM
598581			3.70821		9.76529		2.71881		6.40696		2.63342		0.733186		1.72778		0.278416		0.656095		2.35653	2215.4	1453.51	841.26	226.864	616.8	catalytic activity ; metabolic process ; biosynthetic process ; hydrolase activity, acting on ester bonds ; cofactor binding	AMP-dependent synthetase and ligase ; Phosphopantetheine-binding ; Thioesterase ; Phosphopantetheine-binding ; AMP-dependent synthetase and ligase ; Acyl carrier protein-like	Acyl-CoA synthetase	Lipid transport and metabolism	METABOLISM
27353			0.593545		0.62512		0.572061		0.796577		1.0532		0.963804		1.34207		0.915122		1.27428		1.39247	268.817	342.548	255.239	430.025	246	cellular carbohydrate metabolic process ; transferase activity, transferring acyl groups, acyl groups converted into alkyl on transfer ; citrate (Si)-synthase activity	Citrate synthase-like ; Citrate synthase-like ; Citrate synthase, eukaryotic ; Citrate synthase-like ; Citrate synthase-like, core	Citrate synthase	Energy production and conversion	METABOLISM
100468			1.47686		1.287		0.632022		1.3939		0.871445		0.427951		0.943826		0.491082		1.08306		2.20545	74.9323	81.1561	85.9863	58.2225	36.7979	cellular carbohydrate metabolic process ; transferase activity, transferring acyl groups, acyl groups converted into alkyl on transfer ; citrate (Si)-synthase activity	Citrate synthase-like ; Citrate synthase-like ; Citrate synthase-like ; Citrate synthase-like, core	Citrate synthase	Energy production and conversion	METABOLISM
107183			0.571512		0.811793		1.87989		0.786324		1.42043		3.28933		1.37586		2.31572		0.968625		0.418282	0.576206	0.558128	0.405656	0.709795	1.33434	cellular carbohydrate metabolic process ; transferase activity, transferring acyl groups, acyl groups converted into alkyl on transfer ; phosphopantetheine binding ; citrate (Si)-synthase activity	Citrate synthase-like ; Citrate synthase-like ; Phosphopantetheine attachment site ; Citrate synthase-like ; Citrate synthase-like, core	Citrate synthase	Energy production and conversion	METABOLISM
114004			0.595519		0.731141		2.11019		0.7142		1.22774		3.54345		1.19929		2.88616		0.97683		0.338453	28.5623	27.9005	23.2641	39.0654	82.4353	cellular carbohydrate metabolic process ; transferase activity, transferring acyl groups, acyl groups converted into alkyl on transfer ; phosphopantetheine binding ; citrate (Si)-synthase activity	Citrate synthase-like ; Citrate synthase-like ; Phosphopantetheine attachment site ; Citrate synthase-like ; Citrate synthase-like, core	Citrate synthase	Energy production and conversion	METABOLISM
530643			0.395887		0.647329		2.68878		0.503332		1.63514		6.79178		1.2714		4.15365		0.777552		0.187197	45.7185	35.5485	27.9601	70.6264	189.899	cellular carbohydrate metabolic process ; transferase activity, transferring acyl groups, acyl groups converted into alkyl on transfer ; phosphopantetheine binding ; citrate (Si)-synthase activity	Citrate synthase-like ; Citrate synthase-like ; Phosphopantetheine attachment site ; Citrate synthase-like ; Citrate synthase-like, core	Citrate synthase	Energy production and conversion	METABOLISM
26624			1.4606		0.941796		0.845003		1.3842		0.644799		0.57853		0.947687		0.897225		1.46974		1.63809	44.3008	65.1107	68.7048	47.0387	39.7478	catalytic activity ; metabolic process ; isocitrate lyase activity ; carboxylic acid metabolic process	Isocitrate lyase and phosphorylmutase, core ; Isocitrate lyase and phosphorylmutase ; Isocitrate lyase ; Isocitrate lyase ; Isocitrate lyase and phosphorylmutase ; Pyruvate/Phosphoenolpyruvate kinase, catalytic core	Isocitrate lyase	Energy production and conversion	METABOLISM
674789			0.699724		0.549835		0.876121		0.375048		0.785789		1.2521		0.535994		1.59343		0.68211		0.428078	17.0468	11.6278	21.6939	31.0035	27.1628	catalytic activity ; metabolic process ; isocitrate lyase activity ; carboxylic acid metabolic process	Isocitrate lyase and phosphorylmutase, core ; Isocitrate lyase and phosphorylmutase ; Isocitrate lyase ; Isocitrate lyase ; Isocitrate lyase and phosphorylmutase ; Pyruvate/Phosphoenolpyruvate kinase, catalytic core	Isocitrate lyase	Energy production and conversion	METABOLISM
211530			2.43908		2.43117		1.07906		2.2985		0.996757		0.442403		0.942361		0.443843		0.945427		2.13009	321.504	303.958	322.55	132.242	142.697	tricarboxylic acid cycle intermediate metabolic process ; oxidoreductase activity ; glycolysis ; oxidoreductase activity, acting on the CH-OH group of donors, NAD or NADP as acceptor ; cellular carbohydrate metabolic process ; malate metabolic process ; L-malate dehydrogenase activity ; catalytic activity ; carbohydrate metabolic process ; binding ; metabolic process	Lactate/malate dehydrogenase ; Lactate/malate dehydrogenase ; L-lactate/malate dehydrogenase ; Malate dehydrogenase, NAD-dependent, eukaryotes and gamma proteobacteria ; NAD(P)-binding ; Lactate dehydrogenase/glycoside hydrolase, family 4, C-terminal	NAD-dependent malate dehydrogenase	Energy production and conversion	METABOLISM
356681			1.41753		1.80239		1.15769		1.72758		1.27151		0.816699		1.21873		0.642309		0.958495		1.49226	1059.31	1015.35	833.116	587.725	680.406	tricarboxylic acid cycle intermediate metabolic process ; oxidoreductase activity ; malate metabolic process ; malate dehydrogenase activity ; glycolysis ; oxidoreductase activity, acting on the CH-OH group of donors, NAD or NADP as acceptor ; cellular carbohydrate metabolic process ; L-malate dehydrogenase activity ; catalytic activity ; carbohydrate metabolic process ; binding ; metabolic proce…	Lactate/malate dehydrogenase ; Lactate/malate dehydrogenase ; L-lactate/malate dehydrogenase ; Malate dehydrogenase, NAD-dependent, eukaryotes and gamma proteobacteria ; Malate dehydrogenase, active site ; NAD(P)-binding ; Lactate dehydrogenase/glycoside hydrolase, family 4, C-terminal	NAD-dependent malate dehydrogenase	Energy production and conversion	METABOLISM
675219			1.82925		1.27243		1.62127		1.39533		0.695602		0.886304		0.76279		1.27415		1.09659		0.860642	39.0038	42.7712	56.072	30.653	49.6969	metabolic process ; oxidoreductase activity, acting on the CH-OH group of donors, NAD or NADP as acceptor ; isocitrate dehydrogenase (NADP+) activity ; isocitrate dehydrogenase activity	Isocitrate/isopropylmalate dehydrogenase ; Isocitrate dehydrogenase NADP-dependent, eukaryotic ; Isocitrate dehydrogenase NADP-dependent, eukaryotic ; Isocitrate/isopropylmalate dehydrogenase	NADP-dependent isocitrate dehydrogenase	Energy production and conversion	METABOLISM
