# Supplementary material for: The transcriptional landscape of basidiosporogenesis in mature Pisolithus microcarpus basidiocarp
Source: BMC Genomics. 2017 Feb 14;18:157. doi: 10.1186/s12864-017-3545-5 (PMC5310086; doi:10.1186/s12864-017-3545-5)
Supplement: Additional file 12: Table S5. — Primer list used for qPCR. (XLSX 23 kb) [file 12864_2017_3545_MOESM12_ESM.xlsx]

## Sheet: Legend
Additional file 12:Table S5. Primer list used for qPCR.

## Sheet: Table S5
Gene	Forward (5’→3’)	Reverse (5’→3’)	Size
aat	TCACCCCTCTGTCTGGCAATGTTA	TCAACGAGGCTTTCGTTTCGCA	166
mls	GTGCGAAGACCTTCATGGCTGATT	ATCGAAGCAGAGACCGGGCTATT	232
icl	ATTGAAGACGCGTGGATCTC	TCCCAGTCCCAGTAAGGAACA	197
mfp	CCCCTCACAACTTACTCGTTTCCG	ATCGGCTCGCACTCAGGGTTT	210
act	ACGTCCACGCACACTTAGAA	AAGTGCGATCTCGTTATCCG	293
elo	CGCAAACTTGGTCACCTTTCCAGA	GCTTCGTGAAACTCGTTCCATCCA	164
tub	CGGATCAAGGCTTCACGACATTCT	CGAGCGTAGTTATTGGCAGCGTAT	181
